# Supplementary material for: 4,15-Dimethyl-7,12-diazo­niatri­cyclo­[10.4.0.02,7]hexa­deca-1(12),2,4,6,13,15-hexa­ene dibromide monohydrate
Source: Acta Crystallogr E Crystallogr Commun. 2020 Aug 18;76(Pt 9):1467–71. doi: 10.1107/S2056989020011147 (PMC7472763; doi:10.1107/S2056989020011147)
Supplement: Supplementary file 1 [file e-76-01467-sup1.cif]

##############################################################################
#                                                                            #
# This CIF contains the data in a paper accepted for publication in          #
# Acta Crystallographica Section E. It conforms to the requirements of       #
# Notes for Authors for Acta Crystallographica Section E, and has been       #
# peer reviewed under the auspices of the IUCr Commission on Journals.       #
#                                                                            #
# Full details of the Crystallographic Information File format               #
# are given in the paper "The Crystallographic Information File (CIF):       #
# a New Standard Archive File for Crystallography" by S. R. Hall, F. H.      #
# Allen and I. D. Brown [Acta Cryst. (1991), A47, 655-685].                  #
#                                                                            #
# The current version of the core CIF dictionary is obtainable from          #
# ftp://ftp.iucr.org/pub/cif_core.dic.                                       #
#                                                                            #
# Software is freely available for graphical display of the structure(s)     #
# in this CIF. For information consult the CIF software page                 #
# http://www.iucr.org/resources/cif/software.                                #
#                                                                            #
# This file may be used for bona fide research purposes within the           #
# scientific community so long as proper attribution is given to the journal # 
# article from which it was obtained.                                        #
#                                                                            #
##############################################################################
data_I
_audit_creation_method     'SHELXL-2018/3'
_journal_date_recd_electronic     2020-08-03
_journal_date_accepted     2020-08-13
_journal_name_full     'Acta Crystallographica, Section E'
_journal_year     2020
_journal_volume     76
_journal_issue      9
_journal_page_first     1467
_journal_page_last     1471
_journal_paper_category     GO
_journal_paper_doi     10.1107/S2056989020011147
_journal_coeditor_code     EX2036
_publ_contact_author_name     'Edward J. Behrman'
_publ_contact_author_address
;
Department of Chemistry & Biochemistry
The Ohio State University
484 W. 12th Avenue
Columbus
Ohio
43210
USA
;
_publ_contact_author_email
;
behrman.1@osu.edu
;
_publ_section_title
;\
4,15-Dimethyl-7,12-diazoniatricyclo[10.4.0.0^2,7^]hexadeca-1(12),2,4,6,13,15-\
hexaene dibromide monohydrate
;
loop_
    _publ_author_name
    _publ_author_footnote
    _publ_author_address
    'Edward J. Behrman' .
;
Department of Chemistry & Biochemistry
The Ohio State University
484 W. 12th Avenue
Columbus
Ohio
43210
USA
;
    'Alexandar L. Hansen' .
;
Campus Chemical Instrument Center
The Ohio State University
496 W. 12th Avenue
Columbus
Ohio
43210
USA
;
    'Chunhua Yuan' .
;
Campus Chemical Instrument Center
The Ohio State University
496 W. 12th Avenue
Columbus
Ohio
43210
USA
;
    'Sean Parkin' .
;
Department of Chemistry
University of Kentucky
505 Rose Street
Lexington
Kentucky
40506
USA
;
_publ_section_synopsis
;
The crystal structure of the viologen
4,4'-dimethyl-2,2'-dipyridyl-<i>N</i>,<i>N</i>'-tetramethylene dibromide
monohydrate is presented, along with details of an improved synthesis and NMR
spectroscopic analysis.
;
_chemical_name_systematic
;\
4,15-Dimethyl-7,12-diazoniatricyclo[10.4.0.0^2,7^]hexadeca-1(12),2,4,6,13,15-\
hexaene dibromide monohydrate
;
_chemical_name_common     ?
_chemical_formula_moiety     'C16 H20 N2 2+, 2(Br -), H2 O'
_chemical_formula_sum     'C16 H22 Br2 N2 O'
_chemical_formula_iupac     'C16 H20 N2 2+, 2(Br -), H2 O'
_chemical_formula_weight     418.17
_chemical_melting_point     ?
_space_group_crystal_system     monoclinic
_space_group_name_H-M_alt     'P 21/n'
_space_group_name_Hall     '-P 2yn'
loop_
    _space_group_symop_operation_xyz
    'x, y, z'
    '-x+1/2, y+1/2, -z+1/2'
    '-x, -y, -z'
    'x-1/2, -y-1/2, z-1/2'
_cell_length_a     7.6402(2)
_cell_length_b     13.7578(3)
_cell_length_c     16.7691(3)
_cell_angle_alpha     90
_cell_angle_beta     101.1620(10)
_cell_angle_gamma     90
_cell_volume     1729.30(7)
_cell_formula_units_Z     4
_cell_measurement_reflns_used     9914
_cell_measurement_theta_min     2.76
_cell_measurement_theta_max     27.50
_cell_measurement_temperature     90.0(2)
_exptl_crystal_description     'irregular shard'
_exptl_crystal_colour     'pink'
_exptl_crystal_size_max     0.160
_exptl_crystal_size_mid     0.120
_exptl_crystal_size_min     0.070
_exptl_crystal_density_diffrn     1.606
_exptl_crystal_density_meas     ?
_exptl_crystal_density_method     ?
_exptl_crystal_F_000     840
_exptl_absorpt_coefficient_mu     4.688
_exptl_absorpt_correction_type     multi-scan
_exptl_absorpt_process_details
;
(<i>SADABS</i>; Krause <i>et al.</i>,  2015)
;
_exptl_absorpt_correction_T_min     0.562
_exptl_absorpt_correction_T_max     0.746
_exptl_special_details
;
The crystal was mounted using polyisobutene oil on the tip of a fine glass
fibre, which was fastened in a copper mounting pin with electrical solder.
It was placed directly into the cold gas stream of a liquid-nitrogen based
cryostat (Hope, 1994; Parkin & Hope, 1998).
Diffraction data were collected with the crystal at 90K, which is standard
practice in this laboratory for the majority of flash-cooled crystals.
;
_diffrn_ambient_temperature     90.0(2)
_diffrn_source     'microsource'
_diffrn_radiation_type     MoK\a
_diffrn_radiation_wavelength     0.71073
_diffrn_measurement_device_type     'Bruker D8 Venture dual source'
_diffrn_measurement_method     '\f and \w scans'
_diffrn_detector_area_resol_mean     7.41
_diffrn_reflns_number     26025
_diffrn_reflns_av_R_equivalents     0.0294
_diffrn_reflns_av_unetI/netI     0.0200
_diffrn_reflns_theta_min     2.476
_diffrn_reflns_theta_max     27.529
_diffrn_reflns_theta_full     25.242
_diffrn_measured_fraction_theta_max     0.998
_diffrn_measured_fraction_theta_full     0.999
_diffrn_reflns_limit_h_min     -9
_diffrn_reflns_limit_h_max     9
_diffrn_reflns_limit_k_min     -17
_diffrn_reflns_limit_k_max     17
_diffrn_reflns_limit_l_min     -21
_diffrn_reflns_limit_l_max     21
_refine_special_details
;
Refinement progress was checked using <i>Platon</i> (Spek, 2009) and by
an <i>R</i>-tensor (Parkin, 2000). The final model was further checked
with the IUCr utility <i>checkCIF</i>.
;
_reflns_number_total     3959
_reflns_number_gt     3527
_reflns_threshold_expression     'I > 2\s(I)'
_refine_ls_structure_factor_coef     Fsqd
_refine_ls_matrix_type     full
_refine_ls_R_factor_all     0.0256
_refine_ls_R_factor_gt     0.0197
_refine_ls_wR_factor_gt     0.0412
_refine_ls_wR_factor_ref     0.0431
_refine_ls_goodness_of_fit_ref     1.055
_refine_ls_restrained_S_all     1.054
_refine_ls_number_reflns     3959
_refine_ls_number_parameters     198
_refine_ls_number_restraints     1
_refine_ls_hydrogen_treatment     mixed
_refine_ls_weighting_scheme     calc
_refine_ls_weighting_details
              'w=1/[\s^2^(Fo^2^)+(0.0121P)^2^+1.4994P] where P=(Fo^2^+2Fc^2^)/3'
_atom_sites_solution_hydrogens     mixed
_atom_sites_solution_primary     direct
_atom_sites_solution_secondary     difmap
_refine_ls_shift/su_max     0.002
_refine_ls_shift/su_mean     0.000
_refine_diff_density_max     0.379
_refine_diff_density_min     -0.381
_refine_ls_extinction_method     none
_refine_ls_extinction_coef     .
loop_
    _atom_type_symbol
    _atom_type_description
    _atom_type_scat_dispersion_real
    _atom_type_scat_dispersion_imag
    _atom_type_scat_source
    'C' 'C' 0.0033 0.0016
                         'International Tables Vol C Tables 4.2.6.8 and 6.1.1.4'
    'H' 'H' 0.0000 0.0000
                         'International Tables Vol C Tables 4.2.6.8 and 6.1.1.4'
    'Br' 'Br' -0.2901 2.4595
                         'International Tables Vol C Tables 4.2.6.8 and 6.1.1.4'
    'N' 'N' 0.0061 0.0033
                         'International Tables Vol C Tables 4.2.6.8 and 6.1.1.4'
    'O' 'O' 0.0106 0.0060
                         'International Tables Vol C Tables 4.2.6.8 and 6.1.1.4'
_computing_data_collection
;
<i>APEX3</i> (Bruker, 2016)
;
_computing_cell_refinement
;
<i>APEX3</i> (Bruker, 2016)
;
_computing_data_reduction
;
<i>APEX3</i> (Bruker, 2016)
;
_computing_structure_solution
;
<i>SHELXT</i> (Sheldrick, 2015a)
;
_computing_structure_refinement
;
<i>SHELXL2018/3</i> (Sheldrick, 2015b)
;
_computing_molecular_graphics
;
<i>XP</i> in <i>SHELXTL</i> (Sheldrick, 2008)
;
_computing_publication_material
;
<i>SHELX</i> (Sheldrick, 2008), <i>CIFFIX</i> (Parkin, 2013),
and
publCIF (Westrip, 2010)
;
loop_
    _atom_site_type_symbol
    _atom_site_label
    _atom_site_fract_x
    _atom_site_fract_y
    _atom_site_fract_z
    _atom_site_U_iso_or_equiv
    _atom_site_adp_type
    _atom_site_calc_flag
    _atom_site_occupancy
    _atom_site_disorder_assembly
    _atom_site_disorder_group
    Br Br1 0.38758(2) 0.69802(2) 0.11426(2) 0.01809(5) Uani d 1 . .
    Br Br2 0.09621(2) 0.58825(2) 0.34885(2) 0.01872(5) Uani d 1 . .
    N N1 0.54040(19) 0.38619(10) 0.23392(9) 0.0157(3) Uani d 1 . .
    C C1 0.5310(2) 0.34004(13) 0.16231(11) 0.0193(4) Uani d 1 . .
    H H1 0.470042 0.279632 0.153665 0.023 Uiso calc 1 . .
    C C2 0.6074(2) 0.37819(13) 0.10161(11) 0.0190(4) Uani d 1 . .
    H H2 0.598713 0.344145 0.051717 0.023 Uiso calc 1 . .
    C C3 0.6973(2) 0.46646(13) 0.11280(10)
                                         0.0164(3) Uani d 1 . .
    C C4 0.7082(2) 0.51161(13) 0.18795(10) 0.0159(3) Uani d 1 . .
    H H4 0.771186 0.571265 0.198231 0.019 Uiso calc 1 . .
    C C5 0.6300(2) 0.47175(12) 0.24753(10) 0.0140(3) Uani d 1 . .
    C C6 0.4467(2) 0.34092(13) 0.29478(11) 0.0188(4) Uani d 1 . .
    H H6A 0.337285 0.307919 0.266189 0.023 Uiso calc 1 . .
    H H6B 0.410854 0.392247 0.329762 0.023 Uiso calc 1 . .
    C C7 0.5666(2) 0.26732(13) 0.34768(12) 0.0215(4) Uani d 1 . .
    H H7B 0.489315 0.219545 0.368381 0.026 Uiso calc 1 . .
    H H7A 0.635324 0.231572 0.312750 0.026 Uiso calc 1 . .
    C C8 0.7795(3) 0.51217(14) 0.04805(11) 0.0232(4) Uani d 1 . .
    H H8A 0.750594 0.473388 -0.001783 0.035 Uiso calc 1 . .
    H H8B 0.909326 0.514930 0.066178 0.035 Uiso calc 1 . .
    H H8C 0.732611 0.578163 0.037298 0.035 Uiso calc 1 . .
    N N1' 0.72247(18) 0.48640(10)
                                0.39609(8) 0.0136(3) Uani d 1 . .
    C C1' 0.7337(2) 0.53707(13) 0.46545(10) 0.0172(4) Uani d 1 . .
    H H1' 0.792782 0.508916 0.515149 0.021 Uiso calc 1 . .
    C C2' 0.6619(2) 0.62861(13) 0.46625(10) 0.0170(3) Uani d 1 . .
    H H2' 0.673762 0.663389 0.515955 0.020 Uiso calc 1 . .
    C C3' 0.5719(2) 0.67031(13) 0.39448(11) 0.0161(3) Uani d 1 . .
    C C4' 0.5608(2) 0.61627(12) 0.32318(10) 0.0154(3) Uani d 1 . .
    H H4' 0.500590 0.642672 0.272967 0.018 Uiso calc 1 . .
    C C5' 0.6360(2) 0.52515(12) 0.32479(10) 0.0135(3) Uani d 1 . .
    C C6' 0.8162(2) 0.39082(12) 0.40077(11) 0.0169(4) Uani d 1 . .
    H H6A' 0.925433 0.393784 0.443492 0.020 Uiso calc 1 . .
    H H6B' 0.852567 0.377516 0.348290 0.020 Uiso calc 1 . .
    C C7' 0.6976(2) 0.30844(13) 0.41992(11) 0.0198(4) Uani d 1 . .
    H H7A' 0.629120 0.332138 0.460449 0.024 Uiso calc 1 . .
    H H7B' 0.775237 0.254877 0.445511 0.024 Uiso calc 1 . .
    C C8' 0.4859(2) 0.76805(13) 0.39343(12) 0.0210(4) Uani d 1 . .
    H H8A' 0.500384 0.803271 0.344334 0.031 Uiso calc 1 . .
    H H8B' 0.542276 0.804908 0.441597 0.031 Uiso calc 1 . .
    H H8C' 0.358509 0.760037 0.393689 0.031 Uiso calc 1 . .
    O O1W 0.1964(2) 0.49717(11) 0.17678(9) 0.0297(3) Uani d 1 . .
    H H1W 0.240(3) 0.5445(16) 0.1598(16) 0.044 Uiso d 1 . .
    H H2W 0.168(3) 0.5155(19) 0.2183(13) 0.044 Uiso d 1 . .
loop_
    _atom_site_aniso_label
    _atom_site_aniso_U_11
    _atom_site_aniso_U_22
    _atom_site_aniso_U_33
    _atom_site_aniso_U_12
    _atom_site_aniso_U_13
    _atom_site_aniso_U_23
    Br1 0.01962(9) 0.02036(9) 0.01455(8) 0.00295(7) 0.00397(6) 0.00357(7)
    Br2 0.01603(9) 0.01993(9) 0.01935(9) -0.00218(7) 0.00129(6) 0.00533(7)
    N1 0.0134(7) 0.0157(7) 0.0178(7) -0.0010(6) 0.0022(6) -0.0013(6)
    C1 0.0155(8) 0.0185(9) 0.0229(9) -0.0014(7) 0.0012(7) -0.0065(7)
    C2 0.0166(8) 0.0215(9) 0.0181(8) 0.0020(7) 0.0012(7) -0.0056(7)
    C3 0.0146(8) 0.0189(9) 0.0153(8) 0.0046(7) 0.0020(6) 0.0001(7)
    C4 0.0158(8) 0.0140(8) 0.0173(8) 0.0006(6) 0.0017(6) 0.0005(7)
    C5 0.0110(7) 0.0144(8) 0.0157(8) 0.0020(6) 0.0004(6) -0.0005(7)
    C6 0.0147(8) 0.0205(9) 0.0220(9) -0.0043(7) 0.0054(7) 0.0003(7)
    C7 0.0199(9) 0.0166(9) 0.0288(10) -0.0027(7) 0.0064(8) 0.0033(8)
    C8 0.0280(10)
                0.0254(10) 0.0170(8) 0.0006(8) 0.0064(7) 0.0000(8)
    N1' 0.0117(7) 0.0138(7) 0.0148(7) 0.0000(5) 0.0018(5) 0.0018(6)
    C1' 0.0135(8) 0.0234(9) 0.0138(8) -0.0030(7) 0.0005(6) 0.0008(7)
    C2' 0.0153(8) 0.0218(9) 0.0142(8) -0.0034(7) 0.0037(6) -0.0048(7)
    C3' 0.0111(8) 0.0164(8) 0.0213(9) -0.0035(6) 0.0045(7) -0.0017(7)
    C4' 0.0130(8) 0.0175(8) 0.0153(8) -0.0009(6) 0.0017(6) 0.0013(7)
    C5' 0.0110(7) 0.0151(8) 0.0143(8) -0.0025(6) 0.0021(6) 0.0002(7)
    C6' 0.0125(8) 0.0157(8) 0.0213(9) 0.0027(6) 0.0006(7) 0.0032(7)
    C7' 0.0164(8) 0.0184(9) 0.0246(9) 0.0016(7) 0.0044(7) 0.0068(7)
    C8' 0.0194(9) 0.0172(9) 0.0266(9) -0.0003(7) 0.0053(7) -0.0036(8)
    O1W 0.0309(8) 0.0252(8) 0.0342(8) -0.0016(6) 0.0096(6) -0.0014(7)
_geom_special_details
;
 All s.u.s (except the s.u. in the dihedral angle between two l.s. planes)
 are estimated using the full covariance matrix.  The cell s.u.s are taken
 into account individually in the estimation of s.u.s in distances, angles
 and torsion angles; correlations between s.u.s in cell parameters are only
 used when they are defined by crystal symmetry.  An approximate (isotropic)
 treatment of cell s.u.s is used for estimating s.u.s involving l.s. planes.
;
loop_
    _geom_bond_atom_site_label_1
    _geom_bond_atom_site_label_2
    _geom_bond_site_symmetry_2
    _geom_bond_distance
    _geom_bond_publ_flag
    N1 C1 . 1.348(2) ?
    N1 C5 . 1.359(2) ?
    N1 C6 . 1.491(2) ?
    C1 C2 . 1.372(3) ?
    C1 H1 . 0.9500 ?
    C2 C3 . 1.390(2) ?
    C2 H2 . 0.9500 ?
    C3 C4 . 1.393(2) ?
    C3 C8 . 1.494(2) ?
    C4 C5 . 1.374(2) ?
    C4 H4 . 0.9500 ?
    C5 C5' . 1.482(2) ?
    C6 C7 . 1.528(3) ?
    C6 H6A . 0.9900 ?
    C6 H6B . 0.9900 ?
    C7 C7' . 1.523(3) ?
    C7 H7B . 0.9900 ?
    C7 H7A . 0.9900 ?
    C8 H8A . 0.9800 ?
    C8 H8B . 0.9800 ?
    C8 H8C . 0.9800 ?
    N1' C1' . 1.344(2) ?
    N1' C5' . 1.358(2) ?
    N1' C6' . 1.492(2) ?
    C1' C2' . 1.375(2) ?
    C1' H1' . 0.9500 ?
    C2' C3' . 1.389(2) ?
    C2' H2' . 0.9500 ?
    C3' C4' . 1.396(2) ?
    C3' C8' . 1.495(2) ?
    C4' C5' . 1.377(2) ?
    C4' H4' . 0.9500 ?
    C6' C7' . 1.523(2) ?
    C6' H6A' . 0.9900 ?
    C6' H6B' . 0.9900 ?
    C7' H7A' . 0.9900 ?
    C7' H7B' . 0.9900 ?
    C8' H8A' . 0.9800 ?
    C8' H8B' . 0.9800 ?
    C8' H8C' . 0.9800 ?
    O1W H1W . 0.809(19) ?
    O1W H2W . 0.807(19) ?
loop_
    _geom_angle_atom_site_label_1
    _geom_angle_atom_site_label_2
    _geom_angle_atom_site_label_3
    _geom_angle_site_symmetry_1
    _geom_angle_site_symmetry_3
    _geom_angle
    _geom_angle_publ_flag
    C1 N1 C5 . . 119.74(15) ?
    C1 N1 C6 . . 117.59(15) ?
    C5 N1 C6 . . 122.66(14) ?
    N1 C1 C2 . . 121.59(17) ?
    N1 C1 H1 . . 119.2 ?
    C2 C1 H1 . . 119.2 ?
    C1 C2 C3 . . 120.29(16) ?
    C1 C2 H2 . . 119.9 ?
    C3 C2 H2 . . 119.9 ?
    C2 C3 C4 . . 116.94(16) ?
    C2 C3 C8 . . 122.41(16) ?
    C4 C3 C8 . . 120.65(16) ?
    C5 C4 C3 . . 121.45(16) ?
    C5 C4 H4 . . 119.3 ?
    C3 C4 H4 . . 119.3 ?
    N1 C5 C4 . . 119.97(15) ?
    N1 C5 C5' . . 120.37(15) ?
    C4 C5 C5' . . 119.58(15) ?
    N1 C6 C7 . . 111.16(14) ?
    N1 C6 H6A . . 109.4 ?
    C7 C6 H6A . . 109.4 ?
    N1 C6 H6B . . 109.4 ?
    C7 C6 H6B . . 109.4 ?
    H6A C6 H6B . . 108.0 ?
    C7' C7 C6 . . 116.31(15) ?
    C7' C7 H7B . . 108.2 ?
    C6 C7 H7B . . 108.2 ?
    C7' C7 H7A . . 108.2 ?
    C6 C7 H7A . . 108.2 ?
    H7B C7 H7A . . 107.4 ?
    C3 C8 H8A . . 109.5 ?
    C3 C8 H8B . . 109.5 ?
    H8A C8 H8B . . 109.5 ?
    C3 C8 H8C . . 109.5 ?
    H8A C8 H8C . . 109.5 ?
    H8B C8 H8C . . 109.5 ?
    C1' N1' C5' . . 119.79(15) ?
    C1' N1' C6' . . 117.50(14) ?
    C5' N1' C6' . . 122.62(14) ?
    N1' C1' C2' . . 121.64(16) ?
    N1' C1' H1' . . 119.2 ?
    C2' C1' H1' . . 119.2 ?
    C1' C2' C3' . . 120.09(16) ?
    C1' C2' H2' . . 120.0 ?
    C3' C2' H2' . . 120.0 ?
    C2' C3' C4' . . 117.37(16) ?
    C2' C3' C8' . . 121.61(16) ?
    C4' C3' C8' . . 121.00(16) ?
    C5' C4' C3' . . 120.79(16) ?
    C5' C4' H4' . . 119.6 ?
    C3' C4' H4' . . 119.6 ?
    N1' C5' C4' . . 120.31(15) ?
    N1' C5' C5 . . 120.15(15) ?
    C4' C5' C5 . . 119.46(15) ?
    N1' C6' C7' . . 111.60(14) ?
    N1' C6' H6A' . . 109.3 ?
    C7' C6' H6A' . . 109.3 ?
    N1' C6' H6B' . . 109.3 ?
    C7' C6' H6B' . . 109.3 ?
    H6A' C6' H6B' . . 108.0 ?
    C6' C7' C7 . . 115.78(15) ?
    C6' C7' H7A' . . 108.3 ?
    C7 C7' H7A' . . 108.3 ?
    C6' C7' H7B' . . 108.3 ?
    C7 C7' H7B' . . 108.3 ?
    H7A' C7' H7B' . . 107.4 ?
    C3' C8' H8A' . . 109.5 ?
    C3' C8' H8B' . . 109.5 ?
    H8A' C8' H8B' . . 109.5 ?
    C3' C8' H8C' . . 109.5 ?
    H8A' C8' H8C' . . 109.5 ?
    H8B' C8' H8C' . . 109.5 ?
    H1W O1W H2W . . 104(3) ?
loop_
    _geom_torsion_atom_site_label_1
    _geom_torsion_atom_site_label_2
    _geom_torsion_atom_site_label_3
    _geom_torsion_atom_site_label_4
    _geom_torsion_site_symmetry_1
    _geom_torsion_site_symmetry_2
    _geom_torsion_site_symmetry_3
    _geom_torsion_site_symmetry_4
    _geom_torsion
    _geom_torsion_publ_flag
    C5 N1 C1 C2 . . . . -1.2(3) ?
    C6 N1 C1 C2 . . . . 177.51(16) ?
    N1 C1 C2 C3 . . . . 0.0(3) ?
    C1 C2 C3 C4 . . . . 1.3(2) ?
    C1 C2 C3 C8 . . . . -178.70(17) ?
    C2 C3 C4 C5 . . . . -1.5(2) ?
    C8 C3 C4 C5 . . . . 178.50(16) ?
    C1 N1 C5 C4 . . . . 1.0(2) ?
    C6 N1 C5 C4 . . . . -177.65(15) ?
    C1 N1 C5 C5' . . . . 177.79(15) ?
    C6 N1 C5 C5' . . . . -0.8(2) ?
    C3 C4 C5 N1 . . . . 0.4(3) ?
    C3 C4 C5 C5' . . . . -176.45(15) ?
    C1 N1 C6 C7 . . . . 87.25(19) ?
    C5 N1 C6 C7 . . . . -94.09(19) ?
    N1 C6 C7 C7' . . . . 83.16(19) ?
    C5' N1' C1' C2' . . . . -1.0(2) ?
    C6' N1' C1' C2' . . . . 175.61(15) ?
    N1' C1' C2' C3' . . . . 1.3(3) ?
    C1' C2' C3' C4' . . . . -0.8(2) ?
    C1' C2' C3' C8' . . . . 177.56(16) ?
    C2' C3' C4' C5' . . . . 0.2(2) ?
    C8' C3' C4' C5' . . . . -178.18(16) ?
    C1' N1' C5' C4' . . . . 0.4(2) ?
    C6' N1' C5' C4' . . . . -176.07(15) ?
    C1' N1' C5' C5 . . . . 177.22(15) ?
    C6' N1' C5' C5 . . . . 0.8(2) ?
    C3' C4' C5' N1' . . . . 0.0(2) ?
    C3' C4' C5' C5 . . . . -176.85(15) ?
    N1 C5 C5' N1' . . . . 66.1(2) ?
    C4 C5 C5' N1' . . . . -117.12(18) ?
    N1 C5 C5' C4' . . . . -117.09(18) ?
    C4 C5 C5' C4' . . . . 59.7(2) ?
    C1' N1' C6' C7' . . . . 88.23(18) ?
    C5' N1' C6' C7' . . . . -95.23(19) ?
    N1' C6' C7' C7 . . . . 82.48(19) ?
    C6 C7 C7' C6' . . . . -52.2(2) ?
loop_
    _geom_hbond_atom_site_label_D
    _geom_hbond_atom_site_label_H
    _geom_hbond_atom_site_label_A
    _geom_hbond_site_symmetry_A
    _geom_hbond_distance_DH
    _geom_hbond_distance_HA
    _geom_hbond_distance_DA
    _geom_hbond_angle_DHA
    _geom_hbond_publ_flag
    C1 H1 Br2 2_545 0.95 2.68 3.5929(18) 161.3 yes
    C2 H2 Br1 3_665 0.95 2.86 3.7762(18) 161.1 yes
    C7 H7B Br1 2_545 0.99 2.96 3.7700(19) 139.2 yes
    C1' H1' Br2 3_666 0.95 2.64 3.5765(17) 169.6 yes
    C2' H2' Br1 4_676 0.95 2.82 3.6285(17) 143.0 yes
    C4' H4' Br1 . 0.95 2.74 3.6735(17) 166.9 yes
    C7' H7B' Br1 2_645 0.99 3.04 3.6581(18) 121.5 yes
    O1W H1W Br1 . 0.809(19) 2.577(19) 3.3856(15) 177(3) yes
    O1W H2W Br2 . 0.807(19) 2.563(19) 3.3670(15) 175(3) yes
_shelx_space_group_comment
;
The symmetry employed for this shelxl refinement is uniquely defined
by the following loop, which should always be used as a source of
symmetry information in preference to the above space-group names.
They are only intended as comments.
;
_shelx_estimated_absorpt_T_min     0.521
_shelx_estimated_absorpt_T_max     0.735
_shelx_hkl_file
;
   1   0   0 0.41589 0.52233   2
   1   0   0 0.45706 0.33822   4
   1   0   0 0.50726 0.47884   5
  -1   0   0 0.55369 0.33503   4
  -1   0   0 0.03771 0.38521   5
  -1   0   0 0.56524 0.43054   2
   2   0   0 57.4764 2.83869   2
   2   0   0 62.5373 2.32309   4
  -2   0   0 59.5500 2.49927   5
  -2   0   0 62.1340 2.74538   2
  -2   0   0 61.2489 2.28694   4
   2   0   0 59.2701 2.63349   5
   3   0   0 1.33211 1.37760   2
   3   0   0 0.51246 1.53636   5
   3   0   0 0.73537 1.00744   4
  -3   0   0 -0.1643 1.09439   5
  -3   0   0 -0.1564 0.98879   4
  -3   0   0 1.88399 1.33682   2
  -4   0   0 1713.03 44.1903   5
  -4   0   0 1689.43 43.7327   4
  -4   0   0 1699.50 44.9985   2
   4   0   0 1643.62 45.0898   5
   4   0   0 1678.59 44.9528   2
   4   0   0 1676.74 43.8177   4
   5   0   0 0.76952 1.55209   4
  -5   0   0 0.92526 2.75664   2
  -5   0   0 3.36699 1.89993   4
   5   0   0 3.34638 2.61576   5
  -5   0   0 3.91660 2.20758   5
   5   0   0 0.78604 2.90549   2
  -6   0   0 875.221 26.8255   2
  -6   0   0 890.625 24.6980   4
  -6   0   0 888.627 24.9594   5
   6   0   0 917.799 27.0611   2
   6   0   0 886.825 24.6551   4
   6   0   0 893.321 25.9299   5
   7   0   0 2.72541 3.93694   5
   7   0   0 0.92237 3.66272   2
  -7   0   0 2.90340 3.48005   4
  -7   0   0 0.48251 2.81010   5
   7   0   0 1.03305 2.41693   4
  -8   0   0 58.0640 5.74116   4
   8   0   0 60.9419 7.39426   2
   8   0   0 56.0291 6.51579   5
   9   0   0 2.51028 5.14480   2
  -9   0   0 1.97987 4.17077   4
   9   0   0 -1.4151 5.27887   5
  -1  -1   0 259.915 7.13005   5
   1  -1   0 261.374 7.13486   5
  -1  -1   0 260.675 7.10345   4
  -1  -1   0 266.037 7.25522   2
   1  -1   0 253.212 7.29000   2
  -1   1   0 270.935 7.14219   5
   1   1   0 265.838 7.08590   4
   1   1   0 259.330 7.27223   2
  -1   1   0 263.155 7.35293   2
   1   1   0 243.968 7.11694   5
   2  -1   0 312.200 8.98396   5
  -2  -1   0 314.382 8.87396   4
  -2  -1   0 309.655 8.93707   5
   2  -1   0 308.846 9.26936   2
  -2  -1   0 321.424 9.25618   2
   2  -1   0 320.325 8.63437   4
  -2   1   0 317.194 8.65702   4
   2   1   0 318.021 8.83840   4
  -2   1   0 327.770 8.97129   5
   2   1   0 313.401 9.09215   5
   2   1   0 318.765 9.40692   2
  -2   1   0 332.059 9.40674   2
   3  -1   0 11.9359 1.26867   4
  -3  -1   0 11.3430 1.58588   4
  -3  -1   0 12.4007 2.01198   2
   3  -1   0 16.3140 1.89681   5
  -3  -1   0 13.7417 1.65536   5
   3  -1   0 14.2344 1.95195   2
  -3   1   0 14.7582 1.49044   4
   3   1   0 15.5774 1.60161   4
   3   1   0 14.1090 2.18476   2
  -3   1   0 14.1666 1.94483   2
   3   1   0 12.3232 1.88897   5
  -3   1   0 14.0299 1.79183   5
  -4  -1   0 -0.3563 1.65476   2
   4  -1   0 0.54130 1.26651   4
   4  -1   0 0.93603 1.86320   2
  -4  -1   0 1.47072 1.79177   5
  -4  -1   0 1.86982 1.63832   4
  -4   1   0 0.29828 2.14260   2
  -4   1   0 0.98587 1.45027   4
   4   1   0 0.88652 1.89245   2
   4   1   0 1.10158 1.64687   4
  -5  -1   0 148.340 6.30850   5
   5  -1   0 150.600 7.75879   2
   5  -1   0 148.975 5.70866   4
  -5  -1   0 163.881 7.51717   2
  -5  -1   0 154.064 6.26260   4
   5  -1   0 158.905 6.87018   5
   5   1   0 164.511 7.94844   2
  -5   1   0 151.496 5.86082   4
   5   1   0 170.841 7.19903   5
  -5   1   0 156.032 7.69753   2
  -5   1   0 162.465 6.42461   5
  -6  -1   0 119.441 6.03010   4
   6  -1   0 118.941 7.97657   2
  -6  -1   0 126.802 7.20264   2
   6  -1   0 136.859 7.11481   5
  -6  -1   0 118.953 6.17185   5
  -6   1   0 132.500 7.97809   2
  -6   1   0 133.069 5.79901   4
  -6   1   0 124.538 6.03670   5
   6   1   0 113.856 5.54685   4
   6   1   0 129.296 7.55519   2
   6   1   0 124.383 7.09617   5
   7  -1   0 45.1654 5.34526   5
  -7  -1   0 43.8525 5.20007   2
  -7  -1   0 46.0798 4.35579   4
   7  -1   0 40.9972 6.07232   2
  -7  -1   0 35.0180 3.91837   5
   7   1   0 39.2898 5.90223   2
   7   1   0 48.3338 4.42988   4
  -7   1   0 41.9644 3.93918   4
  -7   1   0 41.2433 4.02970   5
   7   1   0 47.0890 5.51161   5
   8  -1   0 6.42545 5.44987   5
   8  -1   0 1.20065 5.45935   2
  -8  -1   0 -3.1604 2.82721   5
  -8  -1   0 -0.9197 3.79516   4
   8   1   0 -7.5798 4.32602   5
   8   1   0 -2.7610 5.21807   2
   8   1   0 -1.1495 2.81438   4
   9  -1   0 13.8513 6.67416   2
  -9  -1   0 7.01968 4.84002   4
   9  -1   0 -2.7015 5.37427   5
   9   1   0 15.0649 6.69177   2
   9   1   0 -2.5229 5.26221   5
   0  -2   0 216.999 6.45525   2
   0  -2   0 234.998 6.39131   5
   0  -2   0 239.260 6.42495   3
   0  -2   0 225.929 6.44176   5
   0  -2   0 223.517 6.43351   4
   0   2   0 224.627 6.41963   3
   0   2   0 232.075 6.49694   2
   0   2   0 239.096 6.44840   4
   1  -2   0 1755.33 45.6260   2
   1  -2   0 1780.08 45.4215   5
   1  -2   0 1822.50 45.6200   3
  -1   2   0 1737.31 45.5626   3
   2  -2   0 2133.00 56.7632   2
  -2  -2   0 2205.03 56.4067   5
   2  -2   0 2197.33 56.4471   5
  -2  -2   0 2283.53 56.7243   2
  -2   2   0 2206.18 56.4032   5
   2   2   0 2126.30 56.4688   5
  -2   2   0 2243.80 56.9348   2
   3  -2   0 2073.29 53.2422   5
   3  -2   0 2018.53 53.6870   2
  -3  -2   0 2004.16 53.0551   5
  -3  -2   0 2069.27 53.1252   4
  -3  -2   0 2155.85 53.6623   2
   3   2   0 1987.52 53.7257   2
   3   2   0 2073.67 52.9946   4
   3   2   0 2021.60 53.3785   5
  -3   2   0 2081.49 52.6264   4
  -3   2   0 2055.54 53.1184   5
  -3   2   0 2054.89 54.0459   2
  -4  -2   0 197.019 7.55482   2
  -4  -2   0 191.487 7.28801   5
   4  -2   0 183.149 7.20024   5
  -4  -2   0 188.892 6.75268   4
   4  -2   0 191.865 7.58592   2
   4   2   0 200.918 7.41103   5
  -4   2   0 190.760 6.24963   4
   4   2   0 201.688 7.70658   2
  -4   2   0 189.315 7.45659   5
   4   2   0 189.945 6.53436   4
  -4   2   0 182.213 7.56159   2
   5  -2   0 27.9246 3.42173   5
   5  -2   0 22.8356 3.86779   2
  -5  -2   0 28.0817 3.72521   2
  -5  -2   0 29.3361 3.08513   5
  -5  -2   0 24.5951 3.10974   4
   5   2   0 31.7110 2.92475   4
  -5   2   0 28.3925 2.70731   4
   5   2   0 29.2631 3.65306   5
  -5   2   0 25.9081 3.05383   5
   5   2   0 26.3472 3.64600   2
  -5   2   0 34.4396 3.96962   2
   6  -2   0 1.93437 3.08935   2
   6  -2   0 1.67552 3.24295   5
  -6  -2   0 5.08908 2.61275   5
  -6  -2   0 5.29390 3.38261   4
  -6  -2   0 -1.0292 2.58423   2
  -6   2   0 6.91202 2.98034   5
   6   2   0 3.55232 3.90697   2
   6   2   0 4.70541 3.52415   5
  -6   2   0 13.2421 4.10515   2
  -6   2   0 7.02068 2.36446   4
   6   2   0 7.18613 2.57065   4
   7  -2   0 559.708 19.6682   2
  -7  -2   0 542.333 19.0199   2
  -7  -2   0 538.186 16.7091   5
  -7  -2   0 558.292 17.6775   4
   7   2   0 560.210 19.2232   2
   7   2   0 564.203 16.9963   4
  -7   2   0 574.322 16.3845   4
  -7   2   0 537.756 16.8173   5
   8  -2   0 20.6524 5.39011   5
  -8  -2   0 24.1369 5.10328   4
   8  -2   0 22.2906 5.47735   2
  -8  -2   0 25.4186 3.55206   5
  -8   2   0 30.8507 3.74299   4
   8   2   0 24.6518 5.40495   5
  -8   2   0 21.2462 3.70036   5
   8   2   0 29.1292 4.12883   4
  -9  -2   0 59.2964 6.36346   4
   9  -2   0 61.7391 8.01627   2
   9  -2   0 76.5231 7.82322   5
   9   2   0 73.2772 8.55008   2
  -9   2   0 62.4870 5.54099   4
   9   2   0 72.1904 7.74808   5
   0  -3   0 1.53192 0.98238   4
   0  -3   0 0.47052 0.91045   5
   0  -3   0 1.34042 0.70548   3
   0  -3   0 0.19890 0.70642   2
   0  -3   0 0.19872 0.80296   5
   0   3   0 0.76241 0.84331   2
   0   3   0 1.62246 0.89450   3
   0   3   0 1.26168 0.80250   4
   1  -3   0 2115.32 54.6294   2
  -1  -3   0 2174.80 54.2682   3
   1  -3   0 2126.69 54.5411   3
   1  -3   0 2147.26 54.4144   5
  -1   3   0 2101.36 54.5405   3
   1   3   0 2090.89 54.2824   5
   1   3   0 2077.82 54.2961   3
  -2  -3   0 4040.11 101.666   2
   2  -3   0 3933.50 101.983   3
  -3  -3   0 30.4889 3.04110   4
   3  -3   0 30.0113 3.00980   2
  -3  -3   0 28.2923 2.95809   2
  -3  -3   0 26.1172 2.56900   5
   3  -3   0 33.4543 2.91378   5
  -3   3   0 24.6757 2.02914   4
   3   3   0 27.3612 2.65083   5
   3   3   0 28.4515 2.53687   4
  -3   3   0 31.5590 2.64109   5
   3   3   0 30.9297 2.92760   3
  -3   3   0 28.6570 2.83309   2
  -4  -3   0 491.875 14.2989   5
   4  -3   0 495.821 14.5777   5
   4  -3   0 479.616 15.1191   2
  -4  -3   0 493.564 14.6103   4
  -4  -3   0 510.837 15.0122   2
  -4   3   0 472.745 15.3258   2
   4   3   0 477.868 15.2218   2
   4   3   0 474.875 14.1493   4
  -4   3   0 487.876 14.3700   5
  -4   3   0 490.103 13.5934   4
   4   3   0 482.935 14.7609   5
  -5  -3   0 329.634 10.6546   5
   5  -3   0 338.355 11.2579   5
   5  -3   0 305.076 11.6924   2
  -5  -3   0 336.388 11.6547   2
  -5   3   0 336.626 9.93428   4
   5   3   0 324.862 12.1070   2
  -5   3   0 316.806 10.7068   5
  -5   3   0 319.898 12.0172   2
   5   3   0 329.926 11.4949   5
   5   3   0 316.248 10.5347   4
  -6  -3   0 316.045 12.0678   2
   6  -3   0 312.043 11.6477   5
  -6  -3   0 334.864 11.5826   4
  -6  -3   0 293.317 10.5534   5
   6  -3   0 318.149 12.7952   2
  -6   3   0 304.075 12.5626   2
   6   3   0 345.574 13.0186   2
   6   3   0 302.431 10.6926   4
  -6   3   0 297.433 10.7889   5
   6   3   0 321.450 11.9750   5
  -6   3   0 317.004 9.94532   4
  -7  -3   0 4.57688 3.39559   5
  -7  -3   0 1.57557 3.81761   2
  -7  -3   0 6.75121 3.89164   4
   7  -3   0 -4.3832 3.66395   2
   7   3   0 3.74130 4.55187   2
  -7   3   0 8.62755 3.55551   5
  -7   3   0 -1.1920 2.52737   4
   7   3   0 1.04794 2.79330   4
  -8  -3   0 350.204 12.0276   5
   8  -3   0 359.627 16.3497   2
  -8  -3   0 374.122 14.0441   4
   8  -3   0 383.826 14.9701   5
  -8   3   0 354.413 12.0807   5
   8   3   0 394.709 15.2063   5
  -8   3   0 377.735 11.8789   4
   9  -3   0 10.1488 5.84328   5
  -9  -3   0 3.02706 5.29752   4
   9  -3   0 10.6297 5.80949   2
   9   3   0 5.03027 5.73281   5
  -9   3   0 11.1665 3.22790   4
   9   3   0 -2.2316 3.53907   4
   0  -4   0 14.6017 1.52965   5
   0  -4   0 14.3938 1.54604   3
   0  -4   0 12.7349 1.45740   2
   0  -4   0 11.0349 1.48928   4
   0  -4   0 14.8404 1.70097   5
   0   4   0 13.6002 1.51014   4
   0   4   0 12.2324 1.43099   3
   1  -4   0 79.9099 3.54805   3
   1  -4   0 72.8254 3.43253   5
   1  -4   0 77.6544 3.55711   2
  -1  -4   0 74.4856 3.16333   5
  -1  -4   0 76.0036 3.48672   4
  -1  -4   0 75.2556 3.20183   3
  -1   4   0 73.2256 3.34560   5
   1   4   0 72.1147 3.22876   3
   1   4   0 73.0265 3.31777   5
  -1   4   0 74.1806 3.44572   3
   1   4   0 77.6628 3.46707   4
  -1   4   0 76.8962 3.57740   2
   2  -4   0 1344.32 35.4189   2
   2  -4   0 1313.90 34.9644   5
  -2  -4   0 1316.64 34.8495   3
  -2  -4   0 1314.23 34.6403   5
   2  -4   0 1292.92 35.2686   3
  -2  -4   0 1321.97 35.0712   4
   2   4   0 1344.13 34.8832   4
  -2   4   0 1365.60 36.5680   2
   2   4   0 1314.84 34.9753   3
  -2   4   0 1316.68 34.8901   5
   2   4   0 1319.40 34.9258   5
  -3  -4   0 32.1949 3.13747   2
   3  -4   0 41.6700 3.40224   3
  -3  -4   0 41.3187 3.42868   4
   3  -4   0 32.9277 3.27242   5
  -3  -4   0 36.1219 2.88304   5
   3  -4   0 36.3019 3.71013   2
  -3   4   0 36.9940 2.89947   5
   3   4   0 38.7689 3.27717   3
  -3   4   0 35.2115 3.48370   2
   3   4   0 37.2066 3.40851   5
   3   4   0 35.5186 3.02159   4
   4  -4   0 215.303 8.87105   2
   4  -4   0 215.611 8.59170   3
  -4  -4   0 219.541 8.32405   2
   4  -4   0 215.810 8.10229   5
  -4  -4   0 218.807 7.87235   5
  -4  -4   0 225.904 8.53351   4
   4   4   0 209.067 8.30029   5
  -4   4   0 223.676 7.99016   5
  -4   4   0 231.157 8.93599   2
  -4   4   0 219.704 7.04835   4
   4   4   0 213.073 8.72296   3
   4   4   0 212.220 7.72506   4
   5  -4   0 100.305 5.86315   5
   5  -4   0 95.7889 6.92843   2
  -5  -4   0 99.8518 6.23201   4
  -5  -4   0 99.7669 6.04671   2
  -5  -4   0 99.0489 5.36747   5
  -5   4   0 95.0742 5.44326   5
  -5   4   0 96.3366 4.49294   4
   5   4   0 92.0723 6.14651   3
   5   4   0 96.8353 6.06211   5
   5   4   0 89.1272 5.06775   4
   6  -4   0 66.8257 6.46117   2
  -6  -4   0 69.7716 5.53564   5
   6  -4   0 74.6736 6.12918   5
  -6  -4   0 76.4428 6.29502   2
  -6  -4   0 79.2739 6.54341   4
  -6   4   0 69.8851 4.24378   4
  -6   4   0 81.6340 5.91746   5
   6   4   0 75.3598 5.13717   4
   6   4   0 72.9147 6.33163   5
   6   4   0 68.5117 6.41541   3
  -7  -4   0 20.1883 4.77351   4
   7  -4   0 24.1981 4.83573   5
   7  -4   0 20.9844 4.77255   2
  -7  -4   0 21.5153 4.47931   2
  -7  -4   0 27.3605 4.04741   5
   7   4   0 13.5442 4.67163   5
  -7   4   0 19.3041 3.69673   5
   7   4   0 22.0892 5.56405   3
   7   4   0 20.8827 3.71812   4
  -7   4   0 20.8900 3.06318   4
   8  -4   0 45.1341 6.34351   5
   8  -4   0 41.4755 6.43897   2
  -8  -4   0 47.5073 6.09328   4
  -8  -4   0 43.6446 4.12769   5
  -8   4   0 38.4116 4.14271   5
   8   4   0 54.4716 7.35332   3
   8   4   0 48.6310 4.99823   4
   8   4   0 37.7894 6.20970   5
  -8   4   0 39.5135 3.69458   4
  -9  -4   0 76.1597 7.82802   4
   9  -4   0 75.4176 9.42773   2
   9  -4   0 80.1410 9.29940   5
  -9   4   0 98.3050 5.18386   4
   9   4   0 88.6270 9.46135   5
   9   4   0 99.1327 8.90134   3
   0  -5   0 -2.1655 1.16882   5
   0  -5   0 0.35457 1.30101   3
   0  -5   0 0.02676 1.13822   2
   0  -5   0 -1.5647 1.41442   5
   0   5   0 -0.1000 1.12947   4
   0   5   0 0.41338 1.22278   3
  -1  -5   0 2574.57 65.4914   5
  -1  -5   0 2525.44 65.1494   5
   1  -5   0 2505.37 65.7332   2
   1  -5   0 2548.70 65.5256   5
  -1  -5   0 2555.24 65.6397   4
  -1  -5   0 2559.39 65.2299   3
   1  -5   0 2548.02 65.6054   3
  -1   5   0 2529.49 65.2989   4
  -1   5   0 2543.75 65.9004   2
  -1   5   0 2470.05 65.5904   3
   1   5   0 2615.99 65.5807   4
  -1   5   0 2528.26 65.4156   5
   1   5   0 2478.08 65.3245   5
   1   5   0 2505.96 65.4127   3
   2  -5   0 5.42017 1.68765   3
  -2  -5   0 5.70099 1.61992   5
   2  -5   0 4.24544 1.95179   5
   2  -5   0 6.43596 2.21227   2
  -2  -5   0 4.90803 1.48144   3
  -2  -5   0 4.92331 1.95221   4
  -2   5   0 5.05086 1.81212   2
   2   5   0 4.88953 1.90782   5
  -2   5   0 4.86869 1.72489   5
   2   5   0 6.85174 1.67181   4
   2   5   0 7.47084 2.00311   3
  -2   5   0 6.26767 1.85790   3
  -3  -5   0 1072.74 29.1903   5
   3  -5   0 1057.67 30.0704   3
   3  -5   0 1117.55 29.7140   5
   3  -5   0 1113.82 30.2143   2
  -3  -5   0 1088.14 29.9972   4
  -3  -5   0 1104.03 29.5926   2
  -3   5   0 1077.87 30.5094   2
   3   5   0 1082.07 29.7008   5
   3   5   0 1096.00 29.8917   3
   3   5   0 1054.74 29.3288   4
  -3   5   0 1085.43 29.4507   5
   4  -5   0 28.3022 3.43359   5
   4  -5   0 26.2374 3.50135   2
  -4  -5   0 31.7853 3.43785   2
  -4  -5   0 29.2770 3.91457   4
  -4  -5   0 30.7544 3.25975   5
   4  -5   0 24.9736 3.35848   3
  -4   5   0 25.7641 2.39926   4
   4   5   0 28.1137 3.17489   4
  -4   5   0 29.5266 4.09222   2
   4   5   0 22.9610 3.53570   5
  -4   5   0 25.9980 3.18886   5
   4   5   0 21.7457 3.64713   3
   5  -5   0 1505.81 44.1992   3
  -5  -5   0 1587.24 42.5376   5
   5  -5   0 1647.46 43.2895   5
   5  -5   0 1595.86 44.1641   2
  -5  -5   0 1635.98 43.4055   2
  -5  -5   0 1659.83 43.6316   4
   5   5   0 1596.43 42.7666   4
   5   5   0 1518.08 43.6505   3
  -5   5   0 1558.62 44.5854   2
  -5   5   0 1556.30 42.7461   5
   5   5   0 1583.82 43.5495   5
  -5   5   0 1650.33 41.8498   4
  -6  -5   0 77.5778 6.38107   2
  -6  -5   0 80.0894 5.51055   5
   6  -5   0 71.1493 6.35665   5
   6  -5   0 75.4588 6.82268   2
  -6  -5   0 69.3564 6.97831   4
  -6   5   0 77.3199 4.46338   4
  -6   5   0 86.6138 5.79976   5
   6   5   0 63.4291 6.00592   5
   6   5   0 69.7624 6.47967   3
   6   5   0 63.7344 4.77103   4
  -7  -5   0 50.9367 5.63904   2
  -7  -5   0 51.5420 6.17165   4
   7  -5   0 44.6934 6.39938   2
  -7  -5   0 55.6519 5.51072   5
   7  -5   0 51.2562 5.84769   5
  -7   5   0 35.7280 4.47034   5
   7   5   0 54.2003 6.11762   5
  -7   5   0 45.4361 4.21761   4
   7   5   0 53.4424 6.08531   3
   7   5   0 43.8758 4.75249   4
  -8  -5   0 15.4909 6.30234   4
  -8  -5   0 24.5487 4.27663   5
   8  -5   0 28.0259 6.82708   2
  -8  -5   0 25.8450 3.89254   5
   8  -5   0 33.8870 6.00608   5
  -8   5   0 28.6901 3.46445   4
   8   5   0 28.7209 6.20428   5
   8   5   0 25.2139 6.65232   3
   9  -5   0 367.954 17.3176   2
  -9  -5   0 369.942 18.2809   4
   9   5   0 391.655 18.0595   3
   0  -6   0 83.8731 4.42596   5
   0  -6   0 87.9030 3.99995   3
   0  -6   0 77.8894 4.33041   2
   0  -6   0 82.3695 3.83822   5
   0   6   0 85.6734 4.40326   3
   0   6   0 81.9109 4.25805   4
   1  -6   0 244.373 8.74045   2
   1  -6   0 260.621 8.61535   5
  -1  -6   0 246.851 8.42095   2
  -1  -6   0 249.460 8.20528   3
  -1  -6   0 252.225 8.54021   5
  -1  -6   0 243.085 8.04152   5
   1  -6   0 243.425 8.45445   3
  -1  -6   0 251.772 8.63788   4
  -1   6   0 248.366 8.36850   5
   1   6   0 255.078 8.50209   3
  -1   6   0 243.878 8.68378   2
  -1   6   0 252.939 8.52605   3
   1   6   0 260.277 8.44940   5
   1   6   0 250.711 8.33094   4
  -2  -6   0 588.627 16.7048   3
   2  -6   0 592.451 17.3713   3
  -2  -6   0 595.851 17.1288   5
  -2  -6   0 577.346 16.5797   5
   2  -6   0 571.741 17.2319   5
  -2   6   0 581.371 17.6988   2
  -2   6   0 599.392 17.5338   3
  -2   6   0 587.074 17.0469   5
  -2   6   0 588.342 16.7391   4
   2   6   0 592.714 17.1680   3
   2   6   0 593.011 17.2304   5
   2   6   0 587.150 16.9593   4
   3  -6   0 244.692 9.46435   3
   3  -6   0 269.216 9.99796   2
   3  -6   0 267.518 9.37145   5
  -3  -6   0 262.901 9.60477   4
  -3  -6   0 247.513 8.65935   5
   3   6   0 258.081 8.92231   4
   3   6   0 266.436 9.45790   5
  -3   6   0 250.509 9.00904   5
  -3   6   0 245.576 9.78896   2
   3   6   0 270.756 9.43243   3
   4  -6   0 163.423 7.37450   5
  -4  -6   0 163.512 6.75496   5
   4  -6   0 166.635 7.92766   3
  -4  -6   0 161.375 7.19210   2
   4  -6   0 170.285 7.90100   2
  -4  -6   0 158.063 7.61790   4
  -4   6   0 151.462 8.25182   2
   4   6   0 185.484 7.95187   5
   4   6   0 176.913 7.09408   4
  -4   6   0 154.016 7.13351   5
   4   6   0 157.794 7.55758   3
  -5  -6   0 116.315 6.55885   2
  -5  -6   0 105.253 5.81196   5
   5  -6   0 110.292 6.88451   3
  -5  -6   0 116.628 7.66753   4
   5  -6   0 110.063 6.69160   5
   5  -6   0 104.182 7.00658   2
  -5   6   0 112.257 5.18545   4
  -5   6   0 110.688 6.33210   5
   5   6   0 105.496 5.66531   4
   5   6   0 102.136 7.15401   5
   5   6   0 107.094 6.88270   3
  -5   6   0 110.295 7.30480   2
  -6  -6   0 168.713 9.71388   4
  -6  -6   0 153.027 7.62326   5
   6  -6   0 170.460 8.78491   5
   6  -6   0 168.948 9.39838   2
  -6  -6   0 159.660 8.51250   2
   6   6   0 163.252 7.86528   4
   6   6   0 166.188 9.42100   5
  -6   6   0 156.717 7.90858   5
  -6   6   0 164.932 6.69643   4
   6   6   0 156.307 9.91943   3
  -7  -6   0 100.581 7.53920   2
   7  -6   0 106.870 8.57720   2
   7  -6   0 94.0804 7.98984   5
  -7  -6   0 99.0882 6.80008   5
  -7  -6   0 99.9113 8.85139   4
  -7   6   0 96.7219 5.37878   4
   7   6   0 84.1321 8.51179   5
   7   6   0 109.041 9.68366   3
  -7   6   0 93.2759 6.87022   5
   8  -6   0 5.17413 5.27532   5
  -8  -6   0 2.45631 5.61225   4
  -8  -6   0 2.96149 3.83701   5
   8  -6   0 9.22264 5.29863   2
  -8  -6   0 -3.7327 3.42206   5
  -8   6   0 3.41767 2.90498   4
   8   6   0 3.34251 5.50164   5
   8   6   0 -7.1480 5.72213   3
   9  -6   0 -0.2445 5.79660   2
  -9  -6   0 -2.8232 5.68024   4
   9  -6   0 -1.1918 5.98264   5
   9   6   0 -2.4153 6.29232   5
   0  -7   0 2.80679 1.61301   3
   0  -7   0 1.91299 1.82245   5
   0  -7   0 -0.7604 1.97793   2
   0   7   0 0.80296 2.09528   3
   0   7   0 1.97547 1.70787   4
  -1  -7   0 229.373 7.76500   3
   1  -7   0 227.200 8.12969   3
   1  -7   0 216.176 8.38514   2
  -1  -7   0 220.704 8.60924   4
  -1  -7   0 219.933 8.10885   2
  -1  -7   0 217.484 7.66510   5
   1  -7   0 224.102 8.04992   5
   1   7   0 214.409 7.84866   4
   1   7   0 225.087 8.05136   3
  -1   7   0 213.454 7.88183   4
  -1   7   0 221.305 8.34042   2
   1   7   0 217.211 8.04741   5
  -1   7   0 220.496 8.34178   3
  -2  -7   0 1362.78 38.9002   5
  -2  -7   0 1363.98 37.1077   5
   2  -7   0 1445.26 37.8594   5
   2  -7   0 1352.02 37.8785   3
  -2  -7   0 1403.96 38.1267   4
   2  -7   0 1431.38 38.2548   2
  -2  -7   0 1377.67 37.2194   3
   2   7   0 1364.57 37.5300   4
   2   7   0 1324.83 38.7525   3
  -2   7   0 1427.96 37.3736   4
  -2   7   0 1397.57 37.5689   5
  -2   7   0 1439.28 38.5683   2
  -2   7   0 1427.95 38.1779   3
   2   7   0 1412.60 37.7302   5
  -3  -7   0 75.4398 5.38712   5
   3  -7   0 71.1505 4.90882   3
  -3  -7   0 79.7605 6.18041   4
   3  -7   0 74.4316 5.17622   5
   3  -7   0 74.6816 5.25275   2
  -3  -7   0 72.0402 4.40599   5
  -3   7   0 78.8161 4.86739   5
  -3   7   0 68.9416 5.27920   2
   3   7   0 67.9453 5.24270   5
   3   7   0 79.2467 4.92424   4
   3   7   0 76.7934 5.08830   3
   4  -7   0 9.88819 3.20950   2
   4  -7   0 9.67356 3.29157   5
  -4  -7   0 8.68980 3.39844   4
  -4  -7   0 10.6567 2.76728   2
  -4  -7   0 7.26772 2.96749   5
  -4   7   0 5.30953 3.06260   5
   4   7   0 8.87140 3.52543   5
   4   7   0 17.3703 3.22026   4
   4   7   0 9.62121 3.12818   3
  -4   7   0 15.2074 3.90775   2
   5  -7   0 4.29281 3.43826   2
   5  -7   0 2.35830 3.44781   5
  -5  -7   0 2.33681 3.16885   5
  -5  -7   0 -0.8918 4.20149   4
  -5  -7   0 2.15671 2.95042   2
   5   7   0 -1.1855 3.74630   5
  -5   7   0 3.53723 2.18480   4
   5   7   0 3.30321 3.10420   4
  -5   7   0 -1.3370 3.25164   5
   5   7   0 -1.3260 3.99765   3
  -6  -7   0 201.675 9.48896   5
  -6  -7   0 184.184 8.42435   5
   6  -7   0 180.181 10.0042   2
  -6  -7   0 178.651 10.5961   4
   6  -7   0 183.889 9.52248   5
  -6  -7   0 186.488 9.12569   2
  -6   7   0 200.221 7.74832   4
   6   7   0 180.113 8.61432   4
  -6   7   0 204.614 8.97765   5
   6   7   0 188.942 10.7975   3
   6   7   0 194.594 10.3308   5
  -7  -7   0 25.3859 4.96008   5
  -7  -7   0 21.9909 4.93406   5
   7  -7   0 29.4572 5.54644   5
  -7  -7   0 22.8939 4.55800   2
  -7  -7   0 29.3145 5.56482   4
   7  -7   0 32.7260 6.45933   2
  -7   7   0 29.5337 3.55698   4
   7   7   0 36.0917 6.21360   5
   7   7   0 25.6621 5.35167   3
  -7   7   0 29.2429 5.44447   5
   8  -7   0 183.836 12.9860   2
  -8  -7   0 188.266 8.41335   5
   8  -7   0 200.849 12.4956   5
  -8  -7   0 197.493 12.2521   4
   8   7   0 174.287 12.0818   5
  -8   7   0 186.607 7.32942   4
   8   7   0 194.382 11.7923   3
   0  -8   0 29.5349 3.52251   5
   0  -8   0 35.0844 3.33165   5
   0  -8   0 33.3153 3.56883   2
   0  -8   0 34.9524 3.34005   3
   0   8   0 36.6147 4.04008   3
   0   8   0 32.9428 3.51206   4
  -1  -8   0 830.442 23.6385   2
  -1  -8   0 811.885 23.8568   4
  -1  -8   0 805.928 23.0492   5
  -1  -8   0 858.544 23.7952   5
  -1  -8   0 831.922 23.0972   3
   1  -8   0 842.166 23.5579   3
   1  -8   0 830.795 23.6166   5
   1  -8   0 813.019 23.7859   2
  -1   8   0 813.728 23.7958   3
   1   8   0 821.378 23.8056   3
  -1   8   0 838.633 23.3515   4
  -1   8   0 818.972 24.1278   2
   1   8   0 806.558 23.3989   4
   2  -8   0 80.7087 5.41224   3
  -2  -8   0 89.5484 4.90191   5
  -2  -8   0 88.8928 5.78331   4
  -2  -8   0 90.7734 5.86076   5
   2  -8   0 81.1865 5.41667   2
  -2  -8   0 87.4487 4.58580   3
   2  -8   0 81.7625 5.50827   5
   2   8   0 80.4609 4.89561   4
   2   8   0 97.4827 5.37541   5
   2   8   0 83.6149 5.19594   3
  -2   8   0 84.9503 5.87654   2
  -2   8   0 78.3481 5.31179   3
  -2   8   0 82.6431 4.65745   4
  -3  -8   0 1291.20 34.6080   5
   3  -8   0 1204.89 34.8645   3
   3  -8   0 1233.17 35.0033   2
  -3  -8   0 1225.58 33.6904   5
  -3  -8   0 1222.35 33.9666   3
  -3  -8   0 1264.53 35.1940   4
   3  -8   0 1238.25 34.5602   5
   3   8   0 1288.08 34.7661   5
   3   8   0 1285.88 34.7245   3
  -3   8   0 1184.21 34.1148   5
   3   8   0 1238.70 34.2193   4
  -3   8   0 1256.32 33.8858   4
  -3   8   0 1226.69 35.5688   2
   4  -8   0 560.170 17.7116   5
  -4  -8   0 547.180 17.1170   2
   4  -8   0 557.008 18.5080   2
  -4  -8   0 545.370 16.8993   5
   4  -8   0 526.024 17.9300   3
  -4  -8   0 526.819 18.0852   4
  -4  -8   0 559.196 17.8230   5
  -4   8   0 541.552 18.6822   2
  -4   8   0 569.817 17.4768   5
   4   8   0 539.313 17.2149   4
   4   8   0 556.008 18.0064   5
   4   8   0 597.616 18.3769   3
  -4   8   0 566.508 16.6749   4
  -5  -8   0 7.76506 3.26927   2
   5  -8   0 3.36241 3.53237   2
  -5  -8   0 3.09178 4.77079   4
  -5  -8   0 0.93408 4.02528   5
   5  -8   0 1.05704 3.71489   5
  -5  -8   0 3.53029 3.38583   5
   5   8   0 0.67722 4.11458   5
   5   8   0 2.84319 4.37286   3
  -5   8   0 -1.1505 3.89654   5
   5   8   0 11.1908 3.01658   4
   6  -8   0 114.840 9.52419   2
   6  -8   0 120.649 8.45093   5
  -6  -8   0 108.319 7.42920   2
  -6  -8   0 122.316 8.31295   5
  -6  -8   0 127.220 8.77986   4
   6   8   0 121.892 11.0080   3
   6   8   0 106.556 9.16376   5
   7  -8   0 403.563 17.1973   2
  -7  -8   0 414.019 15.0922   2
  -7  -8   0 399.554 16.8063   4
  -7  -8   0 414.191 14.8488   5
   7  -8   0 425.297 15.8411   5
  -7   8   0 383.906 13.0231   4
   7   8   0 400.608 17.1027   3
   7   8   0 353.554 16.1971   5
  -8  -8   0 97.9585 9.52019   4
  -8  -8   0 90.3752 8.36271   5
   8  -8   0 108.447 9.81043   5
   8  -8   0 118.137 11.6090   2
   8   8   0 114.918 11.0844   5
   8   8   0 108.364 9.35789   3
  -8   8   0 101.989 5.79770   4
  -8   8   0 113.335 5.74434   4
   0  -9   0 1.92993 2.41378   5
   0  -9   0 -0.9134 2.86588   5
   0  -9   0 -0.2153 2.11245   2
   0  -9   0 -1.0672 2.31846   3
   0   9   0 -0.7038 2.10816   4
   0   9   0 -1.1827 2.17264   3
  -1  -9   0 18.5064 2.92587   2
  -1  -9   0 23.2779 3.72393   5
   1  -9   0 21.3299 3.70785   2
  -1  -9   0 19.6985 3.05270   5
   1  -9   0 12.8147 3.07615   3
  -1  -9   0 19.0383 3.00829   3
   1  -9   0 26.8901 3.40861   5
  -1   9   0 19.5860 3.40681   4
  -1   9   0 25.9955 3.81850   3
   1   9   0 17.5246 3.13999   3
  -1   9   0 21.7863 3.73147   2
   1   9   0 16.9066 3.39244   4
   2  -9   0 0.00445 3.14521   2
   2  -9   0 2.18674 2.32934   3
   2  -9   0 -0.2558 3.00224   5
  -2  -9   0 -1.9262 2.29109   5
  -2  -9   0 2.94564 3.10397   2
  -2  -9   0 2.56750 2.05146   3
  -2  -9   0 -2.4660 2.86408   4
  -2  -9   0 3.01594 3.25198   5
  -2   9   0 -2.5244 2.45901   3
   2   9   0 1.89378 3.03752   3
  -2   9   0 0.37185 2.14275   4
   2   9   0 1.42811 2.32047   4
  -2   9   0 -0.6335 2.44712   2
   2   9   0 6.15663 3.30216   5
   3  -9   0 6.25107 3.44436   3
  -3  -9   0 -0.9462 2.28410   3
   3  -9   0 -3.4590 2.85875   2
  -3  -9   0 2.52469 3.57211   5
  -3  -9   0 -0.5064 2.66227   5
   3  -9   0 -2.1024 2.65780   5
  -3  -9   0 -2.6446 3.35994   4
   3   9   0 0.71818 2.61245   4
   3   9   0 4.70599 3.05837   5
  -3   9   0 -0.2452 2.73079   4
   3   9   0 -0.4494 2.92421   3
  -3   9   0 2.19825 3.70049   2
   4  -9   0 93.9020 7.86651   2
  -4  -9   0 98.2407 7.24216   5
  -4  -9   0 83.1060 5.90712   2
   4  -9   0 102.788 7.25874   5
   4  -9   0 96.4087 7.11434   3
  -4  -9   0 100.618 8.44336   4
   4   9   0 101.880 6.98970   3
   4   9   0 100.671 7.49340   5
  -4   9   0 97.2052 5.76290   4
   4   9   0 90.6788 6.39357   4
  -5  -9   0 18.6240 4.93085   4
  -5  -9   0 19.6070 4.03934   5
   5  -9   0 18.6452 5.17235   2
   5  -9   0 16.5806 5.32271   5
  -5  -9   0 23.8807 5.06164   5
  -5  -9   0 20.0177 4.31500   2
   5   9   0 24.0009 5.26817   3
  -5   9   0 19.3343 3.41880   4
   5   9   0 21.4265 5.18208   5
   6  -9   0 32.7283 5.90547   2
  -6  -9   0 43.5748 5.07082   5
   6  -9   0 37.0427 5.91706   5
  -6  -9   0 42.7779 5.95667   5
  -6  -9   0 45.2337 7.41266   4
  -6   9   0 45.3731 4.55884   4
   6   9   0 42.3900 6.75063   5
   6   9   0 47.6230 6.21874   3
  -6   9   0 40.6992 4.64779   4
  -7  -9   0 6.54669 4.23027   2
   7  -9   0 2.03357 5.92068   2
  -7  -9   0 7.76925 6.51173   4
   7  -9   0 4.96251 5.28121   5
  -7  -9   0 -2.6608 4.00167   5
  -7  -9   0 5.91006 4.98751   5
  -7   9   0 7.29532 3.15951   4
   7   9   0 0.69930 4.90735   3
   7   9   0 2.33525 5.90419   5
  -7   9   0 0.76469 3.40433   4
   8  -9   0 37.9708 6.96050   5
  -8  -9   0 42.2444 8.38439   4
   8  -9   0 33.9985 7.88584   2
  -8  -9   0 46.7053 6.19903   5
   8   9   0 44.5297 9.34010   5
   8   9   0 50.9809 7.61558   3
   0 -10   0 2159.70 57.5874   3
   0 -10   0 2188.98 58.1011   2
   0 -10   0 2223.19 58.1746   5
   0 -10   0 2070.96 58.5955   5
   0  10   0 2219.00 58.3121   3
   0  10   0 2126.19 57.8242   4
   1 -10   0 92.4317 5.51749   5
   1 -10   0 94.3234 6.10146   3
  -1 -10   0 98.8671 6.88874   5
  -1 -10   0 88.0138 5.25855   3
   1 -10   0 107.499 6.83727   5
   1 -10   0 110.513 6.97543   2
  -1 -10   0 98.2617 6.40971   2
   1  10   0 103.129 6.48931   3
  -1  10   0 103.545 6.29510   3
  -1  10   0 99.0229 6.35411   4
   1  10   0 89.9643 6.24182   4
  -2 -10   0 5.45975 2.83249   5
  -2 -10   0 0.82527 2.74392   3
  -2 -10   0 2.11856 3.57984   5
  -2 -10   0 2.37995 3.04827   2
  -2 -10   0 5.12939 3.61689   4
   2 -10   0 1.93298 3.47150   5
   2 -10   0 0.92087 2.93390   2
   2  10   0 2.06072 2.83150   5
  -2  10   0 -2.3015 3.30785   2
   2  10   0 0.10321 3.38600   3
  -2  10   0 2.45591 2.99897   3
  -2  10   0 0.84912 2.49675   4
   2  10   0 0.53034 2.61537   4
  -3 -10   0 93.3110 6.52781   5
  -3 -10   0 115.883 7.06616   3
  -3 -10   0 111.203 8.31628   5
  -3 -10   0 108.858 8.57905   4
   3 -10   0 110.987 6.69204   5
   3 -10   0 117.601 7.35398   2
   3 -10   0 106.085 7.29435   3
  -3  10   0 105.950 5.95652   4
  -3  10   0 95.9239 7.82083   2
   3  10   0 110.149 7.80856   5
   3  10   0 91.1568 7.48581   3
  -3  10   0 110.004 7.25363   3
  -4 -10   0 675.724 21.0551   2
   4 -10   0 681.610 22.3954   2
  -4 -10   0 708.191 22.8158   4
  -4 -10   0 670.214 20.7608   5
   4 -10   0 703.053 22.0070   5
   4  10   0 691.134 22.4414   3
  -4  10   0 712.912 20.9058   4
   4  10   0 700.175 22.3901   5
  -5 -10   0 0.14535 3.74041   5
  -5 -10   0 0.95305 4.69372   5
   5 -10   0 9.08184 4.39620   2
  -5 -10   0 5.26725 3.39637   2
   5 -10   0 11.9306 4.63145   5
  -5 -10   0 2.38413 5.67922   4
  -5  10   0 11.7346 3.48171   4
   5  10   0 3.31955 4.92080   5
   5  10   0 6.74692 5.20147   3
  -6 -10   0 243.479 11.7275   5
  -6 -10   0 221.703 11.0999   2
   6 -10   0 222.382 12.0992   2
  -6 -10   0 243.570 13.6685   4
   6 -10   0 245.023 12.0768   5
   6  10   0 227.426 12.1280   3
   6  10   0 252.527 13.1045   5
  -6  10   0 238.916 9.74059   4
  -6  10   0 246.055 9.76296   4
  -7 -10   0 58.7263 8.68787   4
   7 -10   0 54.0907 8.17466   2
   7 -10   0 57.5591 7.15613   5
  -7 -10   0 58.0064 6.62059   5
   7  10   0 70.1419 8.51312   5
  -7  10   0 72.5163 5.87992   4
  -7  10   0 74.6239 6.22257   4
   7  10   0 61.6742 8.30107   3
   8 -10   0 51.5021 8.71337   2
  -8 -10   0 31.2378 8.27866   4
   8 -10   0 29.8189 7.00352   5
  -8 -10   0 16.7318 6.94096   5
   8  10   0 15.8844 7.38574   5
   8  10   0 32.2842 7.30532   3
  -8  10   0 16.6800 3.17806   4
   0 -11   0 -1.2410 2.33340   3
   0 -11   0 -3.3532 2.81677   5
   0 -11   0 -1.8263 3.60963   5
   0 -11   0 0.67623 2.75406   2
   0  11   0 3.39926 3.52603   4
   0  11   0 2.16377 3.65351   3
  -1 -11   0 161.299 7.75196   5
  -1 -11   0 142.497 7.60766   3
  -1 -11   0 150.284 7.95055   2
   1 -11   0 168.358 7.73830   5
   1 -11   0 163.286 7.88169   3
   1 -11   0 197.371 9.35746   2
   1 -11   0 200.304 9.23275   5
  -1 -11   0 159.765 9.05238   5
  -1  11   0 187.110 8.74893   3
   1  11   0 163.897 8.47679   3
  -1  11   0 177.193 8.49593   4
   1  11   0 163.053 8.04140   4
  -2 -11   0 528.164 17.2131   2
  -2 -11   0 520.620 16.3793   5
  -2 -11   0 494.679 16.1940   3
  -2 -11   0 519.030 17.5818   5
   2 -11   0 513.711 17.4966   5
   2 -11   0 507.829 17.0412   3
   2 -11   0 528.756 17.9650   2
  -2  11   0 494.185 16.7617   4
  -2  11   0 525.273 18.3597   2
   2  11   0 510.963 17.6517   3
  -2  11   0 538.185 17.6936   3
  -3 -11   0 15.4713 5.14762   5
   3 -11   0 20.4826 4.35932   2
  -3 -11   0 18.6457 4.17963   5
  -3 -11   0 20.3117 4.85106   4
   3 -11   0 20.7249 4.68635   5
  -3 -11   0 24.4578 4.30279   2
  -3 -11   0 18.1088 3.28200   3
   3  11   0 24.3632 5.05879   5
  -3  11   0 21.5346 4.15321   4
   3  11   0 27.3815 4.48166   3
  -3  11   0 22.9796 5.03019   3
   4 -11   0 56.8528 6.17121   2
  -4 -11   0 68.2057 7.80615   4
   4 -11   0 66.5815 6.55368   5
  -4 -11   0 57.7954 6.57141   5
   4  11   0 52.7807 6.53779   5
   4  11   0 63.3525 6.66764   3
   5 -11   0 114.795 10.0300   2
   5 -11   0 125.674 9.07034   5
  -5 -11   0 117.098 9.79765   4
  -5 -11   0 109.465 7.51758   2
  -5 -11   0 129.246 9.74019   5
   5  11   0 124.158 9.96070   5
   5  11   0 126.054 9.08122   3
   6 -11   0 129.825 11.1090   2
  -6 -11   0 110.810 9.47089   5
  -6 -11   0 123.315 10.4977   4
   6 -11   0 127.569 10.0351   5
  -6 -11   0 121.697 8.87728   2
  -6  11   0 129.283 9.36022   4
   6  11   0 127.738 10.9502   5
  -6  11   0 130.624 7.87298   4
   6  11   0 130.342 11.1958   3
  -7 -11   0 52.9854 6.73084   5
  -7 -11   0 32.6906 7.29263   4
  -7  11   0 50.9769 7.19250   4
  -7  11   0 62.1395 6.14992   4
   7  11   0 55.5765 8.57563   3
   0 -12   0 10.6551 4.10437   2
   0 -12   0 24.5729 5.00890   5
   0 -12   0 13.1485 3.23811   3
   0  12   0 13.6485 4.60220   3
   1 -12   0 228.511 9.83248   3
  -1 -12   0 227.264 10.5570   2
   1 -12   0 249.192 11.2580   2
  -1 -12   0 236.859 9.84713   3
  -1 -12   0 237.387 11.3325   5
   1 -12   0 229.349 10.9641   5
   1  12   0 212.274 10.3714   3
  -1  12   0 258.887 10.9290   3
  -2 -12   0 17.5257 4.84161   5
   2 -12   0 16.3131 4.89849   5
  -2 -12   0 8.67271 3.01055   3
  -2 -12   0 15.9942 4.10531   2
   2 -12   0 13.1952 4.09391   2
  -2  12   0 15.1948 3.66729   4
   2  12   0 15.7565 4.15756   3
  -2  12   0 21.2704 4.42787   3
  -3 -12   0 232.268 12.0927   5
   3 -12   0 243.914 10.8622   5
  -3 -12   0 224.682 10.6396   2
  -3  12   0 219.280 9.80497   4
   3  12   0 237.812 11.7738   5
  -3  12   0 239.995 12.0009   3
   3  12   0 236.528 11.1686   3
   4 -12   0 8.69287 5.35607   2
  -4 -12   0 8.84196 4.05425   2
  -4 -12   0 8.46555 5.61755   5
   4 -12   0 8.89731 4.98484   5
   4  12   0 7.29844 5.16956   3
  -4  12   0 6.24295 3.99072   4
   4  12   0 15.2488 5.70241   5
   5 -12   0 29.5411 5.97471   5
  -5 -12   0 16.5064 5.25405   5
  -5 -12   0 20.0488 6.26666   4
   5 -12   0 24.9137 5.59747   2
  -5 -12   0 18.3731 4.80432   2
   5  12   0 32.0193 6.70199   5
   5  12   0 20.2836 6.09350   3
  -5  12   0 25.0864 4.64447   4
  -6 -12   0 42.0188 5.78223   2
   6 -12   0 52.3090 7.19903   5
   6 -12   0 52.8127 7.16636   2
  -6 -12   0 45.6372 7.73920   4
  -6 -12   0 57.0335 6.97219   5
   6  12   0 60.7259 8.36531   5
   6  12   0 44.5073 7.91809   3
  -6  12   0 50.3613 5.94161   4
   7 -12   0 57.2401 7.69195   5
  -7 -12   0 57.4279 6.98221   5
   7 -12   0 51.4680 7.73840   2
  -7  12   0 67.0537 6.61915   4
   7  12   0 44.6816 8.45424   5
   7  12   0 53.5747 8.06957   3
   0 -13   0 0.69421 4.02947   2
   0 -13   0 -2.9091 4.39963   5
   0  13   0 1.70232 3.79196   3
  -1 -13   0 623.352 20.6445   5
   1 -13   0 598.602 20.4006   5
   1 -13   0 590.161 20.1402   2
  -1 -13   0 611.491 20.1658   2
   1  13   0 593.789 20.6362   3
  -1  13   0 579.179 20.2625   3
  -2 -13   0 417.204 15.6543   2
   2 -13   0 434.206 16.4113   5
  -2 -13   0 436.396 16.5921   5
  -2  13   0 424.533 16.7158   3
   2  13   0 427.301 16.7347   3
   3 -13   0 214.695 11.1968   5
   3 -13   0 193.819 11.5077   2
  -3 -13   0 185.702 10.5910   2
  -3 -13   0 178.629 11.0142   5
  -3  13   0 208.105 11.7224   3
   3  13   0 191.039 10.5546   3
   4 -13   0 173.755 10.8701   2
   4 -13   0 195.671 11.3226   5
  -4 -13   0 186.052 10.1176   2
  -4 -13   0 190.142 11.9930   5
   4  13   0 187.641 11.7696   3
   4  13   0 189.579 11.9436   5
   5 -13   0 262.018 13.4060   5
  -5 -13   0 268.625 12.8858   5
  -5 -13   0 222.543 11.3602   2
   5 -13   0 252.131 13.2596   2
  -5 -13   0 238.582 11.8491   2
   5  13   0 310.230 14.7093   3
   5  13   0 272.317 14.5939   5
  -6 -13   0 75.6059 8.31080   5
   6  13   0 88.9444 9.76605   3
   0 -14   0 7.03324 4.80458   2
   0 -14   0 4.41230 5.07250   5
   0  14   0 4.39568 4.25073   3
  -1 -14   0 -0.8735 4.99504   5
   1 -14   0 8.65880 5.24715   5
  -1 -14   0 16.2775 4.23880   2
   1  14   0 12.8163 4.66708   3
   2 -14   0 -6.8756 4.83428   5
  -2 -14   0 3.11730 5.93407   5
   2 -14   0 -2.1402 3.86232   2
  -2 -14   0 -0.3098 4.09033   2
  -2  14   0 -0.6069 4.08200   3
   3 -14   0 4.71591 5.25667   5
  -3 -14   0 5.04232 5.41554   5
  -3 -14   0 6.47494 4.95492   2
   3 -14   0 4.88003 4.57061   2
   3  14   0 7.17070 5.49373   3
  -3  14   0 6.60389 5.80157   3
  -4 -14   0 -1.3655 6.16912   5
   4 -14   0 11.0511 5.82275   5
   4 -14   0 3.37670 5.92959   2
  -4 -14   0 -2.1796 4.64741   2
   4  14   0 7.57476 6.31859   5
   4  14   0 -2.5347 5.68028   3
   5 -14   0 20.5465 7.28836   5
  -5 -14   0 24.7615 5.28325   2
   5 -14   0 29.6366 6.27007   2
  -5 -14   0 19.7842 7.96279   5
   5  14   0 28.8928 7.68024   5
   5  14   0 31.4154 7.43763   3
  -6 -14   0 4.66373 5.32055   2
   6 -14   0 2.02785 6.34778   5
   6 -14   0 11.0510 5.99298   2
   6  14   0 6.19155 7.51019   5
   6  14   0 8.66764 6.05329   3
   0 -15   0 -5.9395 4.58594   2
   0 -15   0 -0.7162 5.31886   5
   0  15   0 2.06124 4.41428   3
  -1 -15   0 151.816 9.89435   2
  -1 -15   0 132.080 10.6158   5
   1 -15   0 124.068 10.3430   5
   1 -15   0 140.133 9.45867   2
   1  15   0 141.430 10.6399   3
  -1  15   0 135.467 10.8408   3
   2 -15   0 187.984 11.0944   2
  -2 -15   0 207.123 12.2429   5
  -2 -15   0 176.464 10.6827   2
   2 -15   0 170.246 11.4695   5
  -2  15   0 197.939 11.3870   3
  -3 -15   0 47.9035 6.38478   2
   3 -15   0 52.0854 7.42877   5
  -3 -15   0 48.0539 7.32117   5
   3 -15   0 59.8205 7.25258   2
   3  15   0 49.9767 6.99876   3
  -3  15   0 58.9961 7.30781   3
  -4 -15   0 68.2967 6.86346   2
   4 -15   0 76.0723 8.04313   2
   4 -15   0 64.7643 8.09006   5
  -4 -15   0 57.2382 8.19882   5
   4  15   0 71.8719 8.66893   3
  -5 -15   0 158.243 10.2384   2
   5 -15   0 153.042 12.2520   5
   5 -15   0 172.375 13.1805   2
  -5 -15   0 155.503 12.0952   5
   5  15   0 158.067 13.5339   5
   5  15   0 173.174 13.2645   3
   0 -16   0 20.4093 6.18552   2
   0 -16   0 20.1868 6.67396   5
   0  16   0 35.6690 6.11073   3
  -1 -16   0 70.0684 8.02887   5
   1 -16   0 91.6460 8.50709   2
   1 -16   0 60.8325 7.80482   5
  -1 -16   0 64.1547 7.33555   2
  -1  16   0 81.7411 8.07659   3
   1  16   0 73.1939 7.83155   3
  -2 -16   0 33.9739 6.19315   2
   2 -16   0 30.9517 6.91277   5
  -2 -16   0 21.2571 6.64360   5
   2 -16   0 34.7080 7.07038   2
   2  16   0 25.2993 6.87185   3
  -2  16   0 39.7485 6.63689   3
   3 -16   0 197.059 12.4501   2
   3 -16   0 237.117 14.9225   5
  -3 -16   0 206.138 11.7467   2
   3  16   0 205.443 13.6728   3
  -4 -16   0 -0.7694 6.85806   5
   4 -16   0 -4.0800 7.37883   2
   4 -16   0 9.71549 6.68690   5
  -4 -16   0 0.68249 4.54999   2
   4  16   0 8.13834 7.02353   3
   0 -17   0 10.1953 6.55798   5
   0 -17   0 -8.6862 5.36655   2
   0  17   0 -9.6319 4.53029   3
  -1 -17   0 17.5703 6.12528   2
   1 -17   0 18.4185 6.50976   2
   1 -17   0 19.5478 6.86356   5
  -1 -17   0 16.7641 6.89365   5
  -1  17   0 16.7920 7.08975   3
   1  17   0 26.7073 7.24069   3
  -2 -17   0 64.4489 8.64677   5
  -2 -17   0 66.9784 7.67207   2
   2 -17   0 73.6343 8.92335   2
   2 -17   0 67.2462 10.2554   5
  -2  17   0 94.2737 9.02417   3
   2  17   0 80.9624 8.46292   3
   3  17   0 16.9965 7.06874   3
   9   0  -1 546.217 20.7642   2
  -9   0   1 517.667 17.3479   4
   9   0  -1 510.228 19.6146   5
   8   0  -1 4.45348 5.62748   2
  -8   0   1 5.81233 3.88960   4
  -8   0   1 -6.2835 3.61171   5
   8   0  -1 2.31745 2.62715   4
   8   0  -1 -2.4196 4.66894   5
  -7   0   1 745.905 23.3491   5
   7   0  -1 820.673 25.9320   2
  -7   0   1 832.231 23.2604   4
   7   0  -1 786.554 23.0125   4
   7   0  -1 825.326 24.7222   5
   6   0  -1 2.90298 3.27565   2
   6   0  -1 1.89909 3.21409   5
   6   0  -1 -3.0920 1.95504   4
  -6   0   1 1.10104 2.88499   5
  -6   0   1 5.57697 3.01098   4
  -5   0   1 844.939 24.8929   2
  -5   0   1 887.797 23.5012   4
   5   0  -1 870.728 24.3380   5
   5   0  -1 854.260 25.0713   2
  -5   0   1 801.415 23.8050   5
   4   0  -1 0.81527 1.46458   4
  -4   0   1 3.14484 1.69616   4
  -4   0   1 2.56038 2.02845   5
   4   0  -1 1.65684 2.01438   2
  -4   0   1 3.03038 1.95267   2
  -3   0   1 2502.42 63.3248   2
  -3   0   1 2357.35 62.4194   4
   3   0  -1 2421.43 63.3125   2
  -3   0   1 2396.52 62.6960   5
   3   0  -1 2481.92 62.8619   5
   3   0  -1 2450.17 62.5497   4
   2   0  -1 0.43076 1.04378   2
  -2   0   1 0.88671 0.88849   4
  -2   0   1 -0.3005 0.91673   5
   2   0  -1 1.72004 0.89683   4
   2   0  -1 -0.6958 0.98663   5
  -2   0   1 0.64439 1.00341   2
   1   0  -1 667.545 17.4252   2
   1   0  -1 669.271 17.1642   4
  -1   0   1 653.101 17.1798   5
   1   0  -1 634.321 17.1642   5
  -1   0   1 685.569 17.4203   2
  -1   0   1 643.642 17.1379   4
   1   0   1 704.949 17.8764   5
   1   0   1 688.708 18.1707   2
  -1   0  -1 708.876 18.2040   2
   1   0   1 701.486 17.8199   4
  -2   0  -1 0.48757 0.57169   4
  -2   0  -1 0.00133 0.93531   2
  -2   0  -1 0.83536 0.65983   5
   2   0   1 1.59593 0.75146   5
   2   0   1 -0.1891 0.52422   4
   2   0   1 0.38305 0.94231   2
   3   0   1 436.731 13.1777   2
  -3   0  -1 460.824 12.4398   5
  -3   0  -1 453.039 12.2821   4
  -3   0  -1 458.275 13.2259   2
   3   0   1 457.643 12.7373   5
   3   0   1 453.579 12.3367   4
   4   0   1 -1.5717 1.18104   4
  -4   0  -1 1.90586 2.02406   2
   4   0   1 2.59465 2.06487   5
  -4   0  -1 0.46965 1.37412   4
  -4   0  -1 1.84251 1.48884   5
   4   0   1 3.02262 1.81722   2
   5   0   1 2010.22 54.2214   2
  -5   0  -1 2030.15 54.3336   2
  -5   0  -1 2095.04 52.5544   4
  -5   0  -1 2001.66 52.5109   5
   5   0   1 2025.67 53.4749   5
   5   0   1 1991.14 52.5246   4
  -6   0  -1 0.59388 2.29601   4
   6   0   1 2.72653 3.63715   2
   6   0   1 -0.5536 2.07238   4
   6   0   1 2.54094 3.04812   5
  -6   0  -1 -0.3603 3.28601   2
   7   0   1 584.817 19.8699   2
   7   0   1 572.668 18.6064   5
   7   0   1 559.564 16.6215   4
  -7   0  -1 530.484 16.4250   5
  -7   0  -1 588.712 16.9292   4
  -7   0  -1 589.767 21.4836   2
   8   0   1 -1.2074 4.47585   5
  -8   0  -1 2.46253 3.37213   4
   8   0   1 -6.2088 3.87271   2
   9   0   1 42.8012 7.68681   2
   9   0   1 39.0005 6.66839   5
   9  -1  -1 90.2992 9.57584   2
  -9  -1   1 111.763 8.19044   4
   9  -1  -1 86.6512 8.46754   5
   9   1  -1 87.3361 8.84239   2
   9   1  -1 101.576 9.65715   5
  -9   1   1 98.1150 7.06020   4
  -8  -1   1 57.1040 5.40712   5
   8  -1  -1 72.8933 6.91800   5
  -8  -1   1 70.8753 6.30558   4
   8  -1  -1 74.7353 7.52666   2
   8   1  -1 62.7743 6.93584   2
  -8   1   1 73.7909 6.20147   4
   8   1  -1 72.4226 7.04189   5
   8   1  -1 69.8244 5.55956   4
  -8   1   1 61.3704 5.41221   5
  -7  -1   1 1.50055 3.32174   4
   7  -1  -1 -0.9431 4.23679   5
   7  -1  -1 0.32895 4.60919   2
  -7  -1   1 -1.9042 3.13723   5
  -7   1   1 -0.6076 3.64038   4
  -7   1   1 -7.1759 3.04551   5
   7   1  -1 0.99971 4.07681   5
   7   1  -1 -1.8899 2.38663   4
   7   1  -1 3.20041 4.74935   2
  -6  -1   1 108.270 6.75856   2
   6  -1  -1 101.343 6.64999   5
   6  -1  -1 95.6269 6.94314   2
  -6  -1   1 106.373 6.90347   4
  -6  -1   1 102.775 5.80463   5
   6  -1  -1 106.500 5.03572   4
   6   1  -1 110.038 5.44362   4
  -6   1   1 102.483 6.22892   5
   6   1  -1 107.845 6.85942   5
   6   1  -1 112.230 7.97560   2
  -6   1   1 104.341 6.88584   2
  -6   1   1 101.546 5.25978   4
   5  -1  -1 90.1541 4.53160   4
  -5  -1   1 95.8838 5.10929   4
   5  -1  -1 93.0440 5.49439   5
   5  -1  -1 95.6703 6.52406   2
  -5  -1   1 99.4368 5.68569   2
  -5  -1   1 86.4149 5.23251   5
  -5   1   1 100.027 4.65052   4
   5   1  -1 95.6603 4.75825   4
   5   1  -1 93.3395 5.70971   5
   5   1  -1 99.3929 6.64363   2
  -5   1   1 93.8382 5.36690   5
  -5   1   1 91.7277 5.74927   2
   4  -1  -1 155.788 5.78289   4
  -4  -1   1 159.740 6.17092   5
   4  -1  -1 157.570 6.40576   5
  -4  -1   1 169.846 7.03386   2
  -4  -1   1 159.940 6.09197   4
  -4   1   1 161.262 6.84588   2
  -4   1   1 169.899 5.85139   4
   4   1  -1 170.579 6.68713   5
   4   1  -1 161.076 6.01637   4
   4   1  -1 172.831 7.42971   2
  -4   1   1 158.993 6.20223   5
  -3  -1   1 85.7262 3.99832   5
   3  -1  -1 87.7919 3.91724   5
  -3  -1   1 82.1675 4.33330   2
   3  -1  -1 79.7395 3.35771   4
   3  -1  -1 81.6867 4.37933   2
  -3  -1   1 80.2760 3.66620   4
  -3   1   1 85.6499 3.82281   5
   3   1  -1 91.3917 3.70413   4
   3   1  -1 84.5317 4.59381   2
  -3   1   1 81.3932 3.44473   4
   3   1  -1 89.2961 4.09232   5
  -3   1   1 73.6561 4.24897   2
  -2  -1   1 1834.43 47.7017   4
  -2  -1   1 1901.43 48.2536   2
   2  -1  -1 1856.14 47.7795   5
   2  -1  -1 1857.80 47.5738   4
   2  -1  -1 1840.25 48.0960   2
  -2  -1   1 1841.82 47.8522   5
   2   1  -1 1776.36 47.8543   5
  -2   1   1 1875.83 47.5881   4
  -2   1   1 1920.19 48.1735   2
   2   1  -1 1800.93 48.2367   2
  -2   1   1 1930.07 47.8485   5
  -1  -1   1 36.5204 1.58966   5
  -1  -1   1 32.9423 1.71347   2
   1  -1  -1 35.5213 1.58015   5
  -1  -1   1 36.1435 1.64244   4
   1  -1  -1 32.9692 1.71235   2
  -1   1   1 34.5714 1.58425   5
  -1   1   1 33.9100 1.63914   2
   1   1  -1 34.7438 1.61791   3
   1   1  -1 34.7810 1.53110   4
   1   1  -1 35.1966 1.55024   5
   1  -1   1 354.456 9.83314   3
  -1  -1  -1 366.417 9.44444   2
  -1  -1  -1 351.996 9.51896   4
   1  -1   1 359.440 9.41071   5
  -1  -1  -1 367.005 9.26910   5
  -1  -1  -1 353.803 9.27511   5
   1  -1   1 350.839 9.81901   2
   1   1   1 356.312 9.48526   2
   1   1   1 341.644 9.39537   5
  -1   1  -1 358.348 9.85833   2
   1   1   1 364.467 9.49392   4
  -2  -1  -1 2351.75 59.5947   2
  -2  -1  -1 2368.87 59.1705   5
   2  -1   1 2269.08 59.7993   2
  -2   1  -1 2326.06 59.9228   2
   2   1   1 2301.85 59.6496   2
  -2   1  -1 2349.89 59.2031   5
   3  -1   1 777.929 21.9020   2
   3  -1   1 774.613 20.7446   4
   3  -1   1 789.957 21.3734   5
  -3  -1  -1 816.801 21.7929   2
  -3  -1  -1 795.120 21.1357   4
  -3  -1  -1 825.468 21.0701   5
   3   1   1 787.129 21.8489   2
  -3   1  -1 808.566 22.0939   2
   3   1   1 790.779 21.0414   4
   3   1   1 801.534 21.4901   5
  -3   1  -1 815.765 21.1084   5
  -3   1  -1 772.255 20.7014   4
  -4  -1  -1 2.88825 1.42654   5
   4  -1   1 -1.1235 1.72079   5
  -4  -1  -1 3.24339 2.06033   2
   4  -1   1 3.36253 1.92968   2
   4  -1   1 2.43954 1.10535   4
  -4  -1  -1 1.78244 1.71380   4
   4   1   1 3.25682 1.52435   4
  -4   1  -1 1.70351 1.33749   4
  -4   1  -1 2.09124 1.79453   2
  -4   1  -1 2.01296 1.55367   5
   4   1   1 1.71844 2.17700   2
   4   1   1 3.74031 1.95209   5
   5  -1   1 14.9869 2.93634   5
   5  -1   1 18.2283 3.52132   2
  -5  -1  -1 19.1604 2.35552   5
   5  -1   1 15.3547 1.87313   4
  -5  -1  -1 15.9640 2.65337   4
  -5  -1  -1 16.1158 2.90490   2
  -5   1  -1 20.3188 3.16659   2
  -5   1  -1 25.4360 2.53933   5
  -5   1  -1 17.2542 2.23133   4
   5   1   1 10.7079 2.85482   2
   5   1   1 17.4328 2.38242   4
   5   1   1 14.8242 2.93758   5
   6  -1   1 33.7419 4.80609   2
  -6  -1  -1 42.9610 4.07464   4
   6  -1   1 36.5405 4.60254   5
  -6  -1  -1 37.5406 4.79446   2
  -6   1  -1 36.6286 3.43476   4
  -6   1  -1 44.7781 5.70428   2
   6   1   1 45.2836 4.52438   5
   6   1   1 42.9800 3.69045   4
   6   1   1 51.7188 4.97416   2
  -7  -1  -1 253.860 9.26289   5
   7  -1   1 276.747 12.5491   2
  -7  -1  -1 245.796 11.3378   2
   7  -1   1 282.088 11.3456   5
  -7  -1  -1 272.005 11.0627   4
   7   1   1 256.725 12.2936   2
   7   1   1 267.003 9.40317   4
   7   1   1 275.150 11.3225   5
  -7   1  -1 281.339 9.26161   4
   8  -1   1 138.418 9.74696   2
  -8  -1  -1 144.511 7.67466   4
   8  -1   1 142.331 9.27054   5
   8   1   1 162.365 9.65084   5
  -8   1  -1 141.995 6.60169   4
   8   1   1 134.311 6.47699   4
  -9  -1  -1 -1.4617 3.91447   4
   9  -1   1 4.90814 6.31147   2
   9  -1   1 -1.8422 5.18323   5
  -9   1  -1 -2.3986 2.98877   4
   9   1   1 -7.0494 5.90982   5
   9   1   1 -1.3305 5.74229   2
   9  -2  -1 5.67847 5.66172   5
  -9  -2   1 3.99271 5.26596   4
   9  -2  -1 0.78260 6.60480   2
  -9  -2   1 7.82271 3.85083   5
  -9   2   1 5.36492 4.11431   5
   9   2  -1 4.89774 5.68849   5
   9   2  -1 -5.9847 4.76364   2
  -9   2   1 2.65953 3.82476   4
   9   2  -1 -2.2991 3.39749   4
  -8  -2   1 19.5907 4.59476   4
   8  -2  -1 13.6560 6.10285   2
  -8  -2   1 9.41512 3.93796   5
   8  -2  -1 15.1757 5.22368   5
  -8   2   1 15.8894 4.00790   4
  -8   2   1 18.9320 4.40615   5
   8   2  -1 16.4002 3.98553   4
   8   2  -1 18.8282 6.27466   2
   8   2  -1 12.7402 5.23114   5
  -7  -2   1 66.7437 6.37689   2
   7  -2  -1 66.5156 7.10433   2
  -7  -2   1 68.2558 5.99828   5
  -7  -2   1 77.4965 6.31333   4
   7   2  -1 73.6796 5.16393   4
  -7   2   1 69.9534 5.97576   4
   7   2  -1 74.7534 7.20514   2
  -7   2   1 68.6947 6.08940   5
  -6  -2   1 1113.61 31.7060   2
  -6  -2   1 1029.79 30.2686   5
  -6  -2   1 1118.12 30.5021   4
   6  -2  -1 1097.66 31.0131   5
   6  -2  -1 1078.13 32.0602   2
  -6   2   1 1064.98 32.0615   2
  -6   2   1 1117.61 29.6729   4
   6   2  -1 1135.94 31.2276   5
  -6   2   1 1059.32 30.5314   5
   6   2  -1 1134.05 32.1931   2
   6   2  -1 1073.51 30.2980   4
  -5  -2   1 -3.5456 2.40625   5
  -5  -2   1 2.96948 2.43643   2
   5  -2  -1 5.16612 3.29367   2
   5  -2  -1 -1.3505 2.50348   5
  -5  -2   1 3.40338 2.55912   4
  -5   2   1 4.85222 1.98020   4
   5   2  -1 1.36680 3.29549   2
  -5   2   1 3.82641 3.13909   2
   5   2  -1 0.92827 2.81564   5
  -5   2   1 2.26964 2.27191   5
   5   2  -1 3.68009 2.14348   4
   4  -2  -1 173.559 6.69290   5
  -4  -2   1 170.635 6.52229   5
  -4  -2   1 171.299 6.62661   4
  -4  -2   1 174.196 7.03056   2
   4  -2  -1 177.021 7.22314   2
  -4   2   1 165.615 7.12978   2
  -4   2   1 173.938 6.59732   5
  -4   2   1 182.320 6.21972   4
   4   2  -1 176.992 7.01140   5
   4   2  -1 167.850 6.91302   4
   4   2  -1 168.320 7.32415   2
  -3  -2   1 219.389 7.05092   4
   3  -2  -1 216.750 7.06737   5
  -3  -2   1 225.829 7.73986   2
  -3  -2   1 221.634 7.18093   5
   3  -2  -1 202.783 7.45798   2
   3   2  -1 204.404 7.27919   5
  -3   2   1 218.316 7.75243   2
   3   2  -1 205.641 7.81819   2
  -3   2   1 214.097 6.66926   4
  -3   2   1 216.473 7.16490   5
   3   2  -1 216.288 6.91171   4
  -2  -2   1 3865.30 98.7146   2
  -1  -2   1 409.302 10.9844   3
   1  -2  -1 410.696 11.0023   5
  -1  -2   1 397.298 10.9843   4
  -1  -2   1 397.888 10.8892   5
   1  -2  -1 395.347 11.0818   2
   1  -2  -1 398.647 10.9722   3
   1   2  -1 411.369 10.9752   4
   1   2  -1 394.109 10.9379   5
  -1   2   1 407.757 11.0183   5
   1   2  -1 390.625 11.0060   3
  -1   2   1 411.197 11.1284   2
   0  -2  -1 635.454 16.4182   2
   0  -2  -1 650.969 16.3755   3
   0  -2   1 614.672 16.4814   4
   0  -2   1 639.612 16.6785   3
   0  -2  -1 620.524 16.4994   5
   0  -2  -1 633.255 16.4452   5
   0  -2   1 609.781 16.7725   2
   0   2   1 644.371 16.4352   2
   0   2  -1 640.618 16.4933   4
   0   2   1 632.131 16.4850   5
   0   2   1 660.490 16.5728   5
   0   2   1 615.238 16.3750   3
   0   2  -1 615.480 16.6901   3
  -1  -2  -1 413.292 11.0341   4
   1  -2   1 395.225 10.8497   5
   1  -2   1 394.903 11.2715   2
   1  -2   1 396.640 11.2546   3
  -1  -2  -1 393.394 10.7087   5
  -1  -2  -1 429.391 10.8162   5
  -1   2  -1 399.974 10.5979   4
   1   2   1 410.120 10.9642   4
  -1   2  -1 390.898 11.2548   3
  -1   2  -1 408.374 11.3493   2
   1   2   1 401.582 10.8257   5
   1   2   1 397.287 10.8469   3
   2  -2   1 2717.24 69.0923   5
  -2  -2  -1 2781.44 69.1752   2
   2  -2   1 2738.66 69.6909   3
  -2   2  -1 2735.35 68.8922   5
   2   2   1 2549.18 69.0666   5
   2   2   1 2650.15 69.2261   2
  -2   2  -1 2768.40 69.7505   2
   3  -2   1 178.227 6.71496   2
  -3  -2  -1 175.499 5.72125   5
  -3  -2  -1 187.225 6.34360   2
  -3  -2  -1 181.420 5.97169   4
   3  -2   1 173.807 6.07326   5
   3   2   1 178.572 6.24050   5
  -3   2  -1 176.261 6.76116   2
  -3   2  -1 182.665 5.32436   4
   3   2   1 177.364 6.52832   2
  -3   2  -1 182.365 5.81001   5
   3   2   1 179.004 5.80095   4
   4  -2   1 2037.16 53.3601   2
  -4  -2  -1 2017.56 52.4071   4
  -4  -2  -1 1977.47 52.0227   5
  -4  -2  -1 2048.81 53.0511   2
  -4   2  -1 2006.41 51.5561   4
  -4   2  -1 1991.82 53.5667   2
   4   2   1 1973.09 52.1428   4
  -4   2  -1 2017.48 52.1049   5
   4   2   1 2050.71 53.3238   2
   5  -2   1 197.950 7.80077   5
   5  -2   1 192.653 8.79287   2
  -5  -2  -1 200.522 8.22036   2
  -5  -2  -1 207.843 7.56765   4
   5   2   1 203.317 7.09643   4
   5   2   1 195.493 8.05877   5
  -5   2  -1 195.837 6.42085   4
   5   2   1 202.702 8.77616   2
  -5   2  -1 186.194 8.73678   2
  -6  -2  -1 71.3604 5.08735   4
   6  -2   1 75.4409 5.73254   5
  -6  -2  -1 78.0066 6.15449   2
   6  -2   1 71.3318 6.07946   2
   6   2   1 83.1314 6.83085   2
  -6   2  -1 71.2776 6.66883   2
  -6   2  -1 71.5893 3.95901   4
   6   2   1 75.1338 4.70778   4
   6   2   1 68.2096 5.94527   5
   7  -2   1 -2.9776 4.38304   2
  -7  -2  -1 1.89740 3.65854   4
   7  -2   1 3.77273 4.25948   5
  -7  -2  -1 2.90577 3.22996   2
  -7   2  -1 3.18691 2.45542   4
   7   2   1 2.27025 4.26420   2
   7   2   1 2.67731 2.33609   4
   7   2   1 -2.4856 4.20544   5
   8  -2   1 312.443 13.2433   5
   8  -2   1 308.808 14.8268   2
  -8  -2  -1 313.472 11.9703   4
   8   2   1 315.649 14.4711   2
   8   2   1 275.737 10.6982   4
   8   2   1 301.528 13.1482   5
  -8   2  -1 314.136 10.0609   4
   9  -2   1 223.450 12.3083   5
  -9  -2  -1 206.282 10.5336   4
   9  -2   1 208.817 13.9030   2
   9   2   1 216.849 12.1789   5
  -9   2  -1 216.315 7.39554   4
   9   2   1 209.396 13.0984   2
   9   2   1 192.135 9.16409   4
  -9  -3   1 40.9133 4.91735   5
  -9  -3   1 51.1615 6.32135   4
   9  -3  -1 52.4479 7.31335   5
   9  -3  -1 39.4994 8.05195   2
  -9   3   1 44.3374 5.04242   5
  -9   3   1 60.8895 5.85242   4
   9   3  -1 52.3245 7.28724   5
   9   3  -1 59.4552 7.30481   3
  -8  -3   1 476.903 16.2562   4
  -8  -3   1 390.106 16.0383   5
   8  -3  -1 473.076 17.1458   5
   8  -3  -1 436.444 18.4893   2
   8   3  -1 462.326 17.0346   5
  -8   3   1 473.931 15.4139   4
  -8   3   1 419.172 16.6339   5
   8   3  -1 441.160 15.2961   4
  -7  -3   1 435.522 14.8297   4
   7  -3  -1 423.002 15.3076   5
   7  -3  -1 386.554 16.1037   2
  -7  -3   1 429.574 15.7307   2
  -7  -3   1 395.554 13.8950   5
   7   3  -1 441.680 16.2046   2
  -7   3   1 430.084 13.3719   4
  -7   3   1 403.293 14.4143   5
   7   3  -1 417.487 14.2377   4
   7   3  -1 438.013 17.0876   5
   6  -3  -1 10.5824 3.66578   2
  -6  -3   1 11.6763 3.76315   4
  -6  -3   1 10.4408 3.38013   5
   6  -3  -1 9.92485 3.64424   5
  -6  -3   1 9.55795 3.29073   2
   6   3  -1 15.3392 4.53265   2
  -6   3   1 8.94280 3.38521   5
  -6   3   1 12.9031 4.29874   2
   6   3  -1 12.6206 3.04446   4
   6   3  -1 8.51364 3.77298   5
  -6   3   1 8.31621 2.67276   4
  -5  -3   1 984.085 27.4818   4
  -5  -3   1 964.080 27.1300   5
   5  -3  -1 964.028 28.2762   2
   5  -3  -1 1013.28 27.6157   5
  -5  -3   1 1014.82 28.1444   2
   5   3  -1 1004.48 27.8751   5
   5   3  -1 977.723 28.6306   2
  -5   3   1 940.619 27.2822   5
  -5   3   1 1008.75 26.6259   4
   5   3  -1 962.586 27.1383   4
  -5   3   1 945.761 28.5353   2
   4  -3  -1 6.12455 2.32984   2
  -4  -3   1 5.27419 2.45632   2
  -4  -3   1 5.80679 2.40050   5
   4  -3  -1 5.66247 2.01270   5
  -4  -3   1 8.75933 2.20659   4
  -4   3   1 2.66316 2.04703   5
   4   3  -1 4.69202 1.73791   4
  -4   3   1 5.05087 1.66532   4
  -4   3   1 3.39021 2.62258   2
   4   3  -1 4.12737 2.44704   5
  -3  -3   1 296.584 9.13327   4
   3  -3  -1 271.957 9.28683   2
   3  -3  -1 272.561 8.92516   5
  -3  -3   1 276.849 9.45490   5
  -3  -3   1 300.117 9.36724   2
  -3   3   1 278.001 9.68724   5
  -3   3   1 290.094 8.42520   4
   3   3  -1 277.395 9.02010   5
   3   3  -1 271.053 9.38040   3
   3   3  -1 279.009 8.72731   4
  -3   3   1 267.411 9.36037   2
   2  -3  -1 228.983 7.13996   5
  -2  -3   1 225.899 7.23290   4
  -2  -3   1 215.088 6.91140   5
   2  -3  -1 222.254 7.20317   3
   2  -3  -1 211.144 7.34575   2
  -2   3   1 233.281 7.53283   2
   2   3  -1 217.321 7.13196   5
   2   3  -1 215.549 7.17440   3
   2   3  -1 229.840 7.05159   4
  -2   3   1 225.939 7.14203   5
  -1  -3   1 2787.13 70.2423   3
   1   3  -1 2714.05 70.3154   3
   0  -3  -1 38.0370 1.82876   3
   0  -3   1 41.8751 2.19431   3
   0  -3   1 36.5768 2.33948   2
   0  -3  -1 37.5835 1.83020   5
   0  -3   1 36.9069 1.94477   4
   0  -3  -1 43.3869 2.11526   5
   0  -3  -1 40.0129 1.83235   2
   0   3   1 40.3454 2.08524   5
   0   3  -1 40.7629 2.04007   4
   0   3  -1 36.8485 2.10921   3
   0   3   1 42.7722 1.85899   3
   0   3   1 40.5707 1.92351   2
  -1  -3  -1 762.995 20.3028   4
   1  -3   1 745.663 20.4254   3
  -1  -3  -1 767.951 19.9129   3
  -1  -3  -1 764.308 20.0227   5
   1  -3   1 747.765 20.0907   5
   1  -3   1 734.256 20.4874   2
  -1  -3  -1 767.315 19.8589   5
   1   3   1 734.836 19.9763   5
   1   3   1 751.654 19.9516   3
  -1   3  -1 771.670 20.6552   2
  -1   3  -1 735.911 20.4224   3
  -1   3  -1 766.801 19.8386   4
   1   3   1 788.078 20.2208   4
   2  -3   1 1556.93 41.3498   2
   2  -3   1 1601.76 40.8513   5
   2  -3   1 1574.15 41.3810   3
  -2  -3  -1 1602.98 40.7401   2
  -2  -3  -1 1568.97 40.5814   5
  -2  -3  -1 1552.30 40.9341   4
   2   3   1 1541.31 40.7843   5
   2   3   1 1566.64 40.7457   4
  -2   3  -1 1577.77 40.6131   5
  -2   3  -1 1589.90 41.5371   2
   2   3   1 1540.83 40.9112   3
   3  -3   1 970.008 27.5745   3
   3  -3   1 996.903 27.5060   2
  -3  -3  -1 988.953 26.4750   5
  -3  -3  -1 1034.23 26.9882   2
   3  -3   1 1021.96 26.9136   5
  -3  -3  -1 1013.08 26.9122   4
   3   3   1 993.785 26.5951   4
  -3   3  -1 996.781 26.5216   5
  -3   3  -1 999.373 25.9486   4
   3   3   1 977.136 26.9151   5
  -3   3  -1 1002.01 27.7573   2
   4  -3   1 707.538 20.3548   2
  -4  -3  -1 668.344 18.8722   5
   4  -3   1 686.337 19.5102   5
  -4  -3  -1 677.961 19.4866   4
  -4   3  -1 706.757 19.0276   5
   4   3   1 670.948 20.0099   2
   4   3   1 693.681 19.0851   4
  -4   3  -1 702.285 18.3750   4
  -4   3  -1 690.011 20.5209   2
   4   3   1 672.907 19.6374   5
  -5  -3  -1 540.977 16.5739   4
   5  -3   1 543.252 17.6260   2
   5  -3   1 551.589 16.6451   5
  -5  -3  -1 564.722 17.0858   2
  -5   3  -1 546.476 15.0992   4
   5   3   1 557.895 16.0712   4
  -5   3  -1 506.692 17.7574   2
   5   3   1 543.061 17.4468   2
   5   3   1 602.243 17.2483   5
  -6  -3  -1 265.564 9.73932   5
  -6  -3  -1 290.498 10.9959   2
   6  -3   1 269.694 11.2529   2
  -6  -3  -1 260.708 10.1804   4
   6  -3   1 277.481 10.5338   5
  -6   3  -1 273.046 11.5926   2
   6   3   1 261.908 9.46868   4
  -6   3  -1 275.664 8.51941   4
   6   3   1 263.023 11.4224   2
   6   3   1 277.726 10.7604   5
  -7  -3  -1 176.578 9.41874   2
   7  -3   1 164.300 10.3322   2
  -7  -3  -1 200.259 8.96876   4
  -7   3  -1 172.014 6.62437   4
   7   3   1 204.236 10.6024   2
   7   3   1 179.954 7.76681   4
   8  -3   1 92.8948 8.30110   5
  -8  -3  -1 81.2796 7.08420   4
   8  -3   1 86.8164 8.59837   2
   8   3   1 98.7044 8.48180   5
   8   3   1 75.5888 7.82690   2
  -8   3  -1 88.5774 4.60347   4
   8   3   1 82.1732 6.05683   4
  -9  -3  -1 401.077 15.3645   4
   9  -3   1 412.263 18.7291   2
   9  -3   1 395.335 16.6910   5
   9   3   1 424.599 16.9772   5
   9  -4  -1 88.2962 10.0524   2
   9  -4  -1 102.493 10.6373   5
  -9  -4   1 101.974 10.2804   4
   9   4  -1 92.7007 8.73728   3
   9   4  -1 84.1624 8.61357   5
   8  -4  -1 69.4845 8.28173   2
   8  -4  -1 92.7766 8.61453   5
  -8  -4   1 87.9326 8.32306   4
   8   4  -1 87.0200 8.71483   5
   8   4  -1 68.4604 7.94642   3
   8   4  -1 81.9732 6.36517   4
  -7  -4   1 17.7789 4.61062   2
   7  -4  -1 25.4138 5.09421   2
  -7  -4   1 24.3512 4.42051   4
  -7  -4   1 22.4171 4.46771   5
   7  -4  -1 20.5324 4.79116   5
  -7   4   1 30.6812 4.56871   5
   7   4  -1 22.0385 3.92311   4
   7   4  -1 31.0731 5.43413   5
   7   4  -1 23.5429 4.97768   3
  -7   4   1 25.0642 3.38469   4
   6  -4  -1 16.0993 4.58521   2
   6  -4  -1 20.7044 4.16596   5
  -6  -4   1 17.5006 4.21456   4
  -6  -4   1 18.5961 3.55718   2
  -6  -4   1 15.3486 3.57219   5
  -6   4   1 19.8014 2.99229   4
   6   4  -1 16.2853 3.40070   4
  -6   4   1 18.7709 3.90898   5
   6   4  -1 20.4986 4.35221   5
   6   4  -1 23.1864 4.33434   3
  -5  -4   1 0.59233 2.85649   2
  -5  -4   1 -0.7154 2.47145   4
   5  -4  -1 -0.0712 3.32856   2
   5  -4  -1 2.28179 2.88182   5
  -5  -4   1 2.52614 2.46333   5
   5   4  -1 -0.1453 2.79384   3
   5   4  -1 0.99880 3.04930   5
  -5   4   1 0.76935 2.85765   5
   5   4  -1 0.18063 2.30907   4
  -5   4   1 0.21763 1.86519   4
  -5   4   1 2.73845 3.71306   2
   4  -4  -1 -0.6994 2.15136   2
  -4  -4   1 2.28280 2.59660   4
   4  -4  -1 3.64428 2.03766   5
  -4  -4   1 6.14242 2.54653   5
  -4  -4   1 1.80158 2.37986   2
   4   4  -1 2.87156 2.19272   5
   4   4  -1 4.12770 2.43298   3
  -4   4   1 5.11089 2.28645   5
   4   4  -1 2.83545 2.11597   4
  -4   4   1 3.62533 1.67598   4
  -4   4   1 1.77619 2.15942   2
  -3  -4   1 23.6111 2.66450   4
   3  -4  -1 21.3537 2.62961   5
   3  -4  -1 26.1919 2.91740   3
  -3  -4   1 24.1663 2.49770   5
  -3  -4   1 24.7104 2.72091   2
   3  -4  -1 32.1483 3.24283   2
   3   4  -1 21.2489 2.90349   3
  -3   4   1 21.0417 2.93805   2
   3   4  -1 25.9278 2.84971   5
  -3   4   1 25.3013 2.67830   5
   3   4  -1 25.7215 2.42909   4
  -2  -4   1 14.4218 1.79589   5
  -2  -4   1 13.7937 1.98352   4
  -2  -4   1 13.6574 1.70859   3
   2  -4  -1 12.4753 1.76537   5
   2  -4  -1 12.2349 1.78689   3
   2  -4  -1 12.0295 1.84902   2
  -2   4   1 16.4521 2.05436   5
   2   4  -1 10.2787 1.79680   3
   2   4  -1 12.7013 1.70750   4
  -2   4   1 10.8954 1.87396   2
   2   4  -1 12.4187 2.00354   5
   1  -4  -1 46.7372 2.91921   2
   1  -4  -1 49.5251 2.69523   5
  -1  -4   1 48.6549 2.43384   5
  -1  -4   1 50.3194 2.86548   4
  -1  -4   1 51.5531 2.59834   3
   1  -4  -1 49.6652 2.58270   3
   1   4  -1 51.1136 2.80377   5
  -1   4   1 50.7019 2.83074   3
  -1   4   1 50.3417 2.83593   5
   1   4  -1 48.2921 2.76065   3
   1   4  -1 51.9557 2.68339   4
  -1   4   1 48.1465 2.76291   2
   0  -4  -1 100.358 3.89249   5
   0  -4   1 91.1348 3.97513   2
   0  -4   1 98.9332 3.64540   5
   0  -4  -1 96.7051 3.70536   2
   0  -4   1 95.5239 3.88250   4
   0  -4  -1 94.1747 3.66116   5
   0  -4  -1 95.8073 3.50621   3
   0  -4   1 96.8866 3.81237   3
   0   4   1 101.585 3.88643   4
   0   4   1 100.163 3.87415   5
   0   4  -1 95.9828 3.92812   3
   0   4   1 100.789 3.74370   2
   0   4  -1 95.4634 3.75520   4
   0   4   1 97.3925 3.68241   3
   1  -4   1 666.382 18.6585   3
  -1  -4  -1 672.080 18.0856   5
  -1  -4  -1 676.876 18.0806   3
  -1  -4  -1 683.532 18.6604   4
   1  -4   1 691.116 18.4409   5
   1  -4   1 678.031 18.8596   2
  -1  -4  -1 664.745 18.2913   5
   1   4   1 662.033 18.1727   3
  -1   4  -1 689.047 18.1424   4
  -1   4  -1 692.790 18.9439   2
  -1   4  -1 669.548 18.7118   3
   1   4   1 687.070 18.4761   4
   1   4   1 649.160 18.2391   5
  -2  -4  -1 196.575 6.71116   4
  -2  -4  -1 182.797 6.13511   5
  -2  -4  -1 196.241 6.34467   5
   2  -4   1 188.601 7.65430   3
   2  -4   1 186.070 6.91301   2
   2  -4   1 194.396 6.55480   5
  -2   4  -1 203.472 8.19766   2
   2   4   1 183.191 6.36763   3
  -2   4  -1 196.534 6.96438   3
   2   4   1 194.960 6.52828   4
   2   4   1 188.002 6.46299   5
  -2   4  -1 184.407 6.20961   5
  -3  -4  -1 6.56569 1.74640   2
   3  -4   1 3.84239 1.91859   3
  -3  -4  -1 4.22860 1.75306   5
   3  -4   1 2.40471 1.81205   5
  -3  -4  -1 4.27670 1.89457   4
   3   4   1 4.95911 1.98841   5
   3   4   1 8.33960 1.66472   4
  -3   4  -1 3.61774 1.67193   5
  -3   4  -1 4.97158 2.35473   2
   3   4   1 4.93747 1.86597   3
  -4  -4  -1 126.803 6.01387   4
   4  -4   1 138.337 6.65699   3
   4  -4   1 139.351 6.60613   2
   4  -4   1 145.622 6.18897   5
   4   4   1 140.562 5.48319   4
  -4   4  -1 136.707 6.77003   2
  -4   4  -1 140.055 4.83041   4
   4   4   1 134.183 6.24725   5
   4   4   1 133.555 6.70562   3
  -5  -4  -1 6.07072 2.68297   2
  -5  -4  -1 -0.3221 1.98376   5
   5  -4   1 3.83377 2.86632   2
  -5  -4  -1 -0.3333 2.44798   4
   5  -4   1 -0.9727 2.53019   3
   5  -4   1 0.44463 2.69903   5
   5   4   1 1.29426 2.94004   5
   5   4   1 2.33582 2.15420   4
  -5   4  -1 1.23793 1.62926   4
  -5   4  -1 -2.1326 2.18488   5
   6  -4   1 247.791 9.90852   5
   6  -4   1 239.537 10.6385   2
  -6  -4  -1 242.382 10.0513   4
  -6  -4  -1 229.441 8.29286   5
  -6  -4  -1 236.911 9.95738   2
  -6   4  -1 236.892 7.63304   4
   6   4   1 229.281 8.81700   4
  -6   4  -1 227.266 8.51843   5
   6   4   1 242.547 10.1489   5
  -7  -4  -1 211.876 10.3544   2
   7  -4   1 226.032 11.1210   2
   7  -4   1 242.507 10.5873   5
  -7  -4  -1 225.198 8.18749   5
  -7  -4  -1 222.659 10.2592   4
  -7   4  -1 225.461 7.48008   4
   7   4   1 235.466 10.8596   5
   7   4   1 214.572 9.00236   4
   8  -4   1 6.64807 4.96117   5
  -8  -4  -1 13.7285 4.63884   4
   8  -4   1 -0.3676 5.48465   2
   8   4   1 10.7868 3.95404   4
   8   4   1 3.70105 5.00927   5
   8   4   1 14.6930 6.16028   3
  -8   4  -1 12.1054 2.26846   4
  -9  -4  -1 -3.0244 5.22696   4
   9  -4   1 1.34141 5.37333   2
   9   4   1 2.95319 5.27447   3
   9  -5  -1 3.85081 6.91359   2
  -9  -5   1 8.78045 5.88289   4
   9   5  -1 -8.9523 6.33696   3
  -8  -5   1 432.945 16.8311   4
   8  -5  -1 454.061 16.8928   5
   8  -5  -1 424.071 17.7682   2
   8   5  -1 434.352 17.1830   5
   8   5  -1 442.617 18.1540   3
   7  -5  -1 39.7894 6.34409   2
   7  -5  -1 35.8702 5.41601   5
  -7  -5   1 37.4337 5.88022   4
  -7  -5   1 28.9192 5.00515   2
   7   5  -1 30.7261 5.57635   5
   7   5  -1 26.4789 4.30921   4
  -7   5   1 41.4362 4.66686   4
   7   5  -1 28.2333 5.14503   3
   6  -5  -1 91.9590 8.12078   2
  -6  -5   1 85.9746 7.31207   4
  -6  -5   1 89.3298 6.82045   2
   6  -5  -1 93.7159 6.83625   5
  -6  -5   1 90.0601 6.21132   5
  -6   5   1 94.3895 5.35019   4
   6   5  -1 94.7309 6.67356   4
  -6   5   1 93.5840 6.76506   5
   6   5  -1 91.8799 7.35745   5
   6   5  -1 91.4571 7.04964   3
  -5  -5   1 43.0826 4.23170   5
   5  -5  -1 51.3437 4.58933   5
   5  -5  -1 55.9776 5.33091   3
  -5  -5   1 49.6493 4.62947   2
  -5  -5   1 50.5724 5.09382   4
   5  -5  -1 39.8813 4.92616   2
  -5   5   1 43.9727 4.85550   2
  -5   5   1 51.7106 4.79435   5
  -5   5   1 46.0818 3.97598   4
   5   5  -1 45.1805 4.13013   4
   5   5  -1 49.2214 4.82117   3
   5   5  -1 49.1396 4.91000   5
  -4  -5   1 3653.93 93.5696   2
  -4  -5   1 3636.79 93.5105   4
  -4  -5   1 3504.13 92.9013   5
   4  -5  -1 3648.84 93.2935   5
   4  -5  -1 3476.41 93.8893   3
   4  -5  -1 3595.54 93.9072   2
   4   5  -1 3629.56 93.5881   5
  -4   5   1 3592.25 93.2541   5
  -4   5   1 3541.72 94.3330   2
   4   5  -1 3637.41 93.8773   3
  -4   5   1 3697.70 92.4558   4
   4   5  -1 3619.70 93.0591   4
  -3  -5   1 67.6359 3.89153   5
   3  -5  -1 70.5046 4.49550   2
   3  -5  -1 71.3924 4.41724   5
   3  -5  -1 58.1878 4.39334   3
   3   5  -1 69.3591 3.86327   4
   3   5  -1 67.4905 4.53943   5
  -3   5   1 63.6153 4.37732   2
  -3   5   1 68.7141 4.22790   5
  -2  -5   1 521.420 14.8444   5
   2  -5  -1 534.109 15.2542   5
  -2  -5   1 526.686 15.3450   4
   2  -5  -1 521.400 15.4213   2
   2  -5  -1 533.683 16.2275   3
  -2  -5   1 508.749 14.9243   3
   2   5  -1 523.806 15.1808   5
   2   5  -1 523.693 15.0526   4
  -2   5   1 520.928 15.6179   2
  -2   5   1 529.040 15.2388   5
   2   5  -1 517.067 15.2293   3
  -1  -5   1 219.099 7.25835   5
   1  -5  -1 236.188 7.80167   2
  -1  -5   1 233.474 7.44648   3
   1  -5  -1 235.806 7.70822   5
   1  -5  -1 229.575 7.56419   3
  -1  -5   1 233.449 7.74789   4
  -1   5   1 248.155 7.98397   2
  -1   5   1 228.887 7.64926   5
   1   5  -1 220.017 7.61665   3
   1   5  -1 230.037 7.51737   4
  -1   5   1 230.461 7.67689   3
   1   5  -1 235.633 7.63712   5
   0  -5  -1 2600.56 67.9043   2
   0  -5   1 2667.57 68.1020   3
   0  -5  -1 2600.32 67.9980   5
   0  -5  -1 2643.45 67.8068   5
   0  -5   1 2666.37 68.0754   5
   0  -5   1 2659.44 68.3904   2
   0  -5   1 2667.75 68.0291   4
   0  -5  -1 2673.71 67.7951   3
   0  -5   1 2633.14 67.8611   5
   0   5   1 2670.31 68.1210   4
   0   5   1 2649.79 68.0337   5
   0   5  -1 2658.64 67.8987   4
   0   5   1 2568.02 67.8543   3
   0   5   1 2598.45 67.9608   2
   0   5  -1 2639.30 68.2572   3
  -1  -5  -1 13.6382 1.77678   2
   1  -5   1 13.3449 1.92028   3
   1  -5   1 11.0874 2.02317   2
  -1  -5  -1 14.3655 2.16515   5
   1  -5   1 11.3881 1.95943   5
  -1  -5  -1 16.1054 1.70909   3
  -1  -5  -1 11.5469 1.96733   4
  -1  -5  -1 15.4097 1.77540   5
  -1   5  -1 12.8220 1.79712   4
   1   5   1 14.6146 2.20268   4
   1   5   1 13.0339 1.74066   5
   1   5   1 13.9752 1.69874   3
  -1   5  -1 13.0405 2.03001   2
  -1   5  -1 15.3889 2.07652   3
   2  -5   1 1751.16 46.4178   5
  -2  -5  -1 1746.48 45.9057   5
  -2  -5  -1 1799.01 46.2836   5
   2  -5   1 1713.19 46.8329   3
   2  -5   1 1767.04 46.9621   2
  -2  -5  -1 1753.18 46.1187   3
  -2  -5  -1 1793.87 46.6941   4
  -2   5  -1 1731.52 46.1211   5
  -2   5  -1 1786.73 45.8805   4
   2   5   1 1812.42 46.3794   5
   2   5   1 1780.13 46.3155   3
  -2   5  -1 1796.52 46.9485   3
  -2   5  -1 1766.48 47.2224   2
   2   5   1 1764.31 46.3535   4
  -3  -5  -1 698.850 19.6551   2
  -3  -5  -1 685.483 20.1549   4
   3  -5   1 688.913 20.5864   3
   3  -5   1 691.419 19.9463   5
  -3  -5  -1 704.733 19.6564   5
   3  -5   1 692.158 20.5214   2
  -3  -5  -1 743.815 19.6518   5
  -3   5  -1 705.298 20.9104   2
   3   5   1 705.956 20.0225   5
   3   5   1 675.455 19.6136   4
   3   5   1 733.521 20.2217   3
  -3   5  -1 699.549 19.5905   5
  -4  -5  -1 29.6891 3.69118   2
   4  -5   1 38.0929 3.70301   5
   4  -5   1 25.1419 3.47924   2
   4  -5   1 27.6932 3.55234   3
  -4  -5  -1 32.2268 3.06277   5
  -4  -5  -1 28.8273 3.82693   4
   4   5   1 27.8779 3.81159   5
   4   5   1 32.0665 3.19347   4
  -4   5  -1 28.4312 2.99316   5
  -4   5  -1 26.5148 4.03590   2
   4   5   1 37.2791 4.00071   3
  -4   5  -1 31.1887 2.62706   4
  -5  -5  -1 146.646 7.33245   4
  -5  -5  -1 141.427 6.28076   5
   5  -5   1 159.094 7.98623   2
   5  -5   1 142.962 8.15625   3
   5  -5   1 147.791 7.28289   5
  -5  -5  -1 149.974 7.14461   2
   5   5   1 160.711 6.75049   4
   5   5   1 153.903 8.16600   3
   5   5   1 163.405 7.73352   5
  -5   5  -1 137.268 8.04800   2
  -5   5  -1 152.632 5.63495   4
  -5   5  -1 153.434 6.44607   5
  -6  -5  -1 963.379 27.3711   5
  -6  -5  -1 1037.66 27.8924   5
  -6  -5  -1 1007.52 29.0482   2
   6  -5   1 972.730 29.8745   2
  -6  -5  -1 1013.58 29.1209   4
   6  -5   1 1012.03 28.9625   5
   6   5   1 1006.21 29.7300   3
  -6   5  -1 1019.43 26.6960   4
   6   5   1 985.644 29.3115   5
   6   5   1 1006.33 28.2845   4
  -6   5  -1 993.165 27.5879   5
  -7  -5  -1 1.18819 3.69958   2
   7  -5   1 4.98490 5.13942   2
  -7  -5  -1 -2.1761 4.19533   4
   7  -5   1 0.24407 4.09825   5
  -7  -5  -1 -1.7804 3.03204   5
  -7   5  -1 -0.1489 2.10304   4
   7   5   1 8.22201 4.31393   3
   7   5   1 6.01455 3.28750   4
   7   5   1 -2.4945 4.33089   5
   8  -5   1 44.5285 7.27155   2
  -8  -5  -1 46.1665 6.18400   4
   8  -5   1 38.2275 6.05807   5
   8   5   1 41.1911 7.14999   3
   8   5   1 56.6461 6.92383   5
   8   5   1 41.3449 5.27486   4
  -8   5  -1 36.5711 2.93905   4
  -9  -5  -1 13.7105 6.22911   4
   9  -5   1 16.1320 7.24270   5
   9  -5   1 17.2747 7.40824   2
   9   5   1 12.7673 5.96050   3
   9   5   1 14.2740 7.48803   5
   9  -6  -1 66.1038 9.45397   2
  -9  -6   1 56.1619 7.85888   4
   9  -6  -1 50.2216 7.68214   5
   9   6  -1 56.8237 8.10364   5
   8  -6  -1 12.6659 5.54854   2
  -8  -6   1 1.25484 4.06347   5
   8  -6  -1 10.1950 5.44029   5
  -8  -6   1 -2.1041 9.66608   4
   8   6  -1 5.94646 5.74803   5
  -8   6   1 1.13127 4.33019   5
   8   6  -1 12.5429 6.33687   3
   7  -6  -1 0.69976 4.23596   2
   7  -6  -1 3.71914 4.52455   5
  -7  -6   1 5.29503 3.98337   2
  -7  -6   1 -0.6810 4.13889   4
  -7  -6   1 3.00083 3.67813   5
  -7   6   1 2.12508 4.33610   5
   7   6  -1 -0.5912 4.74312   5
   7   6  -1 5.71022 4.46225   3
   6  -6  -1 208.044 9.68736   5
  -6  -6   1 217.314 9.71473   2
   6  -6  -1 189.875 10.0449   2
  -6  -6   1 201.996 9.72561   4
   6   6  -1 192.164 10.0476   3
   6   6  -1 187.426 8.36557   4
  -6   6   1 211.128 8.12475   4
   6   6  -1 198.546 10.1889   5
  -5  -6   1 65.1503 5.92592   4
   5  -6  -1 62.0940 5.75461   3
   5  -6  -1 70.4967 5.28309   5
  -5  -6   1 67.3861 5.09276   5
   5  -6  -1 62.1618 6.05415   2
  -5  -6   1 67.5406 5.68981   2
  -5   6   1 58.0036 5.17668   5
  -5   6   1 66.9974 4.66839   4
   5   6  -1 62.3086 5.49177   3
   5   6  -1 67.2010 5.61760   5
  -5   6   1 62.6155 6.04479   2
   5   6  -1 60.6943 4.52656   4
  -4  -6   1 85.6177 5.80770   4
   4  -6  -1 87.8202 5.84036   2
   4  -6  -1 84.5606 5.51257   5
  -4  -6   1 86.9179 5.09256   2
   4  -6  -1 81.5958 5.80690   3
  -4  -6   1 82.0359 5.00051   5
   4   6  -1 65.1256 6.10519   3
  -4   6   1 85.5232 5.92929   2
  -4   6   1 92.1966 5.45662   5
   4   6  -1 83.4629 5.12396   4
   4   6  -1 90.2113 5.55439   5
   3  -6  -1 508.264 15.9539   2
   3  -6  -1 501.059 15.6560   3
  -3  -6   1 495.471 15.6133   4
   3  -6  -1 514.114 15.4610   5
  -3  -6   1 509.540 14.9171   5
  -3   6   1 495.265 16.0155   2
   3   6  -1 512.441 15.4313   5
   3   6  -1 518.847 15.8059   3
   3   6  -1 506.741 15.1301   4
  -3   6   1 492.666 15.2995   5
  -2  -6   1 121.295 5.10235   5
  -2  -6   1 123.863 6.55850   4
   2  -6  -1 115.206 5.29203   3
   2  -6  -1 117.404 5.57794   5
  -2  -6   1 122.040 5.07243   3
   2  -6  -1 116.782 5.53476   2
   2   6  -1 121.691 5.49884   3
  -2   6   1 114.067 5.85945   2
  -2   6   1 125.597 5.53777   3
  -2   6   1 122.932 5.48339   5
   2   6  -1 129.220 5.28649   4
   2   6  -1 121.651 5.36060   5
   1  -6  -1 4.17447 1.53530   3
  -1  -6   1 7.97402 1.84012   5
  -1  -6   1 2.30818 1.86106   4
   1  -6  -1 4.42110 1.67106   2
  -1  -6   1 6.77634 1.87600   3
   1  -6  -1 6.10086 2.09048   5
   1   6  -1 3.62208 1.91044   5
  -1   6   1 5.68917 1.97442   3
  -1   6   1 5.50492 1.71301   4
  -1   6   1 5.66631 1.65868   5
   1   6  -1 3.98172 1.64424   4
   1   6  -1 4.18375 1.74576   3
   0  -6  -1 244.577 7.82285   5
   0  -6  -1 239.419 7.98179   2
   0  -6   1 227.655 8.13120   3
   0  -6   1 234.855 8.04001   4
   0  -6   1 237.503 7.85494   5
   0  -6  -1 251.493 7.84772   3
   0  -6   1 237.826 8.20282   5
   0  -6   1 239.850 8.31413   2
   0  -6  -1 241.013 8.12657   5
   0   6  -1 230.997 8.18135   3
   0   6   1 239.987 7.96405   5
   0   6   1 228.132 7.92639   3
   0   6  -1 240.161 7.84948   4
   0   6   1 237.659 8.03430   4
  -1  -6  -1 543.984 15.5651   5
  -1  -6  -1 555.325 15.5757   3
   1  -6   1 551.580 16.4373   2
   1  -6   1 556.333 16.2202   3
  -1  -6  -1 562.313 16.0156   5
   1  -6   1 569.284 16.1555   5
  -1  -6  -1 564.688 15.7820   2
   1   6   1 561.216 16.0422   4
   1   6   1 533.490 15.7707   3
  -1   6  -1 556.469 16.5951   2
   1   6   1 533.340 15.9055   5
  -1   6  -1 536.955 15.7124   4
  -1   6  -1 572.838 16.4624   3
  -2  -6  -1 44.8534 3.65628   5
  -2  -6  -1 41.9125 3.17222   3
  -2  -6  -1 39.5588 2.95995   5
   2  -6   1 46.9100 4.00264   3
   2  -6   1 43.2377 3.90944   5
   2  -6   1 41.7270 4.23334   2
   2   6   1 34.2951 3.45782   3
   2   6   1 41.3718 3.89224   5
  -2   6  -1 44.7414 3.82403   2
  -2   6  -1 41.8680 3.06264   4
   2   6   1 40.4099 3.21049   4
  -2   6  -1 41.8179 4.49750   3
  -3  -6  -1 25.8815 2.77046   5
  -3  -6  -1 20.1394 3.17694   4
   3  -6   1 22.4543 3.06957   3
  -3  -6  -1 26.7660 2.67745   2
  -3  -6  -1 19.3274 3.05796   5
   3  -6   1 24.6946 3.19152   5
   3  -6   1 20.8529 3.12705   2
  -3   6  -1 22.1944 2.81846   5
   3   6   1 21.7543 3.17981   5
   3   6   1 27.8464 3.14632   4
  -3   6  -1 20.2550 3.24129   2
  -3   6  -1 21.0631 2.46258   4
   3   6   1 19.2754 3.29822   3
   4  -6   1 222.778 8.72056   5
  -4  -6  -1 230.834 7.94351   5
  -4  -6  -1 214.551 8.97748   4
   4  -6   1 228.174 9.32498   2
  -4  -6  -1 225.350 8.47955   5
  -4  -6  -1 217.723 8.31393   2
   4  -6   1 211.158 9.43106   3
   4   6   1 210.783 8.86873   5
   4   6   1 218.782 9.16939   3
   4   6   1 204.720 7.95101   4
  -4   6  -1 197.011 9.27307   2
  -4   6  -1 225.864 8.12386   5
  -5  -6  -1 4.67224 3.07625   2
  -5  -6  -1 2.79019 2.54103   5
  -5  -6  -1 1.95856 3.84118   4
   5  -6   1 1.25291 3.07642   5
  -5  -6  -1 2.65692 2.92436   5
   5  -6   1 4.20518 3.09293   3
   5  -6   1 2.99447 3.89316   2
  -5   6  -1 2.99136 1.92278   4
   5   6   1 -0.0566 2.13961   4
  -5   6  -1 5.60364 2.90594   5
   5   6   1 4.07068 3.75245   3
  -5   6  -1 -0.6087 2.98665   2
   5   6   1 2.26093 3.51497   5
   6  -6   1 65.0669 6.29830   5
  -6  -6  -1 69.0010 5.82456   5
   6  -6   1 59.1942 5.97788   2
  -6  -6  -1 62.8926 4.98942   5
  -6  -6  -1 65.7051 6.32243   2
  -6  -6  -1 73.8735 7.39393   4
   6   6   1 72.8090 6.72186   3
   6   6   1 65.3667 6.13878   5
   6   6   1 64.6048 5.30226   4
  -6   6  -1 73.5746 4.15652   4
  -7  -6  -1 392.852 14.5911   2
   7  -6   1 406.447 16.5428   2
   7  -6   1 386.614 14.8660   5
  -7  -6  -1 398.620 15.4797   4
  -7  -6  -1 409.409 12.7979   5
  -7  -6  -1 391.097 12.4105   5
   7   6   1 378.578 15.3177   5
   7   6   1 427.958 16.4163   3
   7   6   1 373.957 13.4882   4
  -8  -6  -1 141.988 10.2648   4
   8  -6   1 148.329 10.1013   5
   8  -6   1 151.580 11.8303   2
   8   6   1 150.318 10.5735   3
  -8   6  -1 151.051 4.98729   4
   8   6   1 151.671 10.7478   5
   9  -6   1 7.82539 7.09259   2
  -9  -6  -1 6.69468 5.71302   4
   9  -6   1 23.3034 6.43565   5
   9   6   1 14.9083 6.48948   5
   9  -7  -1 29.0880 7.02260   5
  -9  -7   1 21.9249 7.13182   4
   9  -7  -1 35.2622 8.50838   2
   9   7  -1 36.2360 7.93593   5
   9   7  -1 25.4408 6.70821   3
   8  -7  -1 1.55325 5.19197   2
   8  -7  -1 7.29811 5.59324   5
  -8  -7   1 10.4528 5.06352   5
  -8  -7   1 7.30088 6.33223   4
  -8  -7   1 -0.2959 4.22023   5
   8   7  -1 -0.2688 6.13036   3
  -8   7   1 4.67351 3.38232   4
  -8   7   1 -4.4627 4.40488   5
   8   7  -1 10.4366 6.25598   5
  -7  -7   1 189.633 10.1893   2
  -7  -7   1 194.103 9.32026   5
  -7  -7   1 189.523 11.5166   4
   7  -7  -1 168.634 10.8088   2
   7  -7  -1 208.418 10.7610   5
   7   7  -1 203.581 11.2278   3
  -7   7   1 196.484 8.14684   4
  -7   7   1 174.041 9.45617   5
   7   7  -1 189.679 11.3895   5
   6  -7  -1 20.7845 4.66995   5
  -6  -7   1 12.2812 4.41335   2
   6  -7  -1 8.79411 4.19790   2
  -6  -7   1 21.3129 3.79649   5
  -6  -7   1 17.9915 4.82093   4
   6   7  -1 12.6158 5.08229   3
  -6   7   1 16.2662 3.38513   4
   6   7  -1 16.2098 5.08778   5
  -6   7   1 21.9443 4.46027   5
   5  -7  -1 568.460 19.5307   3
   5  -7  -1 605.372 19.5959   2
  -5  -7   1 579.067 18.3668   5
  -5  -7   1 615.458 19.8098   4
  -5  -7   1 602.173 18.9375   2
   5  -7  -1 621.259 18.9892   5
  -5   7   1 585.584 18.6783   5
   5   7  -1 580.363 18.4141   4
   5   7  -1 603.623 19.8535   3
   5   7  -1 595.448 19.4035   5
  -4  -7   1 30.1437 4.77460   4
  -4  -7   1 28.2137 3.49489   5
   4  -7  -1 36.1563 4.19588   2
  -4  -7   1 29.7315 3.75321   2
   4  -7  -1 31.3097 4.05064   5
   4  -7  -1 30.7706 3.91212   3
   4   7  -1 35.7894 4.23263   3
   4   7  -1 30.6183 3.45675   4
  -4   7   1 31.8070 3.84264   5
   4   7  -1 36.7504 4.50234   5
  -4   7   1 31.0372 4.15833   2
   3  -7  -1 274.517 10.0434   5
  -3  -7   1 280.984 9.46999   5
  -3  -7   1 271.811 10.3372   4
  -3  -7   1 283.171 9.62228   3
   3  -7  -1 284.191 10.6405   2
   3  -7  -1 252.026 9.87251   3
  -3   7   1 265.979 9.90440   5
   3   7  -1 293.828 10.6041   3
   3   7  -1 283.718 10.2885   5
   3   7  -1 279.548 9.89660   4
  -3   7   1 273.794 10.8424   2
  -2  -7   1 27.9758 2.92880   3
  -2  -7   1 23.3558 2.71663   5
   2  -7  -1 18.9227 3.01404   5
  -2  -7   1 21.6022 3.15960   4
   2  -7  -1 25.3525 3.39881   2
   2  -7  -1 30.3528 2.99984   3
   2   7  -1 20.9839 2.81843   5
  -2   7   1 28.0331 3.17416   5
  -2   7   1 22.7706 3.40039   2
   2   7  -1 19.7724 2.61309   4
  -2   7   1 19.7316 3.15679   3
   2   7  -1 21.1646 2.93190   3
  -1  -7   1 1671.91 44.6870   5
  -1  -7   1 1709.15 44.9206   2
   1  -7  -1 1680.59 44.5079   3
  -1  -7   1 1666.31 44.3493   3
  -1  -7   1 1669.19 44.2446   5
   1  -7  -1 1676.33 44.6357   5
   1  -7  -1 1687.61 44.7463   2
  -1  -7   1 1682.15 44.8459   4
  -1   7   1 1662.42 44.5501   5
  -1   7   1 1666.37 44.6247   3
   1   7  -1 1670.59 44.7750   3
  -1   7   1 1677.71 44.5574   4
   1   7  -1 1679.38 44.4822   4
  -1   7   1 1672.88 44.9571   2
   0  -7   1 20.0779 2.62590   5
   0  -7  -1 20.7617 2.65027   2
   0  -7   1 21.9180 2.51248   3
   0  -7   1 19.4520 2.97747   4
   0  -7  -1 20.6097 2.26111   3
   0  -7   1 20.4365 2.92303   5
   0  -7  -1 25.5614 3.02570   5
   0  -7   1 19.2780 2.91938   2
   0  -7  -1 24.1601 2.58854   5
   0   7  -1 22.0491 2.51832   4
   0   7   1 21.3232 2.86371   4
   0   7   1 23.1813 2.81550   3
   0   7  -1 19.5411 2.69267   3
  -1  -7  -1 5.05479 1.92377   2
  -1  -7  -1 5.28479 1.63243   3
   1  -7   1 -0.6945 2.68945   2
  -1  -7  -1 4.58292 1.86909   5
  -1  -7  -1 8.99846 2.41608   5
   1  -7   1 2.06235 1.79052   3
   1  -7   1 4.97176 2.38312   5
  -1   7  -1 4.69708 1.75062   4
   1   7   1 4.19996 2.21943   5
   1   7   1 6.56810 1.88775   3
   1   7   1 1.87012 1.85924   4
  -1   7  -1 4.51045 2.09038   2
  -2  -7  -1 57.5744 3.78878   3
   2  -7   1 56.0633 4.43696   5
  -2  -7  -1 46.2947 4.47177   4
  -2  -7  -1 65.1793 4.51497   5
   2  -7   1 55.2530 4.14272   3
   2  -7   1 57.3902 4.56470   2
  -2  -7  -1 55.7529 3.92212   5
   2   7   1 57.4129 4.40691   5
  -2   7  -1 57.3841 4.92380   3
  -2   7  -1 59.4310 3.85629   4
  -2   7  -1 54.5116 4.87007   2
   2   7   1 58.7477 3.97633   3
   2   7   1 61.0329 4.04883   4
   3  -7   1 723.713 22.5854   3
   3  -7   1 795.806 22.3220   5
   3  -7   1 759.687 22.8912   2
  -3  -7  -1 763.223 21.4449   5
  -3  -7  -1 764.687 22.7772   4
  -3  -7  -1 770.441 21.9391   5
   3   7   1 772.108 22.2725   5
  -3   7  -1 761.587 23.3824   2
   3   7   1 775.548 22.1636   3
   3   7   1 744.967 21.8938   4
  -3   7  -1 778.517 21.4192   4
  -4  -7  -1 249.106 10.5319   4
  -4  -7  -1 236.307 9.17142   2
   4  -7   1 250.799 9.65095   5
   4  -7   1 259.229 10.3659   2
  -4  -7  -1 234.676 8.77442   5
   4  -7   1 222.823 9.78254   3
   4   7   1 246.336 9.95398   5
  -4   7  -1 239.789 10.8295   2
   4   7   1 253.426 10.2022   3
   4   7   1 224.539 8.80857   4
  -5  -7  -1 535.990 17.7854   4
   5  -7   1 534.137 18.0535   2
   5  -7   1 536.759 17.2688   5
  -5  -7  -1 546.689 16.8376   2
  -5  -7  -1 530.143 16.1766   5
   5   7   1 506.745 16.4386   4
   5   7   1 534.657 17.6944   3
  -5   7  -1 553.777 15.5041   4
   5   7   1 524.776 17.7173   5
  -6  -7  -1 8.47171 3.25313   5
  -6  -7  -1 9.04734 3.81234   5
   6  -7   1 8.61405 4.28389   5
  -6  -7  -1 11.3272 5.03963   4
  -6  -7  -1 9.84091 3.55740   2
   6  -7   1 7.55512 4.13832   2
   6   7   1 5.71998 5.29872   5
  -6   7  -1 8.80927 3.09026   4
   6   7   1 12.0555 3.55682   4
   6   7   1 12.5456 4.95114   3
  -6   7  -1 11.6547 2.61101   4
  -7  -7  -1 72.2700 6.73671   2
   7  -7   1 68.9589 6.63082   5
  -7  -7  -1 65.6471 7.44796   4
   7  -7   1 55.7866 7.39856   2
  -7  -7  -1 62.5063 5.70600   5
  -7  -7  -1 66.9560 5.32516   5
  -7   7  -1 71.2166 4.61767   4
  -7   7  -1 77.0954 4.51275   4
   7   7   1 65.8743 7.17000   5
   7   7   1 67.2718 7.51554   3
   8  -7   1 55.1034 7.44406   2
   8  -7   1 74.6684 7.62692   5
  -8  -7  -1 70.5501 8.14478   4
   8   7   1 81.7285 8.36210   5
   8   7   1 74.9087 7.90932   3
   8  -8  -1 22.6646 7.26501   2
  -8  -8   1 28.4096 5.74718   5
   8  -8  -1 24.4820 6.31200   5
  -8  -8   1 29.8215 7.30655   4
   8   8  -1 25.0126 7.43825   3
  -8   8   1 31.5385 4.10049   4
   8   8  -1 32.9288 7.25791   5
   7  -8  -1 187.086 10.8085   5
  -7  -8   1 193.637 12.2106   4
  -7  -8   1 180.060 10.4151   5
   7  -8  -1 201.270 12.4122   2
   7   8  -1 174.019 12.1519   3
  -7   8   1 189.935 8.37052   4
   7   8  -1 194.751 11.9369   5
  -6  -8   1 743.596 23.2507   2
   6  -8  -1 735.160 23.1763   5
   6  -8  -1 782.024 24.6521   2
  -6  -8   1 742.444 23.9412   4
  -6  -8   1 699.018 22.1095   5
  -6   8   1 695.936 22.6860   5
  -6   8   1 751.450 21.3635   4
   6   8  -1 729.044 23.9853   5
   5  -8  -1 109.005 7.79206   2
  -5  -8   1 118.926 6.82907   5
  -5  -8   1 114.640 7.29369   2
   5  -8  -1 114.639 7.70321   5
  -5  -8   1 129.090 9.22572   4
   5   8  -1 141.264 9.09990   3
   5   8  -1 128.331 8.51324   5
   5   8  -1 106.559 6.39847   4
  -5   8   1 119.548 7.65113   5
   4  -8  -1 90.0639 5.75898   5
   4  -8  -1 80.0980 7.04607   2
  -4  -8   1 82.1757 6.60989   4
   4  -8  -1 72.6045 5.62406   3
  -4  -8   1 81.6209 5.40595   5
  -4  -8   1 64.5926 5.52588   2
  -4   8   1 97.6816 6.63916   2
   4   8  -1 78.5261 7.02696   3
  -4   8   1 74.5807 5.74072   5
   4   8  -1 85.0526 5.77668   4
   4   8  -1 83.1237 6.63284   5
  -3  -8   1 939.852 26.5539   3
   3  -8  -1 910.619 27.0704   3
  -3  -8   1 940.116 26.2611   5
  -3  -8   1 942.386 27.4041   4
   3  -8  -1 948.688 27.3406   2
   3  -8  -1 955.833 26.9077   5
  -3   8   1 928.034 26.8212   5
  -3   8   1 904.008 27.6628   2
   3   8  -1 977.613 27.1806   5
   3   8  -1 938.532 26.7226   4
   3   8  -1 945.782 27.1813   3
  -2  -8   1 768.247 22.4913   4
  -2  -8   1 753.389 21.5405   5
   2  -8  -1 730.546 22.3372   2
  -2  -8   1 775.635 22.3446   5
   2  -8  -1 760.418 22.1518   5
   2  -8  -1 760.988 22.1040   3
  -2  -8   1 763.473 21.6547   3
   2   8  -1 760.713 22.0740   5
  -2   8   1 743.221 22.7446   2
  -2   8   1 726.124 21.8864   5
   2   8  -1 789.004 22.5329   3
   2   8  -1 754.822 21.8733   4
  -2   8   1 774.271 22.3097   3
  -2   8   1 764.701 21.9337   4
  -1  -8   1 4.11560 2.27223   3
  -1  -8   1 -0.0324 2.69993   5
   1  -8  -1 1.97451 1.82114   3
  -1  -8   1 2.40666 2.18232   5
   1  -8  -1 5.70682 2.25776   2
   1  -8  -1 3.65667 2.59123   5
  -1  -8   1 2.46587 3.00963   4
  -1  -8   1 3.37285 2.22297   2
  -1   8   1 -1.3821 2.27120   2
   1   8  -1 1.31884 2.23650   3
  -1   8   1 3.39683 2.44180   5
  -1   8   1 1.63609 2.30672   3
   1   8  -1 5.10059 2.58907   4
  -1   8   1 0.26714 1.93003   4
   0  -8   1 842.780 24.7379   2
   0  -8  -1 880.660 24.0313   3
   0  -8   1 829.642 24.0158   5
   0  -8   1 843.028 24.4036   5
   0  -8  -1 869.506 24.4346   5
   0  -8  -1 870.164 23.9825   5
   0  -8   1 850.404 24.2352   3
   0  -8  -1 876.012 24.3337   2
   0   8  -1 855.533 24.1176   4
   0   8   1 866.440 24.3449   4
   0   8  -1 862.968 24.7952   3
   0   8   1 858.802 24.2962   3
  -1  -8  -1 1297.31 35.6885   2
   1  -8   1 1335.39 36.5172   2
   1  -8   1 1367.31 36.2198   5
  -1  -8  -1 1320.87 35.4287   3
  -1  -8  -1 1314.76 35.9697   5
  -1  -8  -1 1315.91 35.4109   5
   1  -8   1 1333.56 36.2052   3
  -1   8  -1 1301.56 36.7091   2
  -1   8  -1 1285.36 35.6261   4
  -1   8  -1 1342.07 36.4414   3
   1   8   1 1287.50 35.9114   4
   1   8   1 1344.01 35.9478   3
  -2  -8  -1 116.776 6.43565   4
  -2  -8  -1 109.146 5.24375   5
   2  -8   1 112.791 6.85621   2
  -2  -8  -1 110.100 5.05321   3
  -2  -8  -1 110.589 5.50568   2
   2  -8   1 107.560 6.15215   5
  -2  -8  -1 114.039 6.15629   5
   2  -8   1 101.268 6.14872   3
   2   8   1 106.913 6.07846   3
   2   8   1 105.005 6.08926   5
   2   8   1 110.446 5.61626   4
  -2   8  -1 108.084 6.29201   2
  -2   8  -1 106.100 6.73928   3
  -2   8  -1 110.095 5.17875   4
  -3  -8  -1 140.376 6.18484   5
  -3  -8  -1 152.613 7.21333   5
   3  -8   1 135.820 6.74447   5
   3  -8   1 144.140 7.45050   2
   3  -8   1 127.919 7.33917   3
  -3  -8  -1 147.614 7.63623   4
   3   8   1 136.564 6.44529   4
   3   8   1 134.963 7.23753   5
   3   8   1 144.215 6.92563   3
  -3   8  -1 131.614 6.04658   4
  -4  -8  -1 838.000 23.8343   5
   4  -8   1 834.018 24.7370   5
   4  -8   1 765.058 25.3170   3
  -4  -8  -1 854.764 24.5447   5
  -4  -8  -1 854.210 25.4306   4
  -4  -8  -1 859.125 24.1638   2
   4  -8   1 851.157 25.5450   2
   4   8   1 893.557 25.2879   3
   4   8   1 856.296 25.0966   5
   4   8   1 822.664 24.2536   4
  -4   8  -1 846.662 23.5149   4
  -4   8  -1 786.170 25.9009   2
   5  -8   1 191.835 10.4267   2
  -5  -8  -1 195.100 8.69781   2
  -5  -8  -1 189.943 8.12484   5
   5  -8   1 179.238 9.01686   5
  -5  -8  -1 183.833 9.22373   5
  -5  -8  -1 181.736 10.3115   4
   5   8   1 174.586 8.31677   4
   5   8   1 196.618 10.1688   3
   5   8   1 190.343 9.74886   5
  -5   8  -1 185.293 7.23509   4
  -6  -8  -1 17.4159 3.72687   5
  -6  -8  -1 12.9805 4.91098   4
  -6  -8  -1 19.1554 3.90822   2
   6  -8   1 17.1184 4.71757   5
   6  -8   1 10.0464 5.29557   2
   6   8   1 5.63697 4.90539   5
   6   8   1 17.2197 5.39486   3
  -6   8  -1 15.5790 2.99098   4
  -6   8  -1 13.5122 3.13482   4
   7  -8   1 64.7276 6.69998   5
  -7  -8  -1 62.7248 5.72181   5
   7  -8   1 58.2388 7.01314   2
  -7  -8  -1 62.5554 5.89284   2
  -7  -8  -1 55.5465 7.73739   4
  -7  -8  -1 58.9320 5.93939   5
  -7   8  -1 71.7857 4.66764   4
   7   8   1 72.0195 7.29249   3
   7   8   1 65.0949 8.16825   5
   8  -8   1 189.046 11.3892   5
   8  -8   1 163.950 11.5635   2
  -8  -8  -1 186.256 12.6117   4
   8   8   1 185.671 12.5400   5
   8   8   1 214.512 13.2984   3
  -8   8  -1 168.345 6.17628   4
  -8  -9   1 -1.6598 5.18740   5
   8  -9  -1 2.38143 6.71784   5
  -8  -9   1 0.70928 5.57031   4
   8  -9  -1 7.55631 6.65767   2
   8   9  -1 10.7191 8.01772   5
  -8   9   1 -6.9678 3.43632   4
   8   9  -1 -6.2168 6.59690   3
  -7  -9   1 -2.5669 5.01554   5
   7  -9  -1 5.66645 5.22886   5
  -7  -9   1 -5.5922 4.77286   4
   7  -9  -1 4.80440 4.94660   2
   7   9  -1 1.74078 5.75162   5
  -7   9   1 -0.6408 3.62135   4
  -7   9   1 3.59953 3.59502   4
   7   9  -1 8.85402 5.35780   3
   6  -9  -1 16.0763 4.97702   2
  -6  -9   1 16.3658 5.40878   5
  -6  -9   1 26.3513 6.72409   4
   6  -9  -1 7.10191 4.70887   5
  -6  -9   1 9.93751 4.05481   2
   6   9  -1 16.7456 5.70027   5
   6   9  -1 28.6628 5.52121   3
  -6   9   1 19.5923 3.99468   4
   5  -9  -1 3.78393 4.77445   5
  -5  -9   1 7.09440 3.60003   2
  -5  -9   1 4.83145 3.27853   5
  -5  -9   1 3.07437 4.36513   4
  -5  -9   1 -1.7380 4.67740   5
  -5   9   1 2.88737 3.57010   5
   5   9  -1 -0.0997 4.57711   3
   5   9  -1 -1.3729 5.24591   5
  -4  -9   1 31.2657 3.91212   5
   4  -9  -1 28.9723 5.01355   2
  -4  -9   1 21.8904 3.88388   2
   4  -9  -1 28.4460 4.62097   3
   4  -9  -1 22.1171 4.42127   5
  -4  -9   1 24.6836 4.62785   5
  -4  -9   1 32.1782 4.97456   4
  -4   9   1 27.8224 4.24770   5
   4   9  -1 27.3175 5.02236   3
   4   9  -1 23.5549 4.73767   5
   4   9  -1 37.0166 4.45896   4
  -4   9   1 27.9605 3.90904   4
   3  -9  -1 -1.4501 3.17270   5
  -3  -9   1 1.35550 2.79742   3
   3  -9  -1 -3.3469 2.86942   3
  -3  -9   1 2.48931 3.58585   5
  -3  -9   1 2.32102 3.41877   4
   3  -9  -1 3.69114 3.00068   2
   3   9  -1 -1.3761 2.41285   4
   3   9  -1 -1.8481 2.83158   3
  -3   9   1 -2.8610 3.33323   2
   3   9  -1 -4.7739 3.29580   5
  -3   9   1 0.26526 2.78261   4
   2  -9  -1 74.7338 5.66398   5
  -2  -9   1 67.4336 6.03754   5
   2  -9  -1 63.0882 5.30671   2
   2  -9  -1 75.7055 4.94458   3
  -2  -9   1 72.2848 4.99134   5
  -2  -9   1 59.9916 5.64635   4
  -2  -9   1 66.3156 4.54910   3
   2   9  -1 72.3959 5.54835   3
  -2   9   1 71.0670 4.88038   4
  -2   9   1 72.7899 5.28236   3
   2   9  -1 67.8547 4.79046   4
  -2   9   1 85.9244 6.06282   2
   2   9  -1 68.5256 5.77409   5
  -2   9   1 62.9164 5.37549   5
   1  -9  -1 12.9913 3.23052   2
  -1  -9   1 9.92181 2.42018   3
  -1  -9   1 11.2908 3.23744   2
   1  -9  -1 12.8618 3.32857   5
  -1  -9   1 7.68773 2.71205   5
   1  -9  -1 10.9064 2.79699   5
  -1  -9   1 6.76664 2.75918   5
  -1  -9   1 7.66992 3.06888   4
   1  -9  -1 11.8461 2.76668   3
   1   9  -1 7.02407 2.83852   3
  -1   9   1 12.1314 3.24228   4
  -1   9   1 12.9989 2.81797   2
  -1   9   1 13.8367 2.85460   3
   1   9  -1 5.78096 2.53121   4
   0  -9   1 4.83159 3.09413   5
   0  -9   1 5.60890 2.75567   3
   0  -9  -1 4.46502 2.39311   3
   0  -9   1 6.06903 3.14340   2
   0  -9  -1 7.40320 2.60222   5
   0  -9  -1 6.91885 3.03570   5
   0  -9   1 4.89181 2.56196   5
   0  -9  -1 3.46185 2.65152   2
   0   9  -1 4.68260 2.33820   4
   0   9   1 5.98134 2.56788   4
   0   9   1 4.05620 2.39115   3
   0   9  -1 7.19174 2.80173   3
   1  -9   1 0.59895 2.47665   2
   1  -9   1 -0.2199 2.34075   5
   1  -9   1 3.10417 2.72362   3
  -1  -9  -1 1.53049 2.42305   2
  -1  -9  -1 -0.1345 2.22951   5
  -1  -9  -1 2.96426 2.92315   5
  -1  -9  -1 -2.6112 2.04530   3
   1   9   1 5.20779 2.97979   4
  -1   9  -1 2.71916 2.63346   4
   1   9   1 -2.0419 2.62965   3
  -1   9  -1 1.90777 3.13024   3
  -2  -9  -1 65.3561 4.89163   2
   2  -9   1 71.2816 6.33141   2
  -2  -9  -1 68.6860 4.67124   3
   2  -9   1 65.1189 5.45427   3
  -2  -9  -1 59.3659 5.56767   5
   2  -9   1 68.3859 5.63793   5
  -2  -9  -1 65.1341 4.61033   5
  -2   9  -1 59.6247 5.41865   2
  -2   9  -1 62.8049 5.48477   3
  -2   9  -1 64.0969 4.91215   4
   2   9   1 59.6836 5.56095   5
   2   9   1 70.0387 5.62070   3
  -3  -9  -1 10.5147 2.57677   3
  -3  -9  -1 18.0480 4.15840   5
   3  -9   1 18.5964 3.47142   5
   3  -9   1 12.3124 3.59593   2
  -3  -9  -1 20.2800 4.21576   4
   3  -9   1 23.7550 4.20944   3
  -3  -9  -1 16.8529 3.01284   5
  -3   9  -1 9.28772 3.50974   3
  -3   9  -1 11.4682 3.54073   2
   3   9   1 11.5739 3.79928   5
   3   9   1 9.69524 3.66908   3
   3   9   1 12.5549 3.01580   4
  -3   9  -1 17.4918 3.14840   4
  -4  -9  -1 14.8813 5.18879   4
   4  -9   1 13.7181 3.98281   5
  -4  -9  -1 6.07375 2.81056   5
   4  -9   1 10.6718 3.77239   2
  -4  -9  -1 9.15401 3.23651   2
  -4  -9  -1 8.27591 4.05077   5
   4   9   1 9.82010 3.59316   4
   4   9   1 14.3926 4.30672   5
   4   9   1 11.2139 3.58510   3
  -4   9  -1 9.91716 2.85073   4
  -5  -9  -1 25.8733 5.27487   4
  -5  -9  -1 28.8330 3.91577   2
  -5  -9  -1 27.0728 5.08103   5
   5  -9   1 31.3377 5.69999   2
   5  -9   1 28.9302 5.74011   5
  -5  -9  -1 29.6992 4.04756   5
   5   9   1 24.0000 6.06626   5
  -5   9  -1 27.1525 3.36791   4
   5   9   1 34.5111 4.96394   3
  -6  -9  -1 43.1626 5.13297   2
  -6  -9  -1 37.1485 5.29684   5
  -6  -9  -1 46.5922 7.68632   4
   6  -9   1 40.6930 5.87566   2
   6  -9   1 49.7928 6.16248   5
  -6  -9  -1 43.5190 4.72151   5
  -6   9  -1 51.7693 4.69795   4
   6   9   1 53.0726 6.73701   5
   6   9   1 35.8517 6.28169   3
   7  -9   1 88.0649 8.61199   5
  -7  -9  -1 77.9732 8.83774   4
  -7  -9  -1 84.4478 6.09591   5
   7  -9   1 72.0261 7.80685   2
  -7  -9  -1 67.3456 6.42974   2
   7   9   1 78.8177 8.49450   3
  -7   9  -1 82.3355 5.64401   4
   7   9   1 104.920 10.0912   5
  -7   9  -1 80.4701 5.15277   4
   8  -9   1 20.9912 6.31925   2
   8  -9   1 18.1688 6.21421   5
   8   9   1 18.8996 7.37299   3
   8   9   1 17.9743 7.04978   5
  -8   9  -1 8.60628 2.25911   4
  -8 -10   1 -0.8357 7.60843   4
  -8 -10   1 8.27045 5.45536   5
   8 -10  -1 6.63582 6.05369   2
   8 -10  -1 2.60879 6.10027   5
  -8  10   1 8.57191 3.92737   4
   8  10  -1 7.27479 7.03883   5
   8  10  -1 14.1018 8.76716   3
   7 -10  -1 272.948 13.4329   5
  -7 -10   1 285.297 15.3906   4
  -7 -10   1 287.196 13.8578   5
   7 -10  -1 293.739 14.3495   2
   7  10  -1 279.640 14.2500   3
   7  10  -1 265.658 14.7144   5
  -7  10   1 276.221 11.0273   4
  -7  10   1 275.387 11.5142   4
   6 -10  -1 142.088 10.9610   2
  -6 -10   1 130.549 11.2505   4
   6 -10  -1 150.340 9.79500   5
  -6 -10   1 155.926 10.3403   5
  -6 -10   1 142.163 9.34116   2
   6  10  -1 160.879 11.3697   3
  -6  10   1 145.551 7.61959   4
  -6  10   1 148.799 8.05451   4
   6  10  -1 145.787 10.8427   5
  -5 -10   1 283.090 13.2389   4
   5 -10  -1 299.697 13.0389   2
   5 -10  -1 300.804 12.6235   5
  -5 -10   1 297.099 12.7595   5
  -5 -10   1 280.707 13.2444   2
  -5  10   1 288.119 11.2971   4
   5  10  -1 299.179 13.1531   3
   5  10  -1 289.975 13.3073   5
  -4 -10   1 2.57882 3.27542   5
  -4 -10   1 -1.9067 4.13325   5
   4 -10  -1 -3.6567 4.11499   2
  -4 -10   1 0.82161 5.05757   4
   4 -10  -1 -1.3870 3.86998   5
   4  10  -1 5.26506 4.52591   5
  -4  10   1 1.41893 3.55549   5
  -4  10   1 0.91112 3.17670   4
   4  10  -1 -0.6310 4.36312   3
   3 -10  -1 1045.71 30.0785   5
   3 -10  -1 1082.44 30.8471   2
  -3 -10   1 1022.50 29.2628   5
  -3 -10   1 1008.53 29.5049   3
  -3 -10   1 1014.71 30.7663   4
  -3 -10   1 1054.33 30.4827   5
   3 -10  -1 1024.42 30.2794   3
  -3  10   1 1058.54 29.7619   4
  -3  10   1 1028.99 29.9897   5
  -3  10   1 1026.77 31.1432   2
   3  10  -1 1064.85 30.5942   5
   3  10  -1 1043.60 30.5546   3
  -2 -10   1 100.431 7.34089   5
  -2 -10   1 102.021 6.10413   5
   2 -10  -1 103.434 6.63534   2
  -2 -10   1 109.493 6.59787   2
  -2 -10   1 112.812 8.02884   4
   2 -10  -1 111.186 7.04763   5
  -2 -10   1 110.997 6.25364   3
   2 -10  -1 100.560 6.08435   3
   2  10  -1 93.8551 5.96413   4
   2  10  -1 112.103 7.10540   5
  -2  10   1 106.485 7.14927   3
  -2  10   1 106.794 6.68034   4
   2  10  -1 116.046 6.94008   3
  -1 -10   1 38.8336 4.29560   5
   1 -10  -1 34.4571 3.97879   5
  -1 -10   1 47.1203 4.57046   5
  -1 -10   1 42.4191 4.22475   3
   1 -10  -1 39.8855 3.83413   3
  -1 -10   1 42.5451 4.32188   2
   1 -10  -1 36.2098 4.49634   5
   1 -10  -1 37.4893 4.09772   2
  -1  10   1 44.1826 4.35200   2
  -1  10   1 39.0511 4.11924   4
   1  10  -1 41.9129 4.60640   3
  -1  10   1 34.7072 4.43649   3
   1  10  -1 44.1647 4.50736   4
   0 -10  -1 382.250 13.0402   2
   0 -10   1 364.467 12.8679   3
   0 -10  -1 360.937 13.1346   5
   0 -10   1 391.891 13.6734   2
   0 -10  -1 373.104 12.5380   3
   0 -10   1 390.013 13.4409   5
   0 -10   1 360.303 12.6160   5
   0  10   1 383.309 13.2538   3
   0  10  -1 352.191 12.4982   4
   0  10  -1 374.884 13.3689   3
  -1 -10  -1 1412.83 38.5433   3
  -1 -10  -1 1440.43 38.6993   5
  -1 -10  -1 1438.82 39.3489   5
  -1 -10  -1 1397.77 38.9725   2
   1 -10   1 1447.57 39.5512   5
   1 -10   1 1401.25 38.9537   5
   1 -10   1 1409.23 39.7330   2
   1 -10   1 1410.15 39.3475   3
   1  10   1 1461.04 39.4770   3
  -1  10  -1 1376.27 38.7428   4
  -1  10  -1 1434.96 39.7779   3
   1  10   1 1404.60 39.1503   4
   2 -10   1 1.94510 3.13555   2
  -2 -10  -1 -0.0971 2.69568   2
  -2 -10  -1 1.45763 2.97181   5
   2 -10   1 -0.5714 2.59229   3
  -2 -10  -1 -0.1126 3.86838   5
  -2 -10  -1 1.58169 2.60168   3
   2 -10   1 1.55617 3.46472   5
  -2  10  -1 0.75718 2.98540   2
  -2  10  -1 0.24597 2.92081   4
   2  10   1 1.20305 3.44075   5
  -2  10  -1 -0.7566 3.64422   3
   2  10   1 5.22004 3.38599   4
   2  10   1 -1.2877 3.20354   3
  -3 -10  -1 226.199 9.10846   3
  -3 -10  -1 246.580 10.6176   5
  -3 -10  -1 233.920 9.34614   2
   3 -10   1 202.475 10.0227   3
   3 -10   1 215.950 10.0518   5
   3 -10   1 223.829 10.3435   2
  -3  10  -1 219.264 10.3147   3
   3  10   1 242.102 10.6229   5
   3  10   1 224.999 10.1832   3
  -3  10  -1 222.272 9.06648   4
  -4 -10  -1 383.725 15.6201   4
   4 -10   1 392.941 14.4001   5
   4 -10   1 367.266 15.2655   2
  -4 -10  -1 388.634 13.1718   5
  -4 -10  -1 382.133 14.3299   5
  -4 -10  -1 374.541 13.2473   2
  -4  10  -1 376.572 13.1129   4
   4  10   1 397.209 14.9180   5
   4  10   1 396.866 14.7185   3
  -5 -10  -1 686.048 21.0328   5
   5 -10   1 712.388 23.3298   2
  -5 -10  -1 721.279 22.2527   5
   5 -10   1 709.049 22.5985   5
  -5 -10  -1 706.557 21.6148   2
  -5 -10  -1 693.062 23.7456   4
   5  10   1 704.097 22.9011   3
  -5  10  -1 693.737 20.9214   4
   5  10   1 679.206 23.0372   5
   6 -10   1 18.6254 6.10448   2
  -6 -10  -1 10.3750 4.37246   5
  -6 -10  -1 22.4167 5.85783   4
  -6 -10  -1 13.0138 4.28659   2
   6 -10   1 8.92681 5.03367   5
  -6  10  -1 13.2377 3.99230   4
   6  10   1 14.6372 5.87111   3
   6  10   1 16.0319 5.94364   5
  -6  10  -1 18.3230 3.65226   4
  -7 -10  -1 271.519 14.8792   5
  -7 -10  -1 228.051 11.2163   2
   7 -10   1 243.576 13.0958   5
   7 -10   1 220.401 13.0112   2
   7  10   1 231.512 12.8429   3
  -7  10  -1 234.968 9.21296   4
   7  10   1 241.121 13.8094   5
  -7 -11   1 128.513 12.7094   4
  -7 -11   1 127.082 10.1296   5
  -7  11   1 130.682 8.16739   4
  -7  11   1 114.745 8.42773   4
   7  11  -1 112.801 10.7667   3
   6 -11  -1 26.2927 6.72660   2
   6 -11  -1 27.2309 6.10114   5
  -6 -11   1 27.2775 6.65272   4
  -6 -11   1 35.9568 6.60162   5
  -6 -11   1 22.7644 5.57791   2
  -6  11   1 35.9506 5.01309   4
  -6  11   1 25.8419 4.50943   4
   6  11  -1 17.4486 6.51586   5
   6  11  -1 29.8612 6.10603   3
  -5 -11   1 255.150 11.4336   2
   5 -11  -1 263.177 13.4036   2
  -5 -11   1 250.748 13.9129   4
  -5 -11   1 250.758 12.9836   5
   5 -11  -1 279.204 12.4444   5
   5  11  -1 285.562 13.5308   5
  -5  11   1 267.635 11.0137   4
   5  11  -1 268.255 13.5527   3
   4 -11  -1 43.8871 5.76929   5
   4 -11  -1 39.9886 5.48263   2
  -4 -11   1 61.2687 6.69148   4
  -4 -11   1 47.0409 6.54860   5
  -4  11   1 34.3722 4.30781   4
   4  11  -1 46.5328 6.39879   5
   4  11  -1 51.6897 6.56117   3
   3 -11  -1 88.2649 7.92845   2
  -3 -11   1 96.7112 7.21288   2
   3 -11  -1 72.1491 7.17649   5
   3 -11  -1 83.0855 6.36450   3
  -3 -11   1 85.9511 7.75192   4
  -3 -11   1 93.3998 7.90447   5
  -3 -11   1 86.3614 5.81471   3
   3  11  -1 73.0501 6.89903   3
   3  11  -1 83.3660 7.83371   5
  -3  11   1 78.4644 6.51629   4
  -2 -11   1 4.02696 3.51099   5
  -2 -11   1 7.60488 4.31243   5
   2 -11  -1 8.41501 4.00203   2
  -2 -11   1 5.72896 2.77499   3
  -2 -11   1 5.58704 3.70599   2
   2 -11  -1 7.70713 4.02889   5
  -2 -11   1 3.46915 3.81955   4
   2 -11  -1 7.35117 3.07884   3
  -2  11   1 3.71716 3.86331   3
   2  11  -1 7.16898 4.22117   3
  -2  11   1 9.03134 3.41408   2
  -2  11   1 1.30703 3.52008   4
   1 -11  -1 485.250 16.0869   3
  -1 -11   1 486.904 16.5311   2
  -1 -11   1 511.699 17.0574   5
  -1 -11   1 487.922 15.7885   3
   1 -11  -1 514.754 16.8230   5
   1 -11  -1 498.861 16.6968   2
  -1 -11   1 460.477 15.6690   5
   1 -11  -1 495.118 16.1297   5
  -1  11   1 499.427 16.7811   3
   1  11  -1 511.298 16.9452   3
   1  11  -1 462.063 15.9414   4
  -1  11   1 487.217 16.1592   4
   0 -11  -1 39.3257 4.63184   2
   0 -11   1 28.5361 4.16990   2
   0 -11  -1 33.5728 4.72891   5
   0 -11   1 26.5407 4.71845   5
   0 -11   1 27.6181 3.79717   3
   0 -11  -1 37.1849 3.79958   3
   0 -11   1 29.5318 4.07378   5
   0 -11  -1 33.1753 4.12952   5
   0  11  -1 35.7423 4.10886   4
   0  11  -1 33.6547 4.53665   3
   0  11   1 39.1345 4.38013   4
   0  11   1 33.9714 4.66493   3
   1 -11   1 18.6038 3.78297   5
   1 -11   1 20.0647 4.46338   5
  -1 -11  -1 32.2282 4.73335   5
   1 -11   1 24.4267 4.69622   2
  -1 -11  -1 18.4389 3.78617   2
  -1 -11  -1 18.4337 3.41184   5
  -1 -11  -1 21.1795 3.54129   3
   1 -11   1 22.1693 3.64746   3
   1  11   1 23.7566 4.35735   3
  -1  11  -1 15.1238 3.83291   3
  -1  11  -1 18.0541 3.48224   4
   1  11   1 19.1957 4.12777   4
  -2 -11  -1 218.717 8.99325   3
  -2 -11  -1 207.386 9.28271   5
   2 -11   1 227.412 10.4232   5
  -2 -11  -1 224.864 9.42524   2
   2 -11   1 200.818 9.52630   3
   2 -11   1 230.761 10.9643   2
  -2 -11  -1 235.433 10.3985   5
   2  11   1 231.379 10.3383   3
  -2  11  -1 233.491 11.0561   3
  -2  11  -1 218.664 11.0636   2
   3 -11   1 433.726 15.6416   5
  -3 -11  -1 427.251 14.4820   3
  -3 -11  -1 432.663 15.4377   5
  -3 -11  -1 447.940 14.8407   2
   3 -11   1 433.890 15.9983   2
  -3 -11  -1 437.609 14.4494   5
  -3  11  -1 455.801 16.5467   3
  -3  11  -1 402.940 14.1435   4
   3  11   1 422.566 15.8220   5
   3  11   1 423.785 15.2722   3
  -4 -11  -1 12.6180 4.92702   5
   4 -11   1 2.33713 4.94673   2
   4 -11   1 6.21433 4.44492   5
  -4 -11  -1 7.78016 3.64477   2
  -4 -11  -1 6.08033 3.73269   5
   4  11   1 10.5892 4.07342   3
   4  11   1 15.2644 5.12735   5
  -4  11  -1 10.1183 3.55447   4
   5 -11   1 26.3011 5.53370   5
  -5 -11  -1 28.0869 4.63338   2
  -5 -11  -1 32.6603 5.03575   5
  -5 -11  -1 31.1411 5.66411   5
   5 -11   1 26.6878 6.09892   2
   5  11   1 27.9905 5.31568   5
  -5  11  -1 20.4138 4.43856   4
  -6 -11  -1 28.0167 4.89632   5
   6 -11   1 12.5757 5.48846   5
   6 -11   1 19.2597 5.56303   2
  -6 -11  -1 20.3216 5.42653   5
  -6  11  -1 21.0600 4.07061   4
   6  11   1 23.4532 6.63142   5
  -6  11  -1 13.3217 4.14458   4
   6  11   1 22.4092 5.53948   3
  -7 -11  -1 124.686 10.8703   2
   7 -11   1 105.801 11.2063   2
  -7  11  -1 107.743 6.74020   4
   7  11   1 121.497 11.8904   3
   7 -12  -1 -4.4774 5.36798   2
  -7 -12   1 6.52435 6.67443   4
   7 -12  -1 5.07475 6.02342   5
  -7 -12   1 -3.5437 6.33764   5
   7  12  -1 -3.5843 6.93056   3
  -7  12   1 -1.0705 3.53111   4
   7  12  -1 8.93932 7.24171   5
  -6 -12   1 229.667 13.8897   4
   6 -12  -1 241.309 12.9602   5
   6 -12  -1 234.423 13.0744   2
  -6 -12   1 221.984 12.9683   5
   6  12  -1 247.880 13.5058   3
   6  12  -1 261.368 14.4128   5
  -5 -12   1 7.80207 5.32699   5
  -5 -12   1 8.42886 4.27886   2
  -5 -12   1 4.48241 5.63447   4
   5 -12  -1 -0.2474 4.95140   5
   5 -12  -1 11.4510 5.05590   2
   5  12  -1 9.91664 6.10315   5
  -5  12   1 5.66685 4.77585   4
   5  12  -1 13.0203 5.21322   3
   4 -12  -1 9.32797 5.00711   5
   4 -12  -1 22.2081 4.95798   2
  -4 -12   1 10.0379 5.19486   5
  -4 -12   1 15.2896 6.51103   4
  -4  12   1 14.1626 4.46249   4
   4  12  -1 16.3485 5.74718   5
  -3 -12   1 25.0533 4.83721   2
   3 -12  -1 31.3744 5.42577   5
  -3 -12   1 22.4795 5.41760   4
  -3 -12   1 23.5230 5.43039   5
   3 -12  -1 19.0983 5.29037   2
   3  12  -1 31.8221 5.26630   3
  -3  12   1 32.9551 5.68618   4
   3  12  -1 25.3045 5.63715   5
  -2 -12   1 509.719 18.3827   3
   2 -12  -1 510.552 17.4911   3
   2 -12  -1 491.673 17.5777   2
  -2 -12   1 530.200 18.2899   5
  -2 -12   1 504.423 17.8889   2
   2 -12  -1 506.848 17.8184   5
  -2  12   1 517.997 18.1559   3
   2  12  -1 553.025 18.3177   3
   1 -12  -1 60.3120 5.42923   3
  -1 -12   1 74.0072 6.70096   5
   1 -12  -1 67.0415 6.30789   5
   1 -12  -1 66.3683 6.16893   2
  -1 -12   1 60.0947 5.29407   3
  -1 -12   1 64.0331 6.19602   2
   1  12  -1 57.8983 6.41794   3
  -1  12   1 70.9620 6.32805   3
   0 -12   1 226.335 10.4163   2
   0 -12  -1 232.665 9.31940   3
   0 -12  -1 228.983 10.2926   2
   0 -12  -1 205.823 10.4782   5
   0 -12   1 215.252 9.45965   3
   0 -12   1 220.225 10.7865   5
   0  12  -1 232.685 11.3329   3
   0  12   1 228.001 10.6387   3
  -1 -12  -1 24.7692 4.31254   2
   1 -12   1 33.4439 5.27877   5
   1 -12   1 29.9001 4.67904   2
  -1 -12  -1 30.4090 3.65648   3
  -1 -12  -1 30.9557 5.19338   5
   1  12   1 29.2109 5.01124   3
  -1  12  -1 25.0031 4.68650   3
  -1  12  -1 25.1158 4.52471   4
  -2 -12  -1 57.7037 5.51436   3
  -2 -12  -1 58.5991 6.13891   5
   2 -12   1 55.8062 6.43310   2
  -2 -12  -1 57.4630 5.92722   2
   2  12   1 59.9671 6.16798   3
  -2  12  -1 63.2547 5.58432   4
  -2  12  -1 61.4370 6.17613   3
   3 -12   1 126.635 9.55050   2
  -3 -12  -1 119.945 7.51860   2
  -3 -12  -1 131.145 9.43029   5
  -3 -12  -1 113.104 7.16015   3
   3 -12   1 137.311 8.85388   5
   3  12   1 120.997 9.11998   5
  -3  12  -1 114.925 7.41400   4
   3  12   1 111.841 8.75747   3
  -4 -12  -1 235.983 11.1737   5
   4 -12   1 198.786 12.0996   2
  -4 -12  -1 209.156 10.4148   2
   4 -12   1 222.210 11.3845   5
   4  12   1 237.285 12.2813   5
  -4  12  -1 209.576 9.75764   4
   4  12   1 235.960 11.8946   3
   5 -12   1 12.0484 5.06231   2
   5 -12   1 6.80272 5.27503   5
  -5 -12  -1 8.31357 5.25385   5
  -5 -12  -1 2.25949 3.56296   2
   5  12   1 7.24217 5.97476   5
  -5  12  -1 8.45318 4.50873   4
   5  12   1 11.0418 5.55390   3
   6 -12   1 -4.1541 6.04178   2
  -6 -12  -1 -2.2658 5.02182   5
  -6 -12  -1 -11.231 3.82854   2
   6 -12   1 0.19194 5.29294   5
   6  12   1 -5.8584 5.71626   3
   6  12   1 3.43719 6.17542   5
   7 -12   1 10.0466 7.21256   2
   7 -12   1 -2.9747 5.77601   5
   7  12   1 -4.0649 6.60008   3
  -7  12  -1 8.66113 3.81498   4
   7  12   1 4.46568 7.00771   5
  -6 -13   1 0.61683 6.40716   5
  -6 -13   1 12.6903 8.11736   4
   6  13  -1 2.17483 5.64235   3
  -5 -13   1 169.666 11.2873   5
   5 -13  -1 178.105 11.2924   5
  -5 -13   1 153.722 13.0603   4
   5 -13  -1 150.086 10.6494   2
   5  13  -1 157.129 11.1314   3
   5  13  -1 177.972 12.5799   5
  -4 -13   1 419.964 17.6832   4
  -4 -13   1 442.428 19.5628   5
   4 -13  -1 428.708 16.8209   2
  -4 -13   1 416.229 16.3777   2
   4 -13  -1 431.555 16.8462   5
   4  13  -1 415.341 16.8298   5
   4  13  -1 435.466 17.7841   3
   3 -13  -1 29.2554 5.19352   5
   3 -13  -1 45.6038 5.88963   2
  -3 -13   1 47.9646 5.92518   2
  -2 -13   1 86.2273 7.81255   2
  -2 -13   1 84.8620 8.51597   5
   2 -13  -1 84.1750 8.09544   5
   2 -13  -1 82.7452 8.19823   2
  -2  13   1 101.172 7.67405   3
   2  13  -1 78.1232 7.16068   3
   1 -13  -1 650.241 21.2498   2
  -1 -13   1 645.781 21.7246   2
   1  13  -1 656.263 21.9317   3
  -1  13   1 660.241 21.6020   3
   0 -13   1 173.174 9.33887   2
   0 -13  -1 151.293 8.48026   2
   0 -13  -1 140.561 8.23146   3
   0 -13  -1 152.610 9.59623   5
   0 -13   1 160.779 12.1657   5
   0  13   1 162.533 9.67865   3
   0  13  -1 162.206 10.3531   3
   1 -13   1 8.16787 4.96929   2
  -1 -13  -1 6.26424 3.92371   2
  -1 -13  -1 3.70925 2.93135   3
  -1 -13  -1 2.79254 4.52161   5
   1 -13   1 4.21973 4.78348   5
  -1  13  -1 4.93768 3.98663   3
   1  13   1 3.37551 4.46064   3
   2 -13   1 462.136 16.9738   5
  -2 -13  -1 455.137 15.8573   2
   2 -13   1 461.314 17.4443   2
  -2  13  -1 396.208 19.0649   3
   2  13   1 456.097 17.0577   3
  -3 -13  -1 134.618 8.16152   2
   3 -13   1 129.921 9.42919   5
  -3 -13  -1 138.888 9.55579   5
   3 -13   1 153.352 9.64469   2
   3  13   1 141.676 9.80138   3
  -3  13  -1 143.594 9.71666   3
   4 -13   1 159.516 10.4805   5
   4 -13   1 151.197 10.2043   2
  -4 -13  -1 139.021 10.4816   5
  -4 -13  -1 138.690 8.97118   2
   4  13   1 146.752 10.0167   5
   4  13   1 118.653 9.97709   3
  -5 -13  -1 103.739 8.52883   2
   5 -13   1 110.766 9.85073   2
  -5 -13  -1 121.851 9.83942   5
   5 -13   1 114.419 10.1371   5
  -5 -13  -1 106.870 7.90809   2
   5  13   1 131.848 10.7659   3
   5  13   1 135.929 10.3362   5
  -6 -13  -1 297.447 13.2270   5
  -6 -13  -1 276.304 12.5838   2
   6 -13   1 249.317 15.3622   2
   6 -13   1 277.776 14.0879   5
   6  13   1 268.270 15.4980   5
   6  13   1 295.606 15.4706   3
  -6 -14   1 3.19676 4.84022   2
   6 -14  -1 -8.1795 5.98562   5
  -6 -14   1 0.78677 6.60788   5
   6 -14  -1 8.30806 5.92794   2
   6  14  -1 -3.5776 7.38629   5
   6  14  -1 2.23594 5.83647   3
  -5 -14   1 11.8383 5.88669   2
  -5 -14   1 21.6346 7.25254   5
   5 -14  -1 21.2819 6.03129   2
   5 -14  -1 13.2196 6.20747   5
   5  14  -1 11.3548 7.02631   5
   5  14  -1 10.7303 6.91666   3
   4 -14  -1 -1.1256 5.45958   5
  -4 -14   1 1.96442 4.70159   2
  -4 -14   1 2.43222 5.78967   5
   4 -14  -1 1.53105 5.80451   2
   4  14  -1 -3.8892 5.89281   5
   4  14  -1 -0.1322 5.88137   3
  -3 -14   1 14.6431 5.08286   2
  -3 -14   1 7.75920 5.66587   5
   3 -14  -1 12.8534 5.72092   2
   3 -14  -1 9.55607 5.56953   5
   3  14  -1 19.8044 6.26267   3
  -2 -14   1 20.0841 5.79020   5
   2 -14  -1 25.0022 5.70105   2
   2 -14  -1 17.3183 5.53708   5
  -2 -14   1 15.3279 5.06414   2
   2  14  -1 20.1099 5.31328   3
  -2  14   1 21.3873 5.70749   3
  -1 -14   1 9.69658 4.89415   2
   1 -14  -1 19.1924 5.52043   5
   1 -14  -1 27.7713 5.44510   2
  -1 -14   1 24.7283 6.03960   5
   1  14  -1 14.3252 6.37195   3
  -1  14   1 23.3652 5.70598   3
   0 -14  -1 -3.5574 4.71852   5
   0 -14   1 -1.4233 3.98979   5
   0 -14   1 -2.4973 3.61371   2
   0 -14  -1 1.95781 4.33836   2
   0  14   1 -4.4827 3.50993   3
   0  14  -1 -9.8067 4.83382   3
   1 -14   1 62.3501 7.03258   5
   1 -14   1 69.2298 6.91610   2
  -1 -14  -1 79.8081 7.54782   2
  -1 -14  -1 88.4015 8.64208   5
   1  14   1 73.5140 7.30037   3
  -1  14  -1 74.4751 7.22408   3
   2 -14   1 1.81015 5.24701   2
  -2 -14  -1 9.21122 4.22219   2
   2 -14   1 3.13623 5.21997   5
   2  14   1 7.85240 4.42945   3
  -2  14  -1 8.06028 4.74253   3
   3 -14   1 46.2521 6.30652   2
   3 -14   1 49.1526 6.84745   5
  -3 -14  -1 57.8374 5.90783   2
  -3 -14  -1 42.6636 7.03027   5
  -3  14  -1 44.2288 7.18622   3
   3  14   1 54.8826 6.48201   3
   4 -14   1 24.7307 6.92325   2
   4 -14   1 8.80003 5.72664   5
  -4 -14  -1 15.4704 6.23272   5
  -4 -14  -1 15.5265 4.35868   2
   4  14   1 18.9361 5.74427   5
   4  14   1 22.3120 6.32388   3
  -5 -14  -1 9.80732 5.76607   5
   5 -14   1 15.5184 7.00709   2
  -5 -14  -1 14.9225 4.92653   2
  -5 -14  -1 19.9864 4.96310   2
   5  14   1 26.9634 7.12249   3
   5 -15  -1 61.7399 7.98072   5
  -5 -15   1 45.1959 6.79550   2
   5 -15  -1 56.0593 8.46777   2
  -5 -15   1 50.0830 8.36194   5
   5  15  -1 62.1618 8.91121   3
   5  15  -1 44.6390 8.66159   5
   4 -15  -1 442.284 18.1851   5
  -4 -15   1 433.830 18.1732   5
   4 -15  -1 427.661 17.8436   2
   4  15  -1 427.544 18.2746   3
  -3 -15   1 23.5562 6.62777   2
   3 -15  -1 26.4106 6.55112   5
  -3 -15   1 21.9412 6.50093   5
   3 -15  -1 25.3125 6.64441   2
   3  15  -1 10.4977 6.41881   3
  -2 -15   1 158.112 11.6929   5
   2 -15  -1 163.301 11.1887   2
   2 -15  -1 187.658 11.3871   5
  -2  15   1 155.013 11.1709   3
   2  15  -1 141.671 10.6495   3
   1 -15  -1 327.119 14.7253   5
  -1 -15   1 314.030 15.2242   5
  -1 -15   1 341.057 14.9748   2
   1 -15  -1 354.981 14.8702   2
  -1  15   1 335.525 15.1033   3
   1  15  -1 322.436 14.8361   3
   0 -15   1 255.955 13.3683   5
   0 -15  -1 230.110 12.2252   2
   0 -15   1 265.948 13.3746   2
   0 -15  -1 253.424 13.0133   5
   0  15   1 263.709 12.2855   3
   0  15  -1 251.530 12.8983   3
   1 -15   1 4.40889 5.56897   5
  -1 -15  -1 4.60061 4.73018   2
  -1 -15  -1 4.14634 5.51488   5
   1 -15   1 1.49694 5.37905   2
   1  15   1 4.77720 5.25474   3
  -1  15  -1 12.5745 6.09439   3
  -2 -15  -1 309.403 13.3074   2
   2 -15   1 300.867 14.6446   5
   2 -15   1 315.601 15.1830   2
  -2 -15  -1 319.255 14.5237   5
   2  15   1 297.342 13.6814   3
  -2  15  -1 296.218 14.4182   3
   3 -15   1 100.629 10.0862   5
  -3 -15  -1 89.0506 8.32824   5
  -3 -15  -1 96.2964 8.80831   2
   3 -15   1 112.453 9.69884   2
   3  15   1 79.2583 8.37764   3
  -3  15  -1 104.886 9.82334   3
   4 -15   1 5.00138 5.48441   2
  -4 -15  -1 4.25845 6.17406   5
  -4 -15  -1 -0.1131 4.57798   2
   4  15   1 5.27440 5.96901   3
  -5 -15  -1 106.430 8.87270   2
   5 -15   1 109.852 11.2994   5
   5 -15   1 140.556 11.2412   2
   5  15   1 93.7147 10.1958   5
   5  15   1 133.876 12.0663   3
  -4 -16   1 13.9286 6.96578   5
   4 -16  -1 7.77605 6.52177   5
  -4 -16   1 14.0609 5.55750   2
   4  16  -1 9.55290 7.25369   3
  -3 -16   1 38.4957 7.38878   5
   3 -16  -1 39.1587 7.23617   5
  -3 -16   1 36.7012 6.38705   2
   3 -16  -1 26.8881 6.27870   2
   3  16  -1 52.7591 8.40601   3
   2 -16  -1 178.134 11.9977   5
  -2 -16   1 197.260 13.0298   5
  -2 -16   1 184.485 11.7814   2
   2 -16  -1 192.516 12.2852   2
  -2  16   1 205.092 12.5555   3
   2  16  -1 154.189 12.4920   3
  -1 -16   1 -3.9518 5.88380   5
   1 -16  -1 3.55030 5.29586   2
  -1 -16   1 -0.2310 5.35920   2
   1 -16  -1 -0.1253 5.72007   5
   1  16  -1 -11.459 5.59046   3
  -1  16   1 -7.5221 4.21453   3
   0 -16  -1 270.862 13.4142   2
   0 -16   1 274.055 14.1595   2
   0 -16   1 278.476 14.4665   5
   0  16   1 274.793 13.2369   3
   0  16  -1 258.932 13.5974   3
   1 -16   1 -0.1581 5.86588   5
  -1 -16  -1 1.99807 5.92029   5
  -1 -16  -1 -0.1067 4.73853   2
   1 -16   1 11.0982 6.12928   2
   1  16   1 11.7457 5.97546   3
  -1  16  -1 -2.1443 5.08867   3
   2 -16   1 21.1630 6.46647   5
   2 -16   1 25.0679 6.04626   2
  -2 -16  -1 18.0945 6.99420   5
  -2 -16  -1 17.1478 5.26228   2
  -2  16  -1 22.2985 6.28434   3
   2  16   1 21.1372 5.61644   3
   3 -16   1 15.1463 5.99286   2
  -3 -16  -1 20.4746 5.06477   2
  -3 -16  -1 19.7407 7.33656   5
   3  16   1 32.7764 7.04527   3
  -3  16  -1 8.44992 7.02332   3
  -4 -16  -1 175.623 10.8312   2
  -4 -16  -1 184.623 12.7914   5
   4 -16   1 195.599 13.3191   5
   4 -16   1 165.096 13.5776   2
   4  16   1 171.839 13.0930   3
  -3 -17   1 36.2538 6.68506   2
  -3 -17   1 36.1760 8.91816   5
   3 -17  -1 26.0205 7.17064   5
   3  17  -1 42.2070 7.32410   3
   2 -17  -1 2.33904 5.05346   2
  -2 -17   1 -1.8016 6.49169   5
  -2 -17   1 1.52212 5.46839   2
   2  17  -1 3.16507 6.70111   3
  -2  17   1 3.51201 6.42477   3
   1 -17  -1 58.7843 7.79062   2
  -1 -17   1 50.5853 6.80110   2
  -1 -17   1 55.6753 8.17940   5
   1 -17  -1 53.1477 7.71747   5
   1  17  -1 52.8237 8.67942   3
  -1  17   1 46.2028 7.92983   3
   0 -17   1 3.30234 6.59825   5
   0 -17  -1 1.30212 5.89646   5
   0 -17   1 1.51920 6.07822   2
   0 -17  -1 3.54223 5.48280   2
   0  17   1 -0.8799 4.81992   3
   0  17  -1 2.17880 5.32385   3
  -1 -17  -1 13.4828 7.38625   5
   1 -17   1 14.5882 7.71080   5
   1 -17   1 25.1467 6.01526   2
  -1 -17  -1 18.3730 5.89309   2
   1  17   1 21.4756 6.76919   3
  -1  17  -1 12.5338 6.93745   3
   2 -17   1 17.3943 7.01849   2
  -2 -17  -1 19.1556 5.57426   2
  -2 -17  -1 10.6331 6.56676   5
   2 -17   1 11.5175 6.70696   5
  -2  17  -1 4.03228 5.81771   3
   2  17   1 14.9254 5.64254   3
  -9   0   2 -4.4256 4.26067   4
   9   0  -2 10.9584 7.02628   2
  -9   0   2 0.14079 4.41901   5
   9   0  -2 -0.5803 5.42647   5
  -8   0   2 812.353 25.7765   5
   8   0  -2 919.402 27.3767   5
   8   0  -2 871.229 25.3209   4
   8   0  -2 871.335 28.7418   2
   7   0  -2 4.00692 4.90029   2
  -7   0   2 0.31553 3.16773   4
   7   0  -2 -0.1743 2.56270   4
   7   0  -2 1.15432 4.46214   5
   6   0  -2 1291.36 36.8533   2
  -6   0   2 1209.71 35.1106   5
   6   0  -2 1318.11 35.6536   5
  -6   0   2 1312.79 34.7113   4
  -6   0   2 1244.16 36.3244   2
   6   0  -2 1253.39 34.6393   4
  -5   0   2 -0.0641 2.28698   5
  -5   0   2 -0.6503 2.24695   4
   5   0  -2 -1.9959 2.47922   2
   5   0  -2 1.70093 2.01918   4
   5   0  -2 2.33030 2.73140   5
  -5   0   2 2.03428 2.47928   2
  -4   0   2 738.856 20.4588   4
  -4   0   2 704.349 20.6823   5
   4   0  -2 734.592 20.5255   4
  -4   0   2 784.313 21.6143   2
   4   0  -2 701.552 22.9088   2
   4   0  -2 765.992 21.0260   5
  -3   0   2 -1.2061 1.33789   5
  -3   0   2 -0.3854 1.41614   2
   3   0  -2 0.79142 1.94313   2
   3   0  -2 1.40443 1.64465   5
  -3   0   2 2.82408 1.48902   4
   3   0  -2 1.22200 1.31341   4
  -2   0   2 9999.99 259.692   1
   1   0  -2 0.62771 0.63890   5
  -1   0   2 0.37333 0.69850   2
  -1   0   2 0.31016 0.63082   5
   1   0  -2 1.85106 0.78344   2
  -1   0   2 -0.1198 0.59145   4
   1   0  -2 -0.5141 0.53892   4
   0   0  -2 373.587 9.89025   4
   0   0   2 379.591 9.90382   4
   0   0  -2 367.967 9.76260   3
   0   0   2 379.740 9.75048   3
  -1   0  -2 0.66917 0.56444   2
   1   0   2 0.35508 0.53132   2
  -2   0  -2 1737.10 44.2713   2
  -2   0  -2 1703.12 43.4872   4
   2   0   2 1686.81 44.1458   2
   2   0   2 1724.94 43.6684   5
   3   0   2 -0.2067 1.41441   2
   3   0   2 -0.2109 1.20221   5
  -3   0  -2 0.71014 0.87677   4
  -3   0  -2 -0.3477 1.36126   2
   3   0   2 -0.7335 0.76242   4
  -4   0  -2 1535.39 40.5297   2
   4   0   2 1499.61 40.3584   2
  -4   0  -2 1517.66 38.4755   5
   4   0   2 1511.30 39.7501   5
   4   0   2 1506.36 39.0629   4
  -4   0  -2 1494.97 39.0160   4
   5   0   2 0.00044 2.67874   2
  -5   0  -2 0.43565 2.13475   2
   5   0   2 0.52253 2.31287   5
   5   0   2 1.33674 1.37558   4
  -5   0  -2 -1.3698 1.52784   4
  -6   0  -2 664.465 18.2819   4
   6   0   2 656.465 19.6828   5
   6   0   2 644.232 20.5633   2
   6   0   2 654.659 18.1007   4
  -6   0  -2 635.768 20.4591   2
   7   0   2 -0.5021 1.90084   4
  -7   0  -2 -2.6084 2.42286   4
   7   0   2 1.54750 4.29399   2
  -7   0  -2 1.32538 4.09629   2
   7   0   2 2.72773 3.77280   5
   8   0   2 547.334 19.1854   5
  -8   0  -2 557.692 16.2104   4
   8   0   2 523.680 19.9705   2
   9   0   2 3.25095 6.08759   2
   9   0   2 -9.8368 5.06017   5
   9  -1  -2 22.4922 6.41382   2
   9  -1  -2 21.5504 6.25295   5
  -9  -1   2 25.8162 5.64921   4
  -9  -1   2 7.30640 4.59528   5
   9   1  -2 13.7612 5.90989   5
   9   1  -2 17.1448 4.26927   4
  -9   1   2 22.5513 4.85633   4
  -9   1   2 11.5175 5.12895   5
   9   1  -2 16.9305 6.08803   2
   8  -1  -2 2.77707 5.63619   2
   8  -1  -2 6.11420 4.91049   5
  -8  -1   2 3.73399 4.64230   4
  -8  -1   2 4.82436 4.40445   5
  -8   1   2 1.32409 3.91584   4
   8   1  -2 1.52577 4.73728   5
   8   1  -2 1.18362 2.97685   4
  -8   1   2 10.0194 4.34365   5
   8   1  -2 4.13632 5.65417   2
   7  -1  -2 134.612 9.92433   2
  -7  -1   2 149.939 7.68472   4
   7   1  -2 129.649 7.04371   4
   7   1  -2 155.371 10.1133   2
  -7   1   2 136.659 7.39537   4
   6  -1  -2 20.8407 4.70434   2
  -6  -1   2 23.6456 3.61925   4
   6  -1  -2 21.7303 4.04450   5
   6  -1  -2 21.5921 3.18800   4
  -6  -1   2 21.4843 3.51542   5
  -6   1   2 17.0136 4.33210   2
  -6   1   2 19.6692 3.53285   5
   6   1  -2 22.1598 3.30763   4
   6   1  -2 27.5542 4.20632   5
  -6   1   2 21.0514 5.76731   4
   6   1  -2 21.1581 4.73550   2
   5  -1  -2 2.63827 1.91439   4
  -5  -1   2 5.46689 2.52808   5
   5  -1  -2 2.60215 3.28989   2
  -5  -1   2 2.44660 2.44370   4
  -5  -1   2 5.53211 2.60887   2
   5  -1  -2 4.53613 2.81818   5
   5   1  -2 3.87618 3.42267   2
   5   1  -2 6.51540 2.34082   4
  -5   1   2 5.76616 2.62641   2
   5   1  -2 2.94719 2.30399   5
  -5   1   2 5.14324 2.29444   4
  -5   1   2 3.05735 2.50417   5
   4  -1  -2 148.291 6.59655   2
   4  -1  -2 146.643 6.16332   5
  -4  -1   2 143.323 6.72206   2
  -4  -1   2 148.552 5.96818   5
   4  -1  -2 132.511 5.45125   4
  -4  -1   2 148.387 5.91975   4
   4   1  -2 151.889 7.15194   2
  -4   1   2 140.935 5.91634   5
   4   1  -2 138.095 5.97621   5
  -4   1   2 147.932 5.66611   4
  -4   1   2 146.358 6.74343   2
   3  -1  -2 133.179 5.06642   5
   3  -1  -2 126.595 4.84543   4
   3  -1  -2 127.387 5.53769   2
  -3  -1   2 132.343 4.95357   4
  -3  -1   2 133.821 5.19278   5
  -3  -1   2 143.271 5.83022   2
  -3   1   2 131.175 5.14012   5
  -3   1   2 136.523 4.98216   4
   3   1  -2 133.224 5.10272   4
   3   1  -2 133.669 5.38706   5
   3   1  -2 139.323 5.84666   2
   2  -1  -2 107.292 4.34188   2
   2  -1  -2 110.162 3.94867   4
  -2  -1   2 112.356 4.12844   5
  -2  -1   2 104.055 3.98510   4
   2  -1  -2 113.055 4.11212   5
  -2  -1   2 118.405 4.51916   2
  -2   1   2 113.932 4.12200   5
   2   1  -2 114.621 4.06709   4
   2   1  -2 108.674 4.55205   2
  -2   1   2 114.683 4.34393   2
  -2   1   2 115.608 3.93281   4
   2   1  -2 103.282 4.12393   5
   1  -1  -2 92.8975 3.03463   5
  -1  -1   2 92.7565 3.20156   4
   1  -1  -2 83.3452 3.14798   2
  -1  -1   2 91.1631 2.95246   5
  -1  -1   2 89.2840 2.99628   3
   1   1  -2 84.7733 3.08316   3
   1   1  -2 92.6242 3.14508   4
  -1   1   2 83.1740 2.97845   5
  -1   1   2 88.4683 3.02511   4
  -1   1   2 87.3206 3.14818   2
   1   1  -2 87.3629 2.95720   5
   0  -1   2 80.5647 2.53741   4
   0  -1  -2 80.7584 2.40724   2
   0  -1   2 82.3172 2.65834   3
   0   1   2 80.3925 2.39097   2
   0   1  -2 76.6042 2.65522   3
   0   1  -2 83.8946 2.60122   4
   1  -1   2 6.66963 0.45885   4
   1  -1   2 7.07008 0.95271   2
   1  -1   2 8.54108 1.05593   3
  -1  -1  -2 8.08324 0.68631   2
   1   1   2 7.73851 0.81112   4
   1   1   2 6.74125 0.66254   2
  -1   1  -2 6.16768 0.96064   3
  -1   1  -2 7.66771 1.00834   2
   2  -1   2 710.156 19.1619   2
   2  -1   2 709.260 18.5324   5
  -2  -1  -2 705.648 18.5888   4
  -2  -1  -2 700.585 18.7533   2
   2   1   2 698.465 18.7603   2
   2   1   2 719.694 18.4853   4
  -2   1  -2 722.798 19.3311   2
   2   1   2 697.229 18.4620   5
   3  -1   2 831.195 22.8961   2
   3  -1   2 846.413 22.2777   5
  -3  -1  -2 845.562 22.0681   4
  -3  -1  -2 844.175 22.6392   2
   3  -1   2 819.403 21.4501   4
  -3  -1  -2 840.996 21.2636   5
   3   1   2 849.366 22.2649   5
   3   1   2 819.945 22.6189   2
  -3   1  -2 829.945 21.4314   4
  -3   1  -2 831.807 23.0372   2
   3   1   2 825.480 21.8849   4
   4  -1   2 373.737 10.7647   4
   4  -1   2 416.608 11.9598   5
  -4  -1  -2 412.226 11.4957   4
  -4  -1  -2 398.680 12.3760   2
  -4  -1  -2 403.459 10.6059   5
   4  -1   2 384.776 12.5574   2
   4   1   2 400.543 12.4571   2
   4   1   2 393.603 11.8750   5
   4   1   2 397.947 11.2762   4
  -4   1  -2 395.774 10.6043   5
  -4   1  -2 385.732 12.6103   2
  -4   1  -2 397.793 10.7999   4
   5  -1   2 138.975 6.12840   5
   5  -1   2 137.514 7.11446   2
  -5  -1  -2 129.204 6.60181   2
  -5  -1  -2 135.547 4.22281   5
  -5  -1  -2 138.918 5.61332   4
  -5   1  -2 141.106 4.21586   5
   5   1   2 143.102 6.35790   5
   5   1   2 140.114 7.02645   2
  -5   1  -2 136.595 4.78880   4
  -5   1  -2 148.793 6.96938   2
   5   1   2 132.031 5.14767   4
   6  -1   2 30.5283 4.19556   2
  -6  -1  -2 28.3232 4.22638   2
   6  -1   2 25.2083 3.84138   5
  -6  -1  -2 24.1236 3.13240   4
   6   1   2 29.1427 3.24354   4
  -6   1  -2 30.2330 2.63476   4
   6   1   2 29.1484 4.00050   5
   6   1   2 32.7941 4.14663   2
  -7  -1  -2 27.6923 4.92949   2
   7  -1   2 26.7981 4.71148   2
  -7  -1  -2 33.6197 4.02075   4
   7  -1   2 27.3649 4.57931   5
  -7   1  -2 25.5181 2.93324   4
   7   1   2 27.8455 5.24735   2
   7   1   2 28.1487 4.69407   5
   7   1   2 26.7315 3.13885   4
   8  -1   2 156.339 9.58648   5
   8  -1   2 153.288 10.9720   2
  -8  -1  -2 154.968 7.59935   4
   8   1   2 167.810 9.82584   5
   8   1   2 145.711 6.52741   4
  -8   1  -2 166.209 6.25477   4
   9  -1   2 142.945 10.2684   5
   9  -1   2 158.549 12.1850   2
   9   1   2 135.863 10.2034   5
   9   1   2 111.291 10.9070   2
   9  -2  -2 259.717 13.5761   5
  -9  -2   2 286.011 12.7468   4
  -9  -2   2 237.112 11.0742   5
   9  -2  -2 257.809 15.4634   2
  -9   2   2 269.034 10.8021   4
  -9   2   2 227.420 11.5011   5
   9   2  -2 267.496 13.4150   5
   8  -2  -2 27.5207 5.76200   2
   8  -2  -2 18.3544 5.40859   5
  -8  -2   2 20.3531 4.57724   5
  -8  -2   2 30.5116 5.07527   4
  -8   2   2 25.5163 4.37008   4
   8   2  -2 24.6976 3.99173   4
  -8   2   2 32.5259 5.37603   5
   8   2  -2 22.5628 5.70971   2
   8   2  -2 29.2007 5.64890   5
  -7  -2   2 -0.7155 3.65548   4
   7  -2  -2 -0.0350 4.73312   2
  -7  -2   2 5.55490 4.27208   5
  -7   2   2 10.7605 4.63797   5
   7   2  -2 5.78569 5.14001   2
  -7   2   2 4.02215 2.94285   4
   7   2  -2 2.40893 2.92068   4
   6  -2  -2 54.8047 5.57395   2
  -6  -2   2 54.3289 5.50039   4
   6  -2  -2 60.4855 5.80954   5
  -6  -2   2 66.7081 5.71366   5
  -6  -2   2 66.8767 6.37697   2
  -6   2   2 52.5119 5.01034   5
  -6   2   2 61.5516 5.98734   2
   6   2  -2 59.3666 5.94153   5
   6   2  -2 66.6529 5.97542   2
  -6   2   2 59.3546 4.45801   4
   6   2  -2 52.7251 4.59665   4
  -5  -2   2 1234.36 34.0268   5
  -5  -2   2 1232.38 34.1432   4
   5  -2  -2 1218.00 35.1330   2
   5  -2  -2 1269.25 34.3201   5
  -5  -2   2 1289.06 35.0339   2
   5   2  -2 1299.18 34.5605   5
  -5   2   2 1237.04 35.2024   2
   5   2  -2 1234.79 35.3379   2
  -5   2   2 1264.54 33.5236   4
   5   2  -2 1227.32 33.9028   4
  -5   2   2 1216.76 34.1830   5
  -4  -2   2 94.0897 4.86955   5
  -4  -2   2 92.7447 4.62954   4
  -4  -2   2 89.6108 5.12545   2
   4  -2  -2 92.4750 5.27687   2
   4  -2  -2 99.5429 5.00722   5
  -4   2   2 95.4067 5.63673   2
   4   2  -2 91.8645 4.60746   4
   4   2  -2 95.9731 5.24100   5
  -4   2   2 97.3019 4.47367   4
  -4   2   2 94.6142 4.91609   5
   4   2  -2 95.5752 6.07474   2
  -3  -2   2 351.684 10.7366   4
  -3  -2   2 374.853 11.4586   2
   3  -2  -2 364.405 10.7688   5
   3  -2  -2 352.683 11.3416   2
   3   2  -2 367.071 10.8275   4
  -3   2   2 356.172 11.2790   2
   3   2  -2 338.594 10.9308   5
  -3   2   2 363.582 10.5234   4
   2  -2  -2 387.309 11.1294   5
   2  -2  -2 387.139 11.4460   2
  -2  -2   2 384.301 11.0879   5
  -2  -2   2 411.947 11.6862   2
  -2  -2   2 391.420 11.1746   4
   2   2  -2 406.081 11.2301   4
   2   2  -2 382.186 11.1587   5
  -2   2   2 390.654 11.2018   5
  -2   2   2 368.935 10.9083   4
   2   2  -2 397.436 11.3759   3
  -2   2   2 389.683 11.4201   2
  -1  -2   2 488.086 13.0235   3
  -1  -2   2 488.332 12.8936   5
  -1  -2   2 469.779 13.0224   4
   1  -2  -2 463.795 13.0105   2
   1  -2  -2 483.240 12.9179   5
  -1   2   2 482.571 13.0520   2
   1   2  -2 500.496 13.0665   4
  -1   2   2 488.291 12.9984   5
   1   2  -2 463.750 12.8696   5
   1   2  -2 463.704 13.0598   3
   0  -2   2 279.384 7.81899   4
   0  -2  -2 288.444 7.47256   3
   0  -2  -2 282.129 7.63964   5
   0  -2   2 291.445 8.12993   3
   0  -2  -2 274.697 7.54913   2
   0  -2  -2 289.810 7.62141   5
   0   2   2 280.093 7.48451   3
   0   2  -2 286.626 7.83513   4
   0   2   2 291.452 7.59328   2
   0   2   2 289.158 7.75315   5
   0   2  -2 283.265 8.13928   3
   0   2   2 275.544 7.71220   5
  -1  -2  -2 1091.67 27.3165   2
   1  -2   2 1097.65 27.4229   4
   1  -2   2 1051.21 28.2818   2
   1  -2   2 1077.68 28.2850   3
  -1  -2  -2 1063.34 27.2215   5
   1   2   2 1087.16 27.5936   5
  -1   2  -2 1069.95 27.3963   4
  -1   2  -2 1047.88 28.2428   3
   1   2   2 1048.56 27.5539   5
  -1   2  -2 1084.70 28.3948   2
   1   2   2 1095.45 27.9429   4
  -2  -2  -2 548.590 13.8673   5
   2  -2   2 536.989 15.2992   3
   2  -2   2 545.581 14.5047   5
  -2  -2  -2 533.439 13.9026   5
  -2  -2  -2 551.491 14.4299   2
   2  -2   2 520.326 15.1731   2
  -2  -2  -2 542.834 14.6995   4
  -2   2  -2 545.870 15.3521   2
   2   2   2 524.118 14.5668   2
   2   2   2 542.455 14.5174   4
  -2   2  -2 539.463 13.7627   4
   2   2   2 521.539 14.4795   5
  -3  -2  -2 56.5035 2.23772   5
   3  -2   2 61.0080 3.56099   2
  -3  -2  -2 56.3986 3.22284   2
  -3  -2  -2 54.1240 3.04089   4
  -3  -2  -2 54.9833 2.26310   5
   3  -2   2 58.8435 3.18101   5
  -3   2  -2 55.3563 3.85703   2
   3   2   2 56.8467 2.71542   4
   3   2   2 56.9106 3.33409   2
  -3   2  -2 60.6841 1.95727   4
   3   2   2 53.4082 3.05184   5
  -4  -2  -2 340.365 10.4066   4
   4  -2   2 346.264 11.4557   2
  -4  -2  -2 328.861 11.5793   2
  -4  -2  -2 341.202 9.41270   5
  -4  -2  -2 337.537 9.44379   5
   4  -2   2 343.850 10.5749   5
  -4   2  -2 337.005 9.41020   5
   4   2   2 340.755 10.7926   5
  -4   2  -2 337.017 11.6242   2
   4   2   2 341.780 10.0450   4
  -4   2  -2 337.040 9.19810   4
   4   2   2 353.535 11.1906   2
   5  -2   2 932.007 26.0638   5
   5  -2   2 924.683 26.9519   2
  -5  -2  -2 933.254 24.2710   5
  -5  -2  -2 937.770 24.3032   5
  -5  -2  -2 917.367 25.6682   4
  -5  -2  -2 951.391 26.5793   2
  -5   2  -2 946.971 27.3227   2
   5   2   2 938.642 26.8168   2
   5   2   2 893.400 26.0402   4
   5   2   2 971.288 26.3520   5
  -5   2  -2 932.891 24.3572   4
  -6  -2  -2 30.6154 3.48472   4
   6  -2   2 24.3871 4.48075   2
   6  -2   2 30.0278 4.03895   5
  -6  -2  -2 27.9101 4.15822   2
  -6   2  -2 30.0080 2.77830   4
  -6   2  -2 28.2580 4.65220   2
   6   2   2 36.8110 4.36188   5
   6   2   2 25.9116 3.05862   4
   6   2   2 28.6454 4.51516   2
   7  -2   2 33.9308 4.85868   5
  -7  -2  -2 28.2517 4.84307   2
   7  -2   2 29.5777 4.99396   2
   7   2   2 38.3711 3.63940   4
   7   2   2 37.4618 5.15307   5
  -7   2  -2 37.6059 3.05137   4
   7   2   2 37.4120 5.55464   2
  -8  -2  -2 3.08352 4.07536   4
   8  -2   2 4.79791 4.64163   5
   8  -2   2 0.41654 4.29099   2
   8   2   2 0.59439 2.52447   4
   8   2   2 -2.0734 4.80603   2
   8   2   2 4.32526 4.64075   5
   9  -2   2 242.419 12.7790   5
   9  -2   2 242.970 14.6114   2
   9   2   2 253.798 12.9688   5
   9   2   2 237.382 13.6545   2
   9  -3  -2 46.2553 7.61711   2
   9  -3  -2 68.1614 7.89126   5
  -9  -3   2 62.4369 6.97206   4
   9   3  -2 52.5173 8.24588   3
   9   3  -2 70.2551 7.70803   5
  -9   3   2 61.6284 5.69775   4
  -8  -3   2 169.088 9.26111   5
  -8  -3   2 177.266 9.91237   4
   8  -3  -2 160.948 11.0846   2
   8  -3  -2 177.163 10.6273   5
  -8   3   2 164.940 9.83404   5
   8   3  -2 169.480 10.6822   3
  -8   3   2 188.654 7.98980   4
   8   3  -2 184.692 8.71347   4
   8   3  -2 178.782 10.5364   5
   7  -3  -2 204.022 10.0028   5
  -7  -3   2 184.759 9.10124   5
  -7  -3   2 178.755 9.42195   4
  -7   3   2 196.217 8.25297   4
   7   3  -2 190.846 9.58259   4
   7   3  -2 198.335 10.0753   5
  -7   3   2 187.197 9.41429   5
   6  -3  -2 547.703 19.5452   2
  -6  -3   2 611.743 19.3057   2
  -6  -3   2 605.718 18.2226   4
  -6  -3   2 574.618 17.9822   5
   6  -3  -2 583.396 18.5404   5
  -6   3   2 605.103 20.0442   2
   6   3  -2 609.400 18.8669   5
  -6   3   2 577.944 18.3542   5
  -6   3   2 588.548 17.2924   4
   6   3  -2 574.225 17.9664   4
  -5  -3   2 4.30993 2.55000   4
   5  -3  -2 9.12693 2.99087   5
  -5  -3   2 1.94447 2.50153   5
  -5  -3   2 7.20086 2.73517   2
   5  -3  -2 6.47246 3.50984   2
  -5   3   2 7.47114 3.44100   2
  -5   3   2 7.09237 2.60891   4
   5   3  -2 6.02232 2.53116   4
  -5   3   2 3.65068 3.04625   5
   5   3  -2 1.95809 3.00836   5
  -4  -3   2 2378.17 61.7856   4
   4  -3  -2 2335.95 62.4115   2
   4  -3  -2 2373.56 61.7851   5
  -4  -3   2 2338.60 61.7577   5
  -4  -3   2 2511.62 62.6242   2
  -4   3   2 2365.47 62.6561   2
  -4   3   2 2285.92 61.8197   5
   4   3  -2 2350.23 61.6400   4
   4   3  -2 2305.08 62.2969   3
   4   3  -2 2327.51 62.0054   5
  -4   3   2 2429.78 61.2854   4
   3  -3  -2 1331.89 36.2531   2
  -3  -3   2 1355.78 36.3354   2
  -3  -3   2 1341.26 35.7488   5
  -3  -3   2 1334.92 35.8268   4
   3  -3  -2 1351.68 35.7803   5
  -3   3   2 1342.80 35.8975   5
  -3   3   2 1366.65 35.4282   4
  -3   3   2 1358.68 36.3839   2
   3   3  -2 1340.61 35.9810   5
   3   3  -2 1334.60 36.1708   3
   3   3  -2 1371.14 36.5017   4
  -2  -3   2 159.565 5.45476   3
  -2  -3   2 161.288 5.58037   4
  -2  -3   2 150.937 5.30606   5
   2  -3  -2 153.940 5.73328   2
   2  -3  -2 149.906 5.34387   5
   2   3  -2 162.997 5.69097   3
  -2   3   2 149.339 5.50453   5
   2   3  -2 155.826 5.40809   4
   2   3  -2 156.335 5.56979   5
  -2   3   2 157.997 5.67879   2
  -1  -3   2 401.544 11.6575   4
   1  -3  -2 425.974 11.5058   3
  -1  -3   2 425.010 11.6984   3
   1  -3  -2 420.884 11.6147   5
  -1  -3   2 423.146 11.5379   5
   1  -3  -2 408.192 11.6389   2
  -1   3   2 426.870 11.7378   2
   1   3  -2 398.577 11.7493   3
  -1   3   2 431.259 11.7213   5
   1   3  -2 401.423 11.5506   5
   1   3  -2 415.729 11.6304   4
   0  -3   2 4737.66 125.151   1
   0   3   2 4641.12 124.970   1
   1  -3   2 441.538 12.9921   3
   1  -3   2 435.534 12.1930   4
   1  -3   2 438.380 13.0593   2
  -1  -3  -2 474.368 12.1837   5
  -1  -3  -2 472.555 12.2551   5
   1   3   2 464.952 12.3921   5
  -1   3  -2 437.183 12.1660   4
   1   3   2 462.609 12.3050   3
   1   3   2 505.147 12.5526   5
   1   3   2 465.298 12.7582   4
  -1   3  -2 451.027 13.1691   2
  -1   3  -2 423.335 12.9590   3
  -2  -3  -2 490.358 12.9713   5
  -2  -3  -2 493.705 13.6938   4
   2  -3   2 476.923 13.3848   5
  -2  -3  -2 456.039 12.9106   5
   2  -3   2 493.375 14.1933   3
   2  -3   2 469.122 14.0526   2
  -2  -3  -2 498.265 13.1782   2
  -2   3  -2 489.638 14.2870   2
   2   3   2 472.795 13.5542   3
  -2   3  -2 483.443 12.7298   4
   2   3   2 487.066 13.4436   4
   2   3   2 481.931 13.4035   5
  -3  -3  -2 9.91663 2.00115   4
   3  -3   2 14.8026 2.36238   3
   3  -3   2 13.0340 2.17969   2
  -3  -3  -2 10.9966 1.37298   5
  -3  -3  -2 6.00413 1.35378   5
   3  -3   2 10.7003 1.84041   5
  -3  -3  -2 11.0511 1.65656   2
  -3   3  -2 10.4448 2.17057   2
   3   3   2 7.76331 1.79690   5
   3   3   2 9.84327 1.69361   4
  -3   3  -2 9.03578 0.93139   4
   3   3   2 8.79209 1.75144   2
  -4  -3  -2 924.721 24.3949   5
   4  -3   2 950.050 25.5775   5
   4  -3   2 914.409 26.5226   3
  -4  -3  -2 935.578 25.4717   4
  -4  -3  -2 927.266 24.3190   5
   4  -3   2 911.164 26.2344   2
  -4  -3  -2 936.321 25.5343   2
   4   3   2 901.418 25.7810   2
   4   3   2 950.195 25.7239   5
  -4   3  -2 916.188 26.5856   2
  -4   3  -2 918.762 23.9271   4
   5  -3   2 203.587 9.06598   2
  -5  -3  -2 205.550 6.41359   5
  -5  -3  -2 199.546 8.15019   2
  -5  -3  -2 203.851 6.52289   5
   5  -3   2 214.858 8.10416   5
  -5  -3  -2 197.091 7.95847   4
   5   3   2 208.910 8.31246   5
  -5   3  -2 195.668 9.37614   2
   5   3   2 220.078 7.39209   4
  -5   3  -2 201.474 6.05667   4
   6  -3   2 893.040 26.7081   2
   6  -3   2 906.075 25.8829   5
  -6  -3  -2 865.029 25.3554   4
  -6  -3  -2 898.866 26.2233   2
   6   3   2 924.920 26.0468   5
   6   3   2 875.870 24.7976   4
  -6   3  -2 850.078 27.3632   2
   6   3   2 903.855 26.6439   2
   7  -3   2 25.9894 5.49608   2
  -7  -3  -2 31.5357 4.92384   2
  -7  -3  -2 27.3696 4.09626   4
   7   3   2 31.6352 3.81606   4
  -7   3  -2 31.6302 2.32341   4
   7   3   2 33.2425 5.39506   2
   8  -3   2 5.26345 5.58365   2
   8  -3   2 1.53844 4.56844   5
  -8  -3  -2 9.44982 4.49945   4
   8   3   2 5.00598 3.07957   4
   8   3   2 -3.2523 5.19541   5
   8   3   2 2.27286 4.99304   2
   9  -3   2 -6.1203 6.10830   2
   9  -3   2 8.89252 5.75269   5
   9   3   2 0.50711 5.46148   5
   9  -4  -2 8.01547 6.00738   2
   9  -4  -2 11.0040 6.10343   5
   9   4  -2 11.0670 6.91615   5
  -9   4   2 18.5484 4.28755   4
   9   4  -2 19.0477 6.19453   3
  -8  -4   2 26.9071 5.41289   5
   8  -4  -2 29.9331 5.98258   5
  -8  -4   2 19.3707 5.65312   4
   8  -4  -2 29.6192 6.04279   2
  -8   4   2 32.8534 4.30200   4
   8   4  -2 36.4246 6.25030   5
   8   4  -2 41.9214 6.33250   3
   7  -4  -2 7.13236 4.42496   2
   7  -4  -2 3.80244 4.33284   5
  -7  -4   2 8.14605 4.63060   4
  -7  -4   2 6.59167 3.89718   5
   7   4  -2 5.43826 4.58582   5
  -7   4   2 6.62188 4.03537   5
  -7   4   2 4.33102 3.18227   4
   7   4  -2 1.41825 4.18169   3
   7   4  -2 11.7549 3.72375   4
  -6  -4   2 60.7689 5.24822   5
   6  -4  -2 66.1794 6.45752   2
  -6  -4   2 68.1888 5.86278   4
   6  -4  -2 62.5457 5.51376   5
  -6  -4   2 65.4156 6.34698   2
  -6   4   2 77.9828 5.90460   5
   6   4  -2 66.4835 6.34753   3
  -6   4   2 66.5617 5.52423   4
   6   4  -2 54.8188 5.12287   4
   6   4  -2 63.7440 5.93137   5
  -5  -4   2 7.96827 2.94967   4
   5  -4  -2 4.44827 3.59125   2
   5  -4  -2 9.37013 3.17844   5
  -5  -4   2 5.51966 2.77101   5
  -5  -4   2 4.58885 3.11368   2
   5   4  -2 8.68964 3.46147   5
  -5   4   2 7.87510 2.41047   4
  -5   4   2 6.87169 2.93075   5
   5   4  -2 8.98967 2.45840   4
   5   4  -2 7.33441 3.08411   3
  -4  -4   2 181.303 7.38247   4
  -4  -4   2 190.075 7.92864   2
  -4  -4   2 168.120 7.24049   5
   4  -4  -2 187.626 7.14090   5
   4  -4  -2 178.116 7.70469   2
   4   4  -2 179.417 7.64344   5
   4   4  -2 180.268 7.09564   4
  -4   4   2 179.111 7.35467   5
  -4   4   2 172.776 7.72383   2
  -4   4   2 192.342 6.66633   4
   4   4  -2 174.430 7.60211   3
   3  -4  -2 40.2372 3.23883   3
  -3  -4   2 46.6259 3.87582   2
  -3  -4   2 42.9954 3.26088   5
   3  -4  -2 49.1990 4.04691   5
   3  -4  -2 46.8318 4.03566   2
  -3  -4   2 48.3277 3.62332   4
  -3   4   2 46.0183 3.54629   2
  -3   4   2 48.2207 3.62652   5
   3   4  -2 44.9274 4.04909   3
   3   4  -2 47.0432 3.17302   4
   3   4  -2 43.5554 4.23635   5
   2  -4  -2 243.851 8.02965   5
  -2  -4   2 243.040 8.24234   4
  -2  -4   2 247.795 8.36510   5
   2  -4  -2 253.022 8.09022   3
  -2  -4   2 244.733 7.98606   3
   2  -4  -2 242.209 8.14218   2
   2   4  -2 246.685 8.17379   3
   2   4  -2 251.004 8.09460   5
  -2   4   2 251.735 8.29074   2
   2   4  -2 259.272 8.59894   4
  -1  -4   2 617.942 16.7257   3
  -1  -4   2 615.965 16.7804   4
   1  -4  -2 598.181 16.6582   2
   1  -4  -2 573.630 16.5968   5
  -1  -4   2 621.009 16.5418   5
   1  -4  -2 609.120 16.5140   3
   1   4  -2 574.851 16.5240   5
  -1   4   2 611.450 16.7717   2
  -1   4   2 612.793 16.7774   5
   1   4  -2 611.291 16.6816   4
  -1   4   2 620.384 16.5706   3
   1   4  -2 595.667 16.8724   3
   0  -4   2 69.6553 3.55054   2
   0  -4   2 66.7277 3.19438   4
   0  -4  -2 68.7154 2.88883   5
   0  -4  -2 69.3459 2.83669   2
   0  -4  -2 67.0678 2.71589   3
   0  -4  -2 67.4083 3.05376   5
   0  -4   2 67.2849 3.21324   3
   0   4  -2 70.2168 3.40199   3
   0   4   2 71.8029 2.82981   3
   0   4  -2 70.1955 3.08269   4
   0   4   2 67.6385 2.81763   2
   0   4   2 70.0606 3.16011   5
   1  -4   2 34.2563 3.07570   2
  -1  -4  -2 32.8308 2.27301   5
   1  -4   2 32.1278 2.35241   5
  -1  -4  -2 34.0966 1.83166   3
  -1  -4  -2 36.6612 2.10836   5
   1  -4   2 39.3925 2.63373   3
   1  -4   2 37.1811 2.17276   4
  -1  -4  -2 36.9135 1.95335   2
  -1   4  -2 36.5282 2.08178   4
   1   4   2 33.4787 2.44630   4
  -1   4  -2 31.0816 2.88033   3
   1   4   2 33.9903 2.07371   3
  -1   4  -2 34.2300 2.74299   2
   1   4   2 37.8398 2.32886   5
   1   4   2 37.1835 2.32139   5
   2  -4   2 95.8497 4.15962   5
   2  -4   2 93.1975 4.92268   2
  -2  -4  -2 100.440 3.84359   2
  -2  -4  -2 101.213 3.80708   5
   2  -4   2 95.4290 4.61184   3
  -2  -4  -2 104.581 4.76521   4
  -2  -4  -2 103.662 3.90461   5
  -2   4  -2 96.1730 4.84579   2
   2   4   2 109.621 4.21286   4
  -2   4  -2 98.8417 4.76568   3
   2   4   2 103.298 4.20337   3
   2   4   2 99.7151 4.32568   5
  -2   4  -2 100.811 3.56417   4
   3  -4   2 657.169 19.3729   2
  -3  -4  -2 686.980 18.4073   2
   3  -4   2 658.057 19.4959   3
   3  -4   2 686.490 18.7072   5
  -3  -4  -2 651.241 18.8778   4
  -3  -4  -2 635.266 17.8707   5
  -3  -4  -2 682.729 18.0611   5
   3   4   2 657.496 18.4556   4
   3   4   2 670.647 18.9340   3
  -3   4  -2 677.306 19.8357   2
  -3   4  -2 658.946 17.5590   4
   3   4   2 645.004 18.6873   5
  -4  -4  -2 20.5683 2.73496   2
   4  -4   2 24.3203 2.92518   5
  -4  -4  -2 23.7744 2.38715   5
   4  -4   2 19.7381 3.11499   2
   4  -4   2 22.3626 3.23901   3
  -4  -4  -2 25.6439 3.33589   4
  -4  -4  -2 23.0116 2.19787   5
  -4   4  -2 18.7440 1.80335   4
   4   4   2 25.8959 3.17951   5
  -4   4  -2 21.1721 3.31175   2
   4   4   2 25.2907 2.67746   4
  -5  -4  -2 -2.3993 1.64088   5
  -5  -4  -2 -1.2930 2.88360   4
   5  -4   2 -0.8463 2.67377   2
  -5  -4  -2 -0.9879 1.88672   5
   5  -4   2 2.49191 2.78407   3
   5  -4   2 3.61533 2.68601   5
  -5  -4  -2 2.99742 2.43247   2
   5   4   2 -1.4465 2.02588   4
  -5   4  -2 2.32775 1.25009   4
   5   4   2 3.24894 2.91071   5
   6  -4   2 93.6989 6.75604   5
  -6  -4  -2 92.3504 3.53126   5
   6  -4   2 99.9358 7.86882   2
  -6  -4  -2 90.8777 6.48162   4
  -6  -4  -2 100.042 6.39260   2
   6   4   2 97.6844 5.27343   4
  -6   4  -2 86.3097 3.46150   4
   6   4   2 91.0132 6.63389   5
  -7  -4  -2 269.824 11.9841   2
   7  -4   2 251.878 12.6702   2
   7  -4   2 275.537 11.3979   5
  -7  -4  -2 269.612 11.5629   4
   7   4   2 284.704 11.8387   5
   7   4   2 253.835 10.0522   4
   8  -4   2 28.7505 5.53852   5
  -8  -4  -2 20.9290 4.83479   4
   8  -4   2 19.7998 5.28739   2
   8   4   2 12.7351 5.19100   5
   9  -4   2 43.0313 7.20449   2
   9   4   2 28.8335 7.34360   3
   9  -5  -2 10.8800 6.37518   2
  -9  -5   2 24.8470 6.72093   4
  -9   5   2 12.1190 4.08531   4
   9   5  -2 3.09810 7.50883   3
   8  -5  -2 7.61864 5.39322   5
   8  -5  -2 14.7628 6.66541   2
  -8  -5   2 7.74898 4.60354   4
  -8   5   2 14.5746 4.08786   4
   8   5  -2 7.53598 5.60245   5
   8   5  -2 17.3049 6.49210   3
   7  -5  -2 992.456 31.6890   2
   7  -5  -2 1043.54 30.2534   5
  -7  -5   2 972.612 29.3243   5
   7   5  -2 1088.90 31.0204   5
  -7   5   2 994.005 30.0174   5
   7   5  -2 1027.15 31.4951   3
   7   5  -2 998.632 29.7148   4
  -7   5   2 1047.66 28.5915   4
  -6  -5   2 2.49081 4.37103   4
  -6  -5   2 5.24742 6.56662   2
  -6  -5   2 0.35619 3.47798   5
   6  -5  -2 4.09645 3.83631   5
   6  -5  -2 5.37299 3.76661   2
   6   5  -2 0.90936 2.48895   4
  -6   5   2 1.36502 3.24647   5
   6   5  -2 -0.9848 3.88252   5
   6   5  -2 0.78223 4.37184   3
  -6   5   2 0.33163 2.94461   4
  -5  -5   2 120.847 6.71621   2
   5  -5  -2 125.233 7.89477   2
  -5  -5   2 130.048 7.59540   4
  -5  -5   2 137.803 6.67719   5
   5  -5  -2 131.146 6.98605   5
   5  -5  -2 115.871 7.18771   3
  -5   5   2 135.790 5.90206   4
   5   5  -2 120.161 6.38094   4
  -5   5   2 113.055 7.69424   2
  -5   5   2 116.202 6.66801   5
   5   5  -2 112.885 7.79421   3
   5   5  -2 112.566 7.15694   5
   4  -5  -2 41.8591 4.35620   2
  -4  -5   2 44.7559 4.19771   2
   4  -5  -2 45.1538 4.30327   3
   4  -5  -2 43.5135 4.38152   5
  -4  -5   2 49.7198 4.58033   4
  -4  -5   2 47.4503 4.16786   5
  -4   5   2 51.2586 4.42714   5
   4   5  -2 40.9019 4.48556   3
   4   5  -2 49.7104 3.75692   4
  -4   5   2 50.6077 3.74406   4
   4   5  -2 44.6499 4.37194   5
  -4   5   2 44.9938 4.32618   2
   3  -5  -2 2158.71 57.3722   3
   3  -5  -2 2172.19 57.5244   2
  -3  -5   2 2122.35 56.7447   5
   3  -5  -2 2210.62 57.1163   5
  -3  -5   2 2217.70 57.3633   4
   3   5  -2 2205.33 57.5114   3
   3   5  -2 2143.76 56.9406   4
   3   5  -2 2253.94 57.3354   5
  -3   5   2 2131.40 57.7001   2
  -3   5   2 2165.36 57.2182   5
   2  -5  -2 28.9562 2.76169   5
  -2  -5   2 25.4529 2.59251   5
   2  -5  -2 22.5683 2.69029   2
  -2  -5   2 25.1803 2.39192   3
   2  -5  -2 30.7786 2.72916   3
  -2  -5   2 28.1680 2.78200   4
   2   5  -2 26.0485 2.70524   5
   2   5  -2 21.6657 2.50999   3
  -2   5   2 26.4514 2.88869   2
   2   5  -2 32.9386 2.73265   4
  -2   5   2 24.8476 2.67300   5
   1  -5  -2 2471.44 64.3398   5
   1  -5  -2 2490.31 64.3555   2
  -1  -5   2 2500.34 64.8921   5
  -1  -5   2 2476.53 64.4694   4
  -1  -5   2 2519.79 64.4138   3
   1  -5  -2 2496.05 64.1972   3
  -1   5   2 2530.81 65.3790   5
   1   5  -2 2399.18 64.2265   5
   1   5  -2 2567.37 65.1311   4
  -1   5   2 2504.89 64.5199   2
   1   5  -2 2441.53 64.6108   3
  -1   5   2 2494.75 64.2315   3
   0  -5   2 56.2004 3.18282   3
   0  -5   2 61.0216 3.89701   2
   0  -5  -2 52.4346 3.12268   5
   0  -5  -2 54.2438 2.73085   3
   0  -5  -2 56.8800 2.89242   2
   0  -5   2 60.0821 3.16172   4
   0  -5   2 55.8875 3.04446   5
   0  -5  -2 56.2877 2.89350   5
   0   5   2 50.3715 2.82515   3
   0   5   2 54.9969 2.87298   2
   0   5   2 53.1341 3.20025   4
   0   5   2 57.9973 3.25759   5
   0   5  -2 55.6566 3.38894   3
   0   5  -2 57.3562 2.94422   4
   1  -5   2 1790.36 47.5936   2
   1  -5   2 1803.86 46.6672   4
  -1  -5  -2 1760.03 46.3771   2
  -1  -5  -2 1782.81 46.4141   3
   1  -5   2 1797.15 46.9420   5
  -1  -5  -2 1782.38 46.4428   5
  -1  -5  -2 1800.60 46.7191   5
   1  -5   2 1812.18 47.5365   3
  -1   5  -2 1804.50 46.5808   4
  -1   5  -2 1864.50 47.8179   2
  -1   5  -2 1766.89 47.4310   3
   1   5   2 1771.30 46.7954   5
   1   5   2 1793.68 46.6247   3
   1   5   2 1854.65 47.9512   4
   2  -5   2 -0.3177 1.66035   5
   2  -5   2 0.35044 1.77851   2
  -2  -5  -2 0.30407 1.75096   4
  -2  -5  -2 1.91284 1.65712   5
  -2  -5  -2 1.15680 1.41107   5
   2  -5   2 -0.1524 1.61691   3
   2   5   2 -1.0030 1.38446   4
  -2   5  -2 0.99509 1.84641   3
   2   5   2 3.73628 2.01470   5
  -2   5  -2 2.02987 1.83417   2
   2   5   2 1.74255 1.59335   3
  -2   5  -2 1.82834 1.22900   4
   3  -5   2 2961.21 76.6020   2
   3  -5   2 2937.76 76.6909   3
  -3  -5  -2 2993.88 75.1556   5
  -3  -5  -2 2948.00 76.1057   4
  -3  -5  -2 2883.10 75.0028   5
  -3  -5  -2 3010.38 75.3251   2
   3  -5   2 2867.84 76.7127   5
   3   5   2 2808.56 76.6357   5
  -3   5  -2 2927.96 76.9507   2
   3   5   2 2967.44 75.8607   3
   3   5   2 2891.04 75.5567   4
  -3   5  -2 2891.88 74.6658   4
   4  -5   2 78.6324 5.44912   2
  -4  -5  -2 62.2780 5.38704   4
  -4  -5  -2 69.0269 3.91072   5
   4  -5   2 73.7613 5.19300   5
  -4  -5  -2 68.9417 4.16933   5
  -4  -5  -2 76.0290 4.34855   2
   4  -5   2 75.7106 5.27905   3
   4   5   2 67.9184 4.28678   4
  -4   5  -2 72.8127 5.96474   2
   4   5   2 65.8397 4.93159   5
   4   5   2 73.2852 4.89280   3
  -4   5  -2 76.4554 3.30182   4
  -4   5  -2 78.1563 3.26804   4
   5  -5   2 8.67732 3.24880   3
  -5  -5  -2 4.02006 2.79712   2
  -5  -5  -2 4.03032 2.41857   5
   5  -5   2 8.59396 3.47709   5
  -5  -5  -2 5.96154 2.94739   4
   5  -5   2 1.54307 3.58551   2
  -5  -5  -2 6.30883 2.39285   5
  -5   5  -2 6.00717 1.65844   4
   5   5   2 9.13099 3.34027   5
  -5   5  -2 10.2876 3.92775   2
  -5   5  -2 4.48494 1.60551   4
   5   5   2 8.94480 3.22574   3
   5   5   2 4.15679 2.10935   4
   6  -5   2 3.18065 3.44421   5
  -6  -5  -2 -0.4261 2.00004   5
  -6  -5  -2 -3.5512 3.55879   4
   6  -5   2 2.96358 3.51907   2
  -6  -5  -2 2.69111 1.94571   5
  -6  -5  -2 0.87407 3.40377   2
  -6   5  -2 -1.0907 1.44712   4
   6   5   2 1.58957 3.69598   5
   6   5   2 2.86318 2.73386   4
   6   5   2 0.99570 3.42044   3
  -6   5  -2 1.23614 1.45527   4
  -7  -5  -2 1039.03 30.8873   4
   7  -5   2 1015.12 31.8386   2
   7  -5   2 1047.99 30.7760   5
   7   5   2 1061.95 31.6794   3
   7   5   2 1077.53 31.2961   5
   8  -5   2 10.9759 5.22155   5
  -8  -5  -2 21.2951 5.30427   4
   8  -5   2 15.4459 6.23676   2
   8   5   2 10.3758 5.53320   5
   8   5   2 15.7116 4.20727   4
   8   5   2 11.4841 5.13148   3
   9  -5   2 77.7708 10.9091   2
   9  -5   2 63.8902 7.75797   5
   9   5   2 80.3370 9.87067   5
  -9  -6   2 72.3083 8.51736   4
   9  -6  -2 54.2126 9.40543   2
   9  -6  -2 61.8346 8.06990   5
   9   6  -2 59.6739 8.37063   5
  -9   6   2 79.5634 6.38519   4
  -8  -6   2 75.7039 8.03420   4
   8  -6  -2 70.8010 8.83755   2
   8  -6  -2 68.3554 7.24619   5
   8   6  -2 80.8699 8.67342   3
  -8   6   2 52.0002 5.20406   4
   8   6  -2 72.3557 7.91746   5
   7  -6  -2 29.7277 5.51940   5
   7  -6  -2 22.2822 5.27869   2
  -7  -6   2 33.6867 5.39115   4
   7   6  -2 18.6961 5.56792   5
   7   6  -2 25.0667 5.33482   3
  -7   6   2 29.5402 4.21956   4
   6  -6  -2 68.5851 6.77069   5
  -6  -6   2 80.2426 6.96529   4
  -6  -6   2 71.1884 6.30511   5
   6  -6  -2 71.8365 6.96236   2
  -6  -6   2 71.0212 6.59175   2
  -6   6   2 70.3422 7.14399   5
   6   6  -2 73.0745 6.49710   3
  -6   6   2 75.2857 5.26872   4
   6   6  -2 71.4490 6.48573   5
   6   6  -2 80.4897 6.00230   4
  -5  -6   2 261.529 10.3021   2
  -5  -6   2 258.412 11.0054   4
   5  -6  -2 256.716 10.2558   5
  -5  -6   2 250.819 9.97191   5
   5  -6  -2 231.241 10.2979   3
   5  -6  -2 274.563 10.9733   2
   5   6  -2 248.001 10.7279   3
   5   6  -2 252.275 10.4998   4
   5   6  -2 260.366 10.8713   5
  -5   6   2 256.082 10.3869   4
  -5   6   2 251.947 10.2214   5
  -5   6   2 265.491 11.6329   2
  -4  -6   2 101.712 6.06227   2
   4  -6  -2 88.3758 5.52220   3
   4  -6  -2 87.7795 6.50711   2
   4  -6  -2 94.9327 5.92248   5
  -4  -6   2 91.0558 5.33030   5
  -4  -6   2 106.811 6.22142   4
  -4   6   2 83.0025 5.66747   5
  -4   6   2 99.1003 6.64631   2
   4   6  -2 91.2233 5.13462   4
   4   6  -2 102.407 6.25150   3
   4   6  -2 101.443 6.38517   5
  -3  -6   2 62.6298 4.73086   4
  -3  -6   2 59.4508 3.97484   3
   3  -6  -2 68.9423 4.32263   3
   3  -6  -2 72.0350 5.24806   2
  -3  -6   2 64.0072 4.14447   5
   3  -6  -2 74.6848 4.81237   5
   3   6  -2 63.3541 4.05828   4
   3   6  -2 65.6018 4.89025   5
  -3   6   2 62.9758 4.64037   5
   3   6  -2 64.3396 5.27735   3
  -3   6   2 57.5890 4.60257   2
  -2  -6   2 235.116 7.91708   5
  -2  -6   2 246.101 8.20269   3
  -2  -6   2 235.849 8.56911   4
   2  -6  -2 242.673 8.56893   5
   2  -6  -2 249.339 8.76056   2
   2  -6  -2 239.427 8.24556   3
   2   6  -2 233.436 8.32806   4
   2   6  -2 237.518 8.72278   3
  -2   6   2 235.253 8.48394   5
  -2   6   2 228.866 8.73367   2
   2   6  -2 239.938 8.39456   5
  -1  -6   2 1066.84 28.6389   4
   1  -6  -2 1047.22 28.1787   3
   1  -6  -2 1040.43 28.3434   5
  -1  -6   2 1038.25 28.1658   5
   1  -6  -2 1051.53 28.4091   2
  -1  -6   2 1031.71 28.3567   3
  -1   6   2 1032.41 28.4943   5
   1   6  -2 1025.59 28.2481   5
   1   6  -2 1053.28 28.7381   3
  -1   6   2 1061.50 28.3164   3
  -1   6   2 1062.32 28.6003   2
   1   6  -2 1045.35 28.2955   4
   0  -6  -2 74.5270 3.70714   5
   0  -6  -2 82.7451 3.66791   3
   0  -6   2 72.0006 4.70365   2
   0  -6   2 75.9954 4.03118   3
   0  -6  -2 78.3023 4.11971   5
   0  -6   2 77.8682 4.04109   4
   0  -6  -2 78.0413 3.79544   2
   0  -6   2 83.0588 3.96825   5
   0   6  -2 79.5343 4.40425   3
   0   6   2 77.2732 3.82882   3
   0   6   2 73.2032 4.07784   5
   0   6   2 78.1587 4.34871   4
   0   6   2 74.3021 3.75168   2
   0   6  -2 80.7440 4.04705   4
  -1  -6  -2 661.959 17.9236   5
   1  -6   2 640.942 18.1301   5
  -1  -6  -2 612.781 18.0179   5
   1  -6   2 632.364 18.6560   2
   1  -6   2 634.655 18.4721   3
  -1  -6  -2 645.430 17.4756   3
  -1  -6  -2 636.002 17.4924   2
  -1   6  -2 618.509 17.6394   4
   1   6   2 623.062 17.9285   5
   1   6   2 647.877 18.2658   4
  -1   6  -2 637.381 18.6436   3
  -1   6  -2 627.432 18.7719   2
   1   6   2 628.350 17.6934   3
  -2  -6  -2 111.591 5.19725   5
   2  -6   2 118.413 5.62893   3
  -2  -6  -2 114.890 5.31923   3
   2  -6   2 111.897 5.75270   2
  -2  -6  -2 113.703 5.16859   5
   2   6   2 113.891 5.07480   3
  -2   6  -2 125.611 5.89029   3
  -2   6  -2 113.379 4.61522   4
   2   6   2 112.415 5.07991   4
  -2   6  -2 115.381 5.90564   2
  -3  -6  -2 230.431 7.66638   2
  -3  -6  -2 224.398 7.85352   5
   3  -6   2 222.217 8.81451   3
   3  -6   2 214.665 8.20428   5
  -3  -6  -2 223.030 7.53024   5
   3  -6   2 211.989 8.75614   2
  -3  -6  -2 223.583 8.96735   4
   3   6   2 229.809 8.37965   3
   3   6   2 215.519 7.87095   4
   3   6   2 219.587 8.30498   5
  -3   6  -2 220.456 7.24247   4
  -3   6  -2 208.356 9.04711   2
  -4  -6  -2 441.022 13.0793   5
   4  -6   2 422.545 13.9792   5
   4  -6   2 442.484 14.8772   2
  -4  -6  -2 442.400 13.5618   2
  -4  -6  -2 457.520 14.8219   4
  -4  -6  -2 448.823 13.3566   5
   4   6   2 415.126 13.6073   4
  -4   6  -2 434.939 12.5346   4
   4   6   2 453.128 14.2837   3
   4   6   2 437.760 14.2260   5
  -4   6  -2 425.712 16.3912   2
  -5  -6  -2 82.4341 5.35250   5
   5  -6   2 86.3467 7.33698   2
  -5  -6  -2 95.4523 5.88332   2
  -5  -6  -2 91.8080 5.33745   5
  -5  -6  -2 85.3048 6.27146   4
   5  -6   2 100.400 6.16704   5
  -5   6  -2 87.3259 3.97469   4
   5   6   2 89.8346 6.40725   5
  -5   6  -2 91.7718 4.02325   4
   5   6   2 79.5037 6.86781   3
  -5   6  -2 94.6928 7.57271   2
   5   6   2 85.3892 5.31038   4
  -6  -6  -2 75.2657 7.41402   4
   6  -6   2 77.9659 6.55469   5
   6  -6   2 84.7995 7.97274   2
  -6  -6  -2 72.6541 5.84051   2
  -6  -6  -2 79.2286 4.53661   5
   6   6   2 83.8387 7.01857   3
  -6   6  -2 76.5194 3.65339   4
  -6   6  -2 78.7159 3.58791   4
   6   6   2 70.1410 6.90474   5
   6   6   2 73.6454 6.14639   4
   7  -6   2 -6.0703 4.85477   2
  -7  -6  -2 -1.0086 4.55654   4
  -7  -6  -2 0.33100 3.91707   2
   7  -6   2 -0.5487 4.21867   5
   7   6   2 0.23796 3.12297   4
   7   6   2 4.72300 4.27776   3
   7   6   2 1.63590 4.65046   5
   8  -6   2 107.120 9.54126   2
   8  -6   2 93.3139 8.90766   5
   8   6   2 98.5567 9.23591   3
   8   6   2 83.7617 8.11265   5
  -9  -7   2 5.89407 6.98882   4
  -9  -7   2 10.8216 5.46941   5
   9  -7  -2 17.2574 6.85404   5
   9  -7  -2 8.23299 6.56179   2
   9   7  -2 12.1140 7.49124   3
   9   7  -2 11.1067 7.06401   5
   8  -7  -2 200.207 13.5360   2
   8  -7  -2 192.912 11.5583   5
  -8  -7   2 183.998 12.4969   4
  -8   7   2 194.793 9.01021   4
   8   7  -2 196.247 13.3401   3
   8   7  -2 175.090 12.2590   5
   7  -7  -2 11.4468 4.83097   2
   7  -7  -2 12.7006 5.14564   5
  -7  -7   2 16.2302 5.90893   4
  -7   7   2 6.97954 3.67403   4
   7   7  -2 8.07354 4.81284   3
   7   7  -2 18.3858 5.74114   5
   6  -7  -2 138.066 8.69762   5
  -6  -7   2 138.175 7.56803   5
  -6  -7   2 149.910 9.83024   4
   6  -7  -2 128.566 9.66835   2
  -6  -7   2 148.828 8.60504   2
   6   7  -2 153.431 9.28126   3
   6   7  -2 139.711 9.33736   5
  -6   7   2 136.676 8.23411   5
  -6   7   2 150.984 7.04485   4
   5  -7  -2 12.0693 3.94656   5
   5  -7  -2 8.21350 3.33602   3
  -5  -7   2 15.0849 3.80449   2
  -5  -7   2 9.19013 3.25323   5
  -5  -7   2 19.6997 4.99989   4
   5  -7  -2 16.0607 4.56720   2
  -5   7   2 10.9876 4.13248   5
  -5   7   2 18.1690 3.23087   4
   5   7  -2 11.3743 3.51612   4
   5   7  -2 16.3916 4.08636   3
   5   7  -2 5.27453 3.43940   5
   4  -7  -2 740.136 22.8539   3
   4  -7  -2 774.184 23.3326   2
   4  -7  -2 783.001 22.5137   5
  -4  -7   2 793.266 23.1331   4
  -4  -7   2 745.054 21.9776   5
  -4  -7   2 774.765 22.7738   2
  -4   7   2 670.923 24.9262   2
   4   7  -2 800.900 23.2899   3
   4   7  -2 804.520 23.0835   5
   4   7  -2 751.707 22.3259   4
  -4   7   2 755.769 22.6630   5
   3  -7  -2 18.9590 3.33456   5
   3  -7  -2 24.7421 3.71392   2
   3  -7  -2 19.3408 3.17686   3
  -3  -7   2 18.5466 2.78153   3
  -3  -7   2 26.6769 3.15252   5
  -3  -7   2 25.9388 4.17657   4
  -3   7   2 24.7669 3.44327   2
   3   7  -2 20.3424 3.19977   4
   3   7  -2 20.1663 3.40753   3
  -3   7   2 18.7180 3.25606   5
   3   7  -2 24.8797 3.24752   5
  -2  -7   2 127.394 5.45053   3
  -2  -7   2 129.448 5.51803   5
   2  -7  -2 113.154 5.34055   3
  -2  -7   2 118.261 6.04488   4
   2  -7  -2 124.417 5.96747   5
   2  -7  -2 113.605 5.99981   2
   2   7  -2 112.862 5.96587   3
   2   7  -2 115.040 5.45630   4
  -2   7   2 111.639 5.81437   5
   2   7  -2 120.339 6.02830   5
  -2   7   2 108.166 6.03932   2
  -2   7   2 120.837 5.89238   3
  -1  -7   2 120.654 5.29393   3
  -1  -7   2 124.249 5.28435   5
  -1  -7   2 113.288 5.99500   4
   1  -7  -2 115.798 5.18908   3
   1  -7  -2 109.672 5.46852   2
   1  -7  -2 113.086 5.63208   5
   1   7  -2 113.710 5.16404   4
  -1   7   2 120.082 5.39988   2
   1   7  -2 122.259 6.75298   3
  -1   7   2 111.737 5.17043   3
  -1   7   2 120.982 5.67687   5
   0  -7  -2 1314.63 34.6822   2
   0  -7   2 1322.06 35.1028   5
   0  -7   2 1290.92 35.0508   3
   0  -7   2 1276.98 34.6875   5
   0  -7  -2 1261.98 34.8129   5
   0  -7  -2 1323.77 34.4765   3
   0  -7  -2 1303.40 34.5518   5
   0  -7   2 1306.75 35.5898   2
   0  -7   2 1311.17 35.0124   4
   0   7   2 1303.91 34.7200   3
   0   7   2 1287.59 35.0998   4
   0   7  -2 1263.15 34.6577   4
   0   7   2 1268.00 34.9306   5
   1  -7   2 123.080 5.89308   3
   1  -7   2 139.745 6.47129   2
  -1  -7  -2 138.480 5.38935   5
   1  -7   2 129.998 6.06086   5
  -1  -7  -2 136.915 6.12830   5
  -1  -7  -2 133.899 5.32121   3
  -1  -7  -2 141.817 5.54579   2
   1   7   2 139.890 5.75479   3
  -1   7  -2 138.942 6.47002   2
  -1   7  -2 143.780 6.43594   3
   1   7   2 129.443 5.84113   4
   1   7   2 136.204 5.95540   5
  -1   7  -2 124.496 5.29558   4
   2  -7   2 88.1599 5.04738   3
  -2  -7  -2 84.6284 4.07396   2
  -2  -7  -2 78.0395 4.59616   5
  -2  -7  -2 81.7358 4.23327   3
  -2  -7  -2 83.0151 4.31323   5
   2  -7   2 81.2473 4.98317   5
   2  -7   2 74.3939 5.72389   2
   2   7   2 79.3997 4.65202   3
   2   7   2 77.7235 4.86576   5
  -2   7  -2 77.1999 4.17395   4
  -2   7  -2 78.8138 5.28285   3
  -2   7  -2 70.3241 5.11658   2
   2   7   2 83.6848 4.92640   4
   3  -7   2 13.0276 3.05239   5
   3  -7   2 13.0736 3.38194   3
   3  -7   2 16.9035 3.72524   2
  -3  -7  -2 14.6584 3.75378   4
  -3  -7  -2 10.8917 2.82463   5
  -3  -7  -2 13.6685 2.38596   2
  -3  -7  -2 9.73003 2.37393   5
   3   7   2 14.0972 3.11144   5
   3   7   2 11.1857 2.50779   4
   3   7   2 12.1172 2.56278   3
  -3   7  -2 11.2622 2.15781   4
  -3   7  -2 15.4025 3.23423   2
   4  -7   2 286.744 11.2991   3
  -4  -7  -2 279.244 11.5496   4
  -4  -7  -2 286.764 9.63099   5
   4  -7   2 297.580 10.7636   5
  -4  -7  -2 283.019 9.96689   5
   4  -7   2 294.444 11.7991   2
  -4   7  -2 286.870 11.8310   2
   4   7   2 297.624 11.0816   3
  -4   7  -2 287.197 9.19431   4
   4   7   2 271.638 9.93711   4
   4   7   2 290.440 10.9297   5
  -5  -7  -2 75.8573 5.09293   5
   5  -7   2 80.0344 7.66194   2
  -5  -7  -2 82.3849 5.68705   2
  -5  -7  -2 82.8555 6.74181   4
  -5  -7  -2 85.4993 5.46636   5
   5  -7   2 75.3182 6.17573   5
   5   7   2 76.2719 4.93389   4
   5   7   2 70.6234 6.98484   3
  -5   7  -2 78.5756 4.18982   4
   5   7   2 74.9780 6.71009   5
  -5   7  -2 76.2377 4.26561   4
  -6  -7  -2 398.389 13.7095   2
  -6  -7  -2 385.907 15.2185   4
   6  -7   2 398.301 15.2216   2
  -6  -7  -2 393.983 12.0299   5
   6  -7   2 386.843 15.7705   5
   6   7   2 363.778 13.2237   4
  -6   7  -2 389.288 11.3512   4
  -6   7  -2 380.684 11.3910   4
   6   7   2 376.660 15.0915   3
   6   7   2 384.175 16.8173   5
  -7  -7  -2 -0.7018 4.06929   2
   7  -7   2 3.79914 4.57531   2
   7  -7   2 15.2561 4.84889   5
  -7  -7  -2 12.6131 5.65123   4
   7   7   2 4.13940 5.04522   5
   7   7   2 11.3824 5.70613   3
   8  -7   2 30.0028 7.13742   2
   8  -7   2 29.7785 6.10881   5
   8   7   2 23.9413 6.94142   3
   8   7   2 23.5601 6.61976   5
  -8  -8   2 62.9290 7.73533   4
   8  -8  -2 67.3442 7.75563   5
   8  -8  -2 77.4042 8.39549   2
   8   8  -2 68.8211 8.51903   5
   8   8  -2 78.5179 9.31879   3
  -8   8   2 76.7174 6.60112   4
   7  -8  -2 8.35192 6.00005   2
  -7  -8   2 9.42706 5.31934   4
   7  -8  -2 17.2369 5.40333   5
  -7   8   2 20.5205 4.23653   4
   7   8  -2 18.8526 6.48602   3
   7   8  -2 13.4732 6.11124   5
  -6  -8   2 181.732 9.83780   2
  -6  -8   2 210.764 11.8173   4
   6  -8  -2 201.227 10.6970   2
   6  -8  -2 198.735 10.2483   5
   6   8  -2 185.216 10.9145   5
   6   8  -2 180.959 11.4664   3
  -6   8   2 203.300 8.54328   4
   5  -8  -2 934.417 27.1840   5
   5  -8  -2 891.433 27.6832   2
  -5  -8   2 922.140 28.0848   4
  -5  -8   2 890.215 26.4562   5
  -5  -8   2 913.743 27.1494   2
   5   8  -2 924.130 27.7568   5
   5   8  -2 929.273 27.9358   3
  -5   8   2 893.615 27.0147   5
  -4  -8   2 16.0218 3.67937   2
   4  -8  -2 25.2051 3.58898   5
  -4  -8   2 23.4496 3.85735   5
   4  -8  -2 17.1983 4.29096   2
   4  -8  -2 21.8315 4.01313   3
  -4  -8   2 19.0992 4.22315   4
   4   8  -2 24.4097 3.45103   4
  -4   8   2 21.2072 3.82412   5
   4   8  -2 20.5151 4.33248   5
  -4   8   2 13.0336 4.08653   2
   4   8  -2 22.4774 4.07183   3
   3  -8  -2 323.550 11.2198   5
   3  -8  -2 300.571 11.4694   2
   3  -8  -2 295.608 10.7891   3
  -3  -8   2 292.787 10.3225   5
  -3  -8   2 298.555 10.4205   3
  -3  -8   2 305.994 11.4430   4
   3   8  -2 289.036 11.1798   3
  -3   8   2 306.346 11.0545   5
   3   8  -2 281.024 10.4389   4
   3   8  -2 299.854 11.2799   5
  -3   8   2 290.760 11.6393   2
   2  -8  -2 938.778 26.6237   3
  -2  -8   2 949.647 27.0489   4
  -2  -8   2 927.738 26.1962   5
  -2  -8   2 936.828 26.3731   3
   2  -8  -2 961.648 26.7462   5
   2  -8  -2 948.801 26.8161   2
   2   8  -2 908.343 26.4114   4
  -2   8   2 924.836 26.7622   5
  -2   8   2 930.747 27.2514   2
   2   8  -2 936.206 27.1462   3
  -2   8   2 982.299 26.8825   3
   2   8  -2 957.206 26.7848   5
  -1  -8   2 1401.39 37.7452   5
  -1  -8   2 1408.33 37.7623   4
   1  -8  -2 1386.51 37.2211   5
   1  -8  -2 1359.81 37.1401   3
  -1  -8   2 1413.71 37.4818   3
   1  -8  -2 1391.90 37.5094   5
  -1  -8   2 1364.53 37.1278   5
  -1  -8   2 1398.96 38.1856   2
   1   8  -2 1335.77 37.2186   4
  -1   8   2 1354.96 37.4853   5
  -1   8   2 1358.22 37.5317   4
  -1   8   2 1365.89 37.3996   3
  -1   8   2 1358.70 37.7014   2
   1   8  -2 1414.17 37.9930   3
   0  -8   2 45.0832 4.11283   4
   0  -8   2 48.3664 4.46873   2
   0  -8   2 54.0231 4.33777   3
   0  -8  -2 45.3663 3.56685   3
   0  -8  -2 45.6132 3.78141   5
   0  -8   2 46.3801 3.99723   5
   0  -8  -2 42.4799 3.76893   2
   0  -8   2 48.6853 4.59055   5
   0  -8  -2 44.0622 4.31219   5
   0   8  -2 47.2552 4.40506   3
   0   8   2 39.9930 3.87237   3
   0   8  -2 43.9365 4.04682   4
   0   8   2 38.6789 3.77711   4
   1  -8   2 1384.53 38.0131   5
   1  -8   2 1357.86 38.1637   3
  -1  -8  -2 1379.07 39.0118   5
  -1  -8  -2 1425.97 37.4654   2
   1  -8   2 1400.81 38.6586   2
  -1  -8  -2 1385.85 37.2947   5
  -1  -8  -2 1439.25 37.2701   3
   1   8   2 1447.03 37.8056   3
  -1   8  -2 1395.19 38.5492   3
   1   8   2 1401.57 37.9351   5
   1   8   2 1390.78 38.0383   4
  -1   8  -2 1369.54 37.4638   4
  -2  -8  -2 1206.06 31.9357   2
  -2  -8  -2 1192.48 31.7423   5
   2  -8   2 1209.48 33.5588   2
   2  -8   2 1182.82 32.7428   5
  -2  -8  -2 1148.01 31.8123   3
   2  -8   2 1157.30 33.1483   3
   2   8   2 1160.28 32.5372   4
  -2   8  -2 1215.94 33.4256   3
   2   8   2 1191.59 32.6258   5
  -2   8  -2 1155.44 33.6990   2
  -2   8  -2 1150.71 31.8401   4
   3  -8   2 -1.2193 2.68227   2
  -3  -8  -2 0.28462 2.96699   5
   3  -8   2 3.47864 2.95397   5
   3  -8   2 2.60078 2.98932   3
  -3  -8  -2 4.19422 2.44217   5
   3   8   2 1.69395 2.80633   3
  -3   8  -2 1.29501 2.73185   2
  -3   8  -2 2.69856 2.97561   3
   3   8   2 2.46128 3.10341   5
  -3   8  -2 3.23371 2.44565   4
   3   8   2 3.35346 2.92509   4
  -4  -8  -2 37.7342 3.69427   2
  -4  -8  -2 47.9784 5.65686   4
  -4  -8  -2 44.7092 4.47725   5
   4  -8   2 23.7464 4.02881   3
  -4  -8  -2 34.0774 3.53635   5
   4  -8   2 33.6642 4.41472   5
   4  -8   2 33.8751 4.98499   2
  -4   8  -2 31.9617 3.11450   4
   4   8   2 31.5820 3.59754   4
   4   8   2 33.6344 4.12318   3
   4   8   2 34.9328 4.60314   5
  -4   8  -2 30.4373 4.67633   2
  -5  -8  -2 585.130 17.1251   5
  -5  -8  -2 579.300 17.8462   2
  -5  -8  -2 580.476 19.4363   4
  -5  -8  -2 588.588 17.5726   5
   5  -8   2 582.260 18.6887   5
   5  -8   2 574.137 20.0955   2
   5   8   2 591.650 19.0768   3
   5   8   2 570.030 19.1334   5
   5   8   2 552.673 17.9835   4
  -6  -8  -2 215.075 11.6540   4
  -6  -8  -2 217.632 9.52205   2
   6  -8   2 213.644 10.7159   5
  -6  -8  -2 199.833 7.84425   5
   6  -8   2 175.378 11.3924   2
  -6  -8  -2 203.256 8.30154   5
   6   8   2 204.181 10.9983   5
  -6   8  -2 224.600 7.51647   4
   6   8   2 207.966 10.5266   3
  -6   8  -2 214.658 7.56892   4
  -7  -8  -2 30.3763 5.57105   2
   7  -8   2 30.3252 5.66071   5
   7  -8   2 31.7208 6.62098   2
  -7   8  -2 22.8706 2.22833   4
   7   8   2 23.0238 6.14154   5
  -7   8  -2 24.8586 2.42287   4
   7   8   2 29.6029 6.37443   3
   8  -8   2 144.916 10.9595   2
   8  -8   2 130.446 11.3662   5
   8   8   2 120.576 10.3569   3
   8   8   2 114.883 10.9841   5
  -8  -9   2 22.8239 7.83311   4
  -8  -9   2 18.3239 5.80734   5
   8   9  -2 12.6227 7.31836   3
  -8   9   2 28.0068 4.55459   4
  -7  -9   2 25.9196 7.25684   4
   7  -9  -2 21.2924 5.80700   5
   7  -9  -2 18.9242 5.81125   2
   7   9  -2 22.3226 6.87547   3
  -7   9   2 19.9757 4.40982   4
   7   9  -2 20.4463 6.56022   5
   6  -9  -2 25.2088 5.30203   5
  -6  -9   2 15.2175 6.32691   4
   6  -9  -2 16.9033 5.82317   2
  -6  -9   2 10.8668 4.21842   2
  -6   9   2 13.6918 3.73512   4
   6   9  -2 21.2791 5.76449   5
   6   9  -2 13.0412 5.15471   3
  -5  -9   2 8.38408 4.58639   4
   5   9  -2 2.47783 4.89241   3
  -4  -9   2 14.5120 3.47824   5
   4  -9  -2 12.5953 4.01760   5
   4  -9  -2 11.6390 4.37626   2
  -4  -9   2 7.63077 4.17361   4
   4  -9  -2 10.7225 3.63439   3
  -4   9   2 10.7888 3.74934   5
   4   9  -2 8.12572 4.21651   5
   4   9  -2 5.75345 4.35686   3
  -3  -9   2 2.40046 4.15828   4
   3  -9  -2 2.35172 3.43629   5
   3  -9  -2 -1.6402 3.32825   2
  -3  -9   2 -0.2846 2.60776   5
   3  -9  -2 -4.0681 2.07178   3
  -3   9   2 -0.0656 3.03954   5
   3   9  -2 0.26634 3.66437   3
  -3   9   2 6.41172 2.99308   2
   3   9  -2 0.92098 3.51822   5
   3   9  -2 -0.1525 2.42234   4
   2  -9  -2 54.3137 4.80233   2
  -2  -9   2 45.7812 4.47460   5
  -2  -9   2 61.2330 5.56549   4
  -2  -9   2 53.5306 4.33424   3
   2  -9  -2 60.3567 5.42018   5
   2  -9  -2 53.4248 4.31444   3
  -2   9   2 52.4564 5.14698   5
   2   9  -2 59.6663 5.37850   3
   2   9  -2 55.6784 5.49344   5
   2   9  -2 62.6604 5.18152   4
  -2   9   2 56.3653 4.80081   3
  -2   9   2 61.0280 4.77875   4
  -2   9   2 54.4559 5.10022   2
   1  -9  -2 43.6926 3.73303   3
  -1  -9   2 60.5051 5.11079   2
  -1  -9   2 58.1553 4.31321   3
   1  -9  -2 49.2678 4.39338   5
   1  -9  -2 48.6955 4.86871   2
   1  -9  -2 46.0048 4.53057   5
  -1  -9   2 68.8219 5.83358   5
  -1  -9   2 52.6897 4.36911   5
  -1  -9   2 63.4666 5.17700   4
  -1   9   2 51.9454 4.70637   4
  -1   9   2 50.0872 4.75159   2
   1   9  -2 56.6250 5.18391   3
  -1   9   2 49.9447 4.34026   3
  -1   9   2 48.2745 4.40357   5
   1   9  -2 48.3543 4.17727   4
   0  -9   2 69.3300 5.15229   4
   0  -9  -2 72.4858 4.23236   3
   0  -9   2 74.6116 4.82458   3
   0  -9  -2 79.0964 5.49965   5
   0  -9   2 74.7483 5.47541   2
   0  -9  -2 68.0408 4.82405   2
   0  -9   2 68.3981 5.62176   5
   0  -9  -2 71.6216 4.74467   5
   0  -9   2 63.1137 4.39865   5
   0   9   2 67.9494 4.87141   4
   0   9  -2 75.9370 4.76186   4
   0   9   2 68.5720 4.98751   3
   0   9  -2 77.8225 5.61515   3
  -1  -9  -2 14.4053 3.59279   5
   1  -9   2 9.52627 2.76398   3
  -1  -9  -2 15.6826 2.73183   5
   1  -9   2 14.7222 3.34087   2
  -1  -9  -2 11.7155 2.19303   3
  -1  -9  -2 12.0838 2.58330   2
   1  -9   2 10.4409 3.38367   5
   1   9   2 13.9800 2.98059   4
  -1   9  -2 13.3115 3.74172   3
  -1   9  -2 15.1205 2.68605   4
   1   9   2 13.5593 3.08897   3
   2  -9   2 271.922 10.9253   2
  -2  -9  -2 278.209 9.62011   2
  -2  -9  -2 288.355 10.3725   5
  -2  -9  -2 271.204 9.42265   5
   2  -9   2 257.967 10.5414   3
   2  -9   2 272.221 10.3164   5
  -2  -9  -2 275.998 9.54074   3
  -2   9  -2 261.925 9.63648   4
   2   9   2 283.139 10.3580   3
  -2   9  -2 276.126 11.0232   3
   2   9   2 279.033 10.6062   5
  -3  -9  -2 10.0993 3.63628   5
  -3  -9  -2 7.81697 2.89676   5
   3  -9   2 13.2823 3.35296   3
   3  -9   2 4.99651 3.51102   5
   3  -9   2 8.15008 3.40178   2
  -3   9  -2 7.92552 4.08519   3
  -3   9  -2 11.4746 3.55077   2
   3   9   2 7.93196 3.38851   3
  -3   9  -2 8.04108 2.62860   4
   3   9   2 8.92464 2.93346   4
   3   9   2 1.53418 3.50625   5
  -4  -9  -2 101.405 6.04659   5
  -4  -9  -2 101.528 5.90387   2
   4  -9   2 91.5540 6.88491   5
   4  -9   2 93.1977 7.17574   2
  -4  -9  -2 109.489 6.76221   5
   4   9   2 99.6597 7.40121   5
   4   9   2 92.2587 5.80858   4
   4   9   2 96.8889 7.28547   3
  -4   9  -2 92.1556 5.59769   4
   5  -9   2 5.30705 4.79426   2
  -5  -9  -2 2.22882 2.95991   2
  -5  -9  -2 9.97969 3.39064   5
   5  -9   2 4.64567 4.08518   5
  -5   9  -2 5.95835 2.71758   4
   5   9   2 1.73680 5.10058   5
   5   9   2 10.4499 4.70748   3
  -6  -9  -2 222.022 9.17895   5
  -6  -9  -2 223.276 8.83891   5
  -6  -9  -2 247.061 10.2909   2
   6  -9   2 234.638 12.7924   2
   6  -9   2 240.986 11.2074   5
  -6   9  -2 230.099 8.56090   4
   6   9   2 240.754 12.1927   5
  -6   9  -2 247.769 8.48186   4
   7  -9   2 56.8390 7.35548   5
   7  -9   2 53.9034 7.10655   2
  -7   9  -2 55.0543 4.12683   4
  -7   9  -2 53.3211 3.99663   4
   7   9   2 57.7664 7.64100   5
   7   9   2 61.8302 6.99024   3
   8  -9   2 131.933 12.1963   2
   8  -9   2 112.808 10.3557   5
   8   9   2 132.123 11.8709   5
   8   9   2 116.338 10.4596   3
  -8 -10   2 230.972 12.3418   5
   8 -10  -2 211.306 13.0943   5
  -8 -10   2 204.830 13.4972   4
   8 -10  -2 187.601 14.3859   2
   8  10  -2 201.644 14.3008   5
  -8  10   2 208.717 9.81548   4
  -7 -10   2 16.0591 6.34019   5
  -7 -10   2 14.5657 7.36529   4
   7 -10  -2 7.40967 5.42743   2
   7 -10  -2 6.27576 5.68838   5
   7  10  -2 4.66803 5.67211   3
   7  10  -2 10.8221 6.56089   5
  -7  10   2 3.42440 4.27265   4
  -6 -10   2 289.833 14.1482   4
   6 -10  -2 287.876 14.4683   2
   6 -10  -2 312.428 13.5223   5
  -6 -10   2 294.927 13.5532   5
   6  10  -2 306.603 14.2989   3
   6  10  -2 295.527 14.4220   5
  -6  10   2 320.217 12.1512   4
  -5 -10   2 171.847 9.22816   2
   5 -10  -2 171.056 9.89933   5
  -5 -10   2 166.988 10.4872   4
   5 -10  -2 171.030 10.7274   2
   5  10  -2 162.544 10.4385   5
  -4 -10   2 283.047 12.6544   4
   4 -10  -2 293.359 12.0598   5
   4 -10  -2 292.456 12.7987   2
  -4  10   2 272.173 12.0669   4
   4  10  -2 318.738 12.7440   3
   4  10  -2 292.002 12.7447   5
   3 -10  -2 258.262 10.6149   2
   3 -10  -2 242.701 10.5334   5
  -3 -10   2 246.250 9.62170   5
  -3 -10   2 239.688 9.87613   3
  -3 -10   2 246.175 11.6080   4
   3 -10  -2 235.421 10.2617   3
  -3 -10   2 248.202 11.1410   5
   3  10  -2 236.147 10.6711   3
  -3  10   2 244.246 10.1792   4
   3  10  -2 234.810 10.8475   5
  -3  10   2 230.383 10.2673   5
  -3  10   2 235.466 10.7020   2
   2 -10  -2 1222.58 34.3403   2
  -2 -10   2 1173.36 34.6289   4
  -2 -10   2 1213.55 34.8585   2
  -2 -10   2 1163.99 35.1933   3
   2 -10  -2 1205.37 34.0308   3
  -2 -10   2 1238.74 34.6784   5
   2 -10  -2 1233.53 34.3040   5
  -2  10   2 1209.30 34.3041   5
  -2  10   2 1208.03 34.9599   2
  -2  10   2 1239.54 34.3960   4
   2  10  -2 1156.52 33.8330   4
  -2  10   2 1288.26 34.6041   3
   2  10  -2 1215.45 34.7496   3
   1 -10  -2 221.177 9.41187   5
  -1 -10   2 219.916 9.63306   4
  -1 -10   2 225.196 9.14257   3
   1 -10  -2 225.582 9.03821   2
   1 -10  -2 207.257 8.84715   5
   1 -10  -2 213.991 8.71120   3
  -1 -10   2 225.455 10.1420   2
  -1 -10   2 212.345 8.71550   5
  -1 -10   2 224.124 9.94260   5
   1  10  -2 221.517 9.78283   3
  -1  10   2 229.376 9.43293   3
  -1  10   2 207.932 9.30746   2
   1  10  -2 209.440 9.09867   4
   0 -10  -2 19.6505 3.30823   5
   0 -10   2 16.1703 3.93623   5
   0 -10  -2 17.0175 3.30851   2
   0 -10   2 15.6829 3.16311   3
   0 -10  -2 15.8964 3.71964   5
   0 -10   2 15.4666 3.32989   5
   0 -10   2 13.6973 3.46178   2
   0 -10  -2 19.9934 3.15364   3
   0  10  -2 12.9154 3.47738   4
   0  10   2 17.5100 3.50663   3
   0  10   2 16.6395 3.35655   4
   0  10  -2 13.3363 4.13412   3
   1 -10   2 203.413 9.70735   2
  -1 -10  -2 189.283 8.60847   5
   1 -10   2 183.893 7.96526   5
  -1 -10  -2 192.417 7.79949   5
  -1 -10  -2 190.179 7.42252   3
   1 -10   2 196.249 9.03179   5
  -1  10  -2 184.847 7.88980   4
   1  10   2 186.199 8.70684   4
  -1  10  -2 194.941 9.11082   3
   1  10   2 187.237 8.45176   3
  -2 -10  -2 1156.43 32.1536   5
   2 -10   2 1184.85 33.4215   5
  -2 -10  -2 1153.04 32.3125   2
  -2 -10  -2 1170.44 32.2244   3
   2 -10   2 1164.00 33.6816   3
  -2 -10  -2 1204.96 32.9717   5
   2 -10   2 1176.38 34.1446   2
   2  10   2 1203.02 33.3760   5
  -2  10  -2 1216.12 34.2541   3
   2  10   2 1167.63 32.9208   3
   2  10   2 1144.11 33.0354   4
  -2  10  -2 1109.42 32.2716   4
  -2  10  -2 1168.19 34.4645   2
  -3 -10  -2 66.9221 5.01653   5
   3 -10   2 76.5400 6.68052   5
  -3 -10  -2 69.3182 6.10615   5
   3 -10   2 64.1330 6.55992   2
  -3 -10  -2 63.6156 5.40687   2
  -3  10  -2 79.8923 5.38589   4
  -3  10  -2 71.6193 6.64695   3
   3  10   2 76.2560 6.44204   3
   3  10   2 69.3934 6.68402   5
  -4 -10  -2 276.771 10.4563   2
   4 -10   2 274.328 12.7382   5
  -4 -10  -2 286.649 11.3026   5
  -4 -10  -2 283.750 10.4404   5
   4  10   2 281.538 11.4813   3
  -4  10  -2 266.130 10.0722   4
   4  10   2 302.185 13.9293   5
  -5 -10  -2 151.646 7.73469   2
   5 -10   2 152.449 9.21938   5
   5 -10   2 157.778 9.70304   2
  -5 -10  -2 156.545 8.39369   5
  -5 -10  -2 129.895 7.60383   5
   5  10   2 148.501 9.88723   5
  -5  10  -2 139.305 7.10565   4
   5  10   2 171.264 10.0620   3
  -6 -10  -2 144.365 7.84775   5
   6 -10   2 172.468 10.6801   5
   6 -10   2 155.844 10.4073   2
  -6 -10  -2 153.293 7.73304   5
  -6 -10  -2 174.644 8.68455   2
   6  10   2 164.956 10.0484   3
   6  10   2 152.012 10.9569   5
  -6  10  -2 149.851 6.99425   4
   7 -10   2 10.5906 6.61289   2
   7 -10   2 12.9293 6.60643   5
   7  10   2 13.5470 6.51243   3
   7  10   2 9.71697 6.31403   5
  -7  10  -2 11.9806 2.86987   4
   7 -11  -2 51.8292 8.35604   5
   7 -11  -2 67.6937 8.16292   2
  -7 -11   2 51.5267 7.98003   4
   7  11  -2 49.0851 9.02821   5
  -7  11   2 56.0393 6.77664   4
  -7  11   2 47.2992 5.79454   4
   7  11  -2 51.2760 8.12291   3
   6 -11  -2 34.4199 7.10855   2
  -6 -11   2 38.8867 7.02627   4
  -6 -11   2 40.3729 6.62704   5
   6 -11  -2 34.9953 6.42147   5
   6  11  -2 36.2269 7.31610   3
  -6  11   2 35.0648 4.95650   4
   6  11  -2 43.2980 7.42764   5
  -6  11   2 37.1598 5.84096   4
   5 -11  -2 -2.3789 4.69287   5
  -5 -11   2 -2.0764 6.01869   4
   5 -11  -2 -3.9808 4.03263   2
  -5 -11   2 -5.1861 3.64908   2
  -5 -11   2 0.15911 4.97742   5
  -5  11   2 -0.9587 3.85904   4
   5  11  -2 4.92064 5.53288   5
   5  11  -2 -1.9916 4.38018   3
  -4 -11   2 251.843 11.9915   5
  -4 -11   2 221.853 11.7284   4
   4 -11  -2 219.905 11.1036   5
   4  11  -2 238.593 11.3000   5
  -4  11   2 224.937 10.3959   4
   4  11  -2 262.468 11.8767   3
   3 -11  -2 148.929 8.40100   3
  -3 -11   2 143.877 9.36793   5
  -3 -11   2 150.530 10.0991   4
   3 -11  -2 146.916 9.15525   2
   3 -11  -2 143.844 8.77046   5
   3  11  -2 152.593 9.22431   5
   3  11  -2 140.476 8.76456   3
  -3  11   2 142.482 7.62824   4
  -2 -11   2 3.77090 2.74402   3
   2 -11  -2 2.46159 3.74461   2
  -2 -11   2 -1.6730 3.68097   2
  -2 -11   2 3.39034 3.44248   5
  -2 -11   2 2.67257 3.83934   4
   2 -11  -2 2.93601 3.78302   5
   2 -11  -2 3.44325 3.08997   3
  -2  11   2 2.31359 3.07309   3
  -2  11   2 -0.9933 2.75133   2
   2  11  -2 0.67925 4.17392   3
  -2  11   2 2.78178 3.67022   4
  -1 -11   2 79.0781 5.92285   5
   1 -11  -2 88.3293 6.65076   2
  -1 -11   2 93.2884 7.51796   5
  -1 -11   2 93.6068 5.87081   3
  -1 -11   2 82.0211 6.81596   4
  -1 -11   2 86.0177 7.28486   2
   1 -11  -2 101.560 7.09794   5
   1 -11  -2 83.6164 5.93110   3
   1 -11  -2 92.1147 6.32510   5
  -1  11   2 92.0505 6.25163   3
  -1  11   2 87.2957 6.15028   2
  -1  11   2 105.442 6.49629   4
   1  11  -2 85.3324 5.88488   4
   1  11  -2 90.2308 7.78160   3
   0 -11  -2 539.208 17.2542   2
   0 -11  -2 523.858 16.7287   3
   0 -11   2 566.101 18.5576   2
   0 -11   2 537.577 17.7109   5
   0 -11  -2 509.303 16.7768   5
   0 -11   2 542.954 17.3449   3
   0 -11   2 534.484 17.1079   5
   0 -11  -2 551.538 17.6460   5
   0  11  -2 505.268 17.1457   4
   0  11   2 527.160 17.6385   4
   0  11  -2 558.343 18.6148   3
   0  11   2 551.663 17.3920   3
   1 -11   2 26.2364 4.57291   5
  -1 -11  -2 39.0379 3.94487   3
   1 -11   2 35.9770 4.22350   3
  -1 -11  -2 34.7496 4.69507   5
   1 -11   2 27.5831 4.53698   2
   1 -11   2 38.3529 5.06492   5
  -1 -11  -2 30.0847 3.80705   5
  -1 -11  -2 27.9154 3.79960   2
  -1  11  -2 35.6563 4.01500   4
   1  11   2 36.7967 4.62739   3
  -1  11  -2 43.6097 5.06504   3
  -2 -11  -2 0.81711 2.23456   3
  -2 -11  -2 2.13370 3.12644   2
  -2 -11  -2 1.91745 4.14235   5
  -2 -11  -2 0.60869 2.80605   5
   2 -11   2 -0.2728 3.44639   2
   2 -11   2 2.83338 3.90159   5
  -2  11  -2 3.08298 3.22044   4
  -2  11  -2 0.11109 4.28881   3
   2  11   2 -3.4251 3.32129   3
   2  11   2 -1.0870 3.80696   5
  -3 -11  -2 184.026 8.92257   5
   3 -11   2 159.300 9.44387   2
   3 -11   2 169.093 9.18792   5
  -3 -11  -2 163.170 8.02039   2
  -3 -11  -2 165.227 7.86968   3
  -3 -11  -2 164.202 7.95077   5
  -3  11  -2 165.091 7.96853   4
  -3  11  -2 161.432 10.1595   3
   3  11   2 175.903 10.9678   5
   3  11   2 170.185 9.13078   3
  -4 -11  -2 116.655 7.14088   2
  -4 -11  -2 119.741 6.98345   5
  -4 -11  -2 109.431 6.70860   2
   4 -11   2 125.056 9.70370   2
  -4 -11  -2 124.071 8.23273   5
   4 -11   2 112.644 8.36655   5
   4  11   2 128.262 9.23672   5
  -4  11  -2 119.096 6.79645   4
   4  11   2 102.878 7.60711   3
   5 -11   2 169.247 11.5782   2
  -5 -11  -2 180.737 9.71464   5
  -5 -11  -2 191.683 8.93021   2
   5 -11   2 203.662 10.7081   5
   5  11   2 185.820 11.3117   5
   5  11   2 190.712 10.9393   3
  -5  11  -2 186.795 8.37436   4
  -6 -11  -2 30.2958 4.97705   2
  -6 -11  -2 29.7064 4.27584   5
   6 -11   2 33.6038 6.12612   5
  -6 -11  -2 32.3880 5.76376   5
   6 -11   2 20.7284 5.67751   2
  -6  11  -2 38.8510 4.64630   4
   6  11   2 38.0473 7.18506   5
   6  11   2 31.8397 6.53394   3
  -6  11  -2 31.0687 3.92383   4
   7 -11   2 14.0289 7.36150   5
   7 -11   2 8.58431 6.67790   2
   7  11   2 13.0202 6.73144   3
  -7 -12   2 -5.1177 6.13485   4
  -7 -12   2 2.87428 6.37764   5
   7 -12  -2 -2.9734 6.56213   2
   7 -12  -2 4.39882 6.40447   5
  -7  12   2 -3.7716 3.89512   4
   7  12  -2 9.63779 7.25370   5
   7  12  -2 -2.2540 7.14549   3
  -6 -12   2 8.28763 6.70734   5
  -6 -12   2 12.2719 7.58998   4
   6 -12  -2 17.0181 5.83288   2
   6 -12  -2 11.2662 6.04879   5
   6  12  -2 14.0955 6.94463   5
   6  12  -2 5.47729 6.68396   3
   5 -12  -2 194.395 12.3490   2
  -5 -12   2 195.443 12.1506   4
  -5 -12   2 195.791 14.6920   5
   5 -12  -2 215.657 11.7506   5
   5  12  -2 187.421 12.3862   5
   5  12  -2 218.940 12.0407   3
   4 -12  -2 8.33811 5.24617   2
  -4 -12   2 8.63638 6.86180   5
   4 -12  -2 2.62771 4.77221   5
  -4 -12   2 2.44956 5.02435   4
   4  12  -2 -10.134 3.71328   3
   4  12  -2 -4.2468 5.07691   5
  -3 -12   2 82.0087 8.25208   4
   3 -12  -2 108.280 7.56125   5
  -3 -12   2 98.4222 8.28024   2
   3 -12  -2 96.0275 8.50997   2
  -3 -12   2 94.2231 8.86841   5
   3  12  -2 96.0925 9.02010   3
   2 -12  -2 -0.2400 3.33970   3
   2 -12  -2 2.55040 4.09448   5
  -2 -12   2 3.74940 4.65574   5
   2 -12  -2 4.59182 3.48548   2
  -2 -12   2 4.58303 4.36958   4
  -2 -12   2 10.1253 4.49563   2
  -2  12   2 -1.9740 4.24907   2
   2  12  -2 4.67115 3.91930   3
  -2  12   2 2.22964 3.28407   3
   1 -12  -2 147.516 8.78119   5
  -1 -12   2 171.764 9.64981   2
   1 -12  -2 159.747 7.98957   3
  -1 -12   2 157.777 9.62744   5
   1 -12  -2 150.617 8.65927   2
   1  12  -2 155.923 9.18728   3
  -1  12   2 155.764 8.85649   3
   0 -12   2 99.1739 7.99574   5
   0 -12  -2 94.7380 6.93886   2
   0 -12  -2 110.050 7.83915   5
   0 -12   2 110.495 8.50623   2
   0  12   2 96.6072 7.34491   3
   0  12  -2 101.928 7.75596   3
   1 -12   2 70.8691 6.86923   2
   1 -12   2 63.2799 6.44175   5
  -1 -12  -2 70.4828 6.04520   2
  -1 -12  -2 72.5433 6.33271   5
  -1  12  -2 74.1357 6.81214   3
   1  12   2 68.6484 6.69916   3
  -1  12  -2 69.4499 6.44456   4
   2 -12   2 17.3635 4.55355   2
  -2 -12  -2 15.4879 4.64306   5
  -2 -12  -2 11.7933 3.44953   2
   2 -12   2 28.1528 6.23131   5
  -2 -12  -2 15.9842 5.01332   5
  -2 -12  -2 18.1219 3.62699   3
  -2  12  -2 20.5761 4.20622   4
  -2  12  -2 18.5357 4.64329   3
   2  12   2 21.4417 4.13500   3
  -3 -12  -2 51.4659 4.92488   3
   3 -12   2 55.2834 6.77565   2
   3 -12   2 54.8693 6.30050   5
  -3 -12  -2 53.2602 5.39412   2
  -3 -12  -2 47.4363 5.95856   5
  -3 -12  -2 52.1372 5.11919   5
  -3  12  -2 47.2751 4.97005   4
   3  12   2 54.4930 6.03936   3
  -3  12  -2 59.2271 6.48288   3
   3  12   2 60.2295 6.61833   5
   4 -12   2 96.4785 9.53511   2
  -4 -12  -2 73.8784 6.57642   2
  -4 -12  -2 94.4985 8.16782   5
   4 -12   2 94.1080 8.32282   5
  -4 -12  -2 71.1621 6.32476   5
  -4 -12  -2 84.0739 6.46035   2
   4  12   2 94.1611 8.17291   5
   4  12   2 85.7644 7.40904   3
  -4  12  -2 70.9920 6.25378   4
  -5 -12  -2 93.4665 8.44838   5
  -5 -12  -2 94.0848 7.07318   2
   5 -12   2 100.165 9.06562   2
  -5 -12  -2 98.8110 7.28461   2
  -5 -12  -2 88.8779 6.87641   5
   5 -12   2 85.8040 7.87772   5
   5  12   2 75.3448 8.27716   5
   5  12   2 97.8616 9.26849   3
  -5  12  -2 83.6220 8.40243   4
   6 -12   2 3.58090 5.49578   5
   6 -12   2 0.31397 4.99825   2
  -6 -12  -2 9.20393 4.01452   2
   6  12   2 12.0676 6.30311   3
  -6  12  -2 9.41583 3.81250   4
  -6  12  -2 11.4199 4.68509   4
   6  12   2 5.47120 6.27445   5
   7  12   2 7.16561 7.17836   5
  -6 -13   2 135.805 11.3231   5
  -6 -13   2 146.025 12.4016   4
   6 -13  -2 141.369 11.1928   2
   6  13  -2 144.247 13.1931   3
  -5 -13   2 62.1136 7.64672   5
   5 -13  -2 54.3097 7.21158   5
  -5 -13   2 57.7462 8.04463   4
   5 -13  -2 58.4372 7.93710   2
   5  13  -2 54.8453 8.18112   5
   5  13  -2 50.4163 7.32174   3
  -4 -13   2 226.412 12.7250   5
  -4 -13   2 221.596 11.9110   2
  -4 -13   2 219.760 13.8732   4
   4 -13  -2 224.776 12.0556   5
   4 -13  -2 222.197 12.5378   2
   4  13  -2 238.430 12.4801   3
   4  13  -2 233.713 12.9512   5
  -3 -13   2 370.435 15.8885   4
   3 -13  -2 360.533 15.4125   2
  -3 -13   2 383.323 15.5779   2
   3 -13  -2 374.675 15.2259   5
  -3 -13   2 382.963 15.9400   5
   3  13  -2 387.066 15.7593   3
  -2 -13   2 39.6789 6.41867   5
   2 -13  -2 31.0445 5.48247   5
  -2 -13   2 36.0233 5.88624   2
   2 -13  -2 35.3275 5.62148   2
  -2  13   2 35.7672 5.72238   3
   2  13  -2 30.5122 5.56329   3
   1 -13  -2 340.783 13.7353   5
   1 -13  -2 358.148 13.7447   2
  -1 -13   2 326.197 14.2732   2
  -1 -13   2 329.775 14.3111   5
   1 -13  -2 338.950 12.6077   3
  -1  13   2 352.595 13.9401   3
   1  13  -2 320.461 14.6926   3
   0 -13   2 391.406 15.7042   2
   0 -13  -2 384.120 14.3267   2
   0 -13   2 378.560 15.2261   5
   0 -13  -2 376.281 13.6586   3
   0 -13  -2 390.256 15.2376   5
   0  13  -2 383.599 15.3528   3
   0  13   2 386.666 14.7612   3
   1 -13   2 212.592 10.7123   2
   1 -13   2 192.247 10.7709   5
  -1 -13  -2 186.234 9.39384   2
  -1 -13  -2 180.404 8.30142   3
  -1 -13  -2 190.294 10.9896   5
  -1  13  -2 205.508 12.3703   3
   1  13   2 196.911 10.1506   3
  -2 -13  -2 184.356 10.8046   5
   2 -13   2 170.918 10.4884   5
   2 -13   2 191.893 10.6645   2
  -2 -13  -2 185.887 8.76019   3
  -2 -13  -2 188.261 9.06607   2
  -2  13  -2 191.118 11.6295   3
   2  13   2 187.854 10.2795   3
  -3 -13  -2 335.934 13.2780   2
   3 -13   2 341.452 14.8417   5
   3 -13   2 358.880 15.1984   2
  -3 -13  -2 360.986 14.6677   5
   3  13   2 370.338 15.2461   5
  -3  13  -2 366.802 15.9536   3
   3  13   2 371.027 14.8179   3
  -4 -13  -2 238.326 10.1654   2
  -4 -13  -2 268.893 12.2139   5
   4 -13   2 265.738 13.0400   2
   4 -13   2 239.732 12.4749   5
  -4 -13  -2 237.070 10.5933   2
   4  13   2 255.285 13.5230   5
  -4  13  -2 237.273 10.8973   4
  -5 -13  -2 1.22181 5.17495   5
   5 -13   2 2.66621 6.07916   2
  -5 -13  -2 4.47339 4.27563   2
  -5 -13  -2 2.27268 3.77990   2
   5 -13   2 6.01683 5.60586   5
   5  13   2 -5.5232 5.99624   5
  -5  13  -2 -0.3549 4.38467   4
   5  13   2 3.03415 5.53118   3
   6 -13   2 100.809 10.2686   2
  -6 -13  -2 95.0113 7.71331   2
  -6 -13  -2 122.127 8.16067   5
   6 -13   2 112.692 10.3453   5
   6  13   2 120.621 11.1708   3
   6  13   2 118.556 11.8087   5
  -6 -14   2 -2.0354 6.63749   4
   6 -14  -2 -1.3956 6.71880   2
  -6 -14   2 10.5063 7.45242   5
   6 -14  -2 9.50351 6.46695   5
   6  14  -2 7.00012 7.56251   5
   6  14  -2 6.29216 6.29520   3
   5 -14  -2 4.40907 6.32695   2
  -5 -14   2 5.91624 6.31996   5
  -5 -14   2 -3.1993 4.90757   2
   5 -14  -2 -2.0424 5.67638   5
  -5 -14   2 9.21702 6.56115   4
   5  14  -2 -0.2295 5.45194   3
   5  14  -2 2.53935 6.75347   5
  -4 -14   2 -4.0521 4.73863   2
   4 -14  -2 6.95300 5.66060   5
   4 -14  -2 -2.4112 4.41923   2
  -4 -14   2 10.7219 6.17577   4
  -4 -14   2 -3.6404 5.83318   5
   4  14  -2 -0.5465 6.16886   3
  -3 -14   2 7.16870 5.09566   2
   3 -14  -2 4.14855 4.33666   2
  -3 -14   2 1.65801 5.58335   5
   3 -14  -2 -3.0543 4.91166   5
   3  14  -2 -0.3754 4.67482   3
   2 -14  -2 0.70922 4.88990   5
   2 -14  -2 6.65089 4.92291   2
  -2 -14   2 -0.5185 4.66644   2
  -2 -14   2 -0.5685 5.32128   5
   2  14  -2 -6.0431 4.16386   3
  -1 -14   2 -2.1437 5.09830   5
  -1 -14   2 3.94963 3.96195   2
   1 -14  -2 -1.6003 4.67487   5
   1 -14  -2 -2.5857 4.30077   2
  -1  14   2 -1.2674 3.61669   3
   1  14  -2 -3.5257 4.14985   3
   0 -14  -2 1.67714 4.73116   5
   0 -14   2 4.46197 5.17134   5
   0 -14  -2 0.25673 4.10816   2
   0 -14   2 8.08116 5.87562   2
   0  14   2 -0.1671 4.30647   3
   0  14  -2 -2.2710 5.25513   3
  -1 -14  -2 46.4662 6.01288   2
  -1 -14  -2 48.0104 6.86337   5
   1 -14   2 76.4198 7.43267   5
   1 -14   2 60.3249 7.29946   2
  -1  14  -2 63.4558 7.62555   3
   1  14   2 51.9354 5.79057   3
  -2 -14  -2 40.0446 6.50578   5
   2 -14   2 34.3021 6.29719   5
  -2 -14  -2 32.4016 4.80137   2
   2 -14   2 35.6363 6.58917   2
  -2  14  -2 34.4507 6.16261   3
   2  14   2 39.7964 6.01972   3
  -3 -14  -2 114.406 10.1250   5
   3 -14   2 118.285 9.69613   2
  -3 -14  -2 120.079 7.77665   2
   3 -14   2 149.460 10.5397   5
   3  14   2 134.263 11.7166   3
  -3  14  -2 114.336 10.8343   3
  -4 -14  -2 2.43110 3.98768   2
  -4 -14  -2 14.7880 6.28286   5
   4 -14   2 0.99350 5.59160   5
   4 -14   2 6.84125 6.26940   2
  -4 -14  -2 6.67258 4.67463   2
   4  14   2 -1.4890 5.90460   5
   4  14   2 11.0543 5.53130   3
  -5 -14  -2 -1.9341 4.14158   2
  -5 -14  -2 3.29689 5.31305   5
   5  14   2 8.01331 5.95889   3
  -5 -15   2 19.8055 7.99050   5
   5 -15  -2 14.5269 6.85909   5
  -5 -15   2 3.52022 5.47044   2
   5  15  -2 8.00269 7.56349   3
   5  15  -2 10.1309 7.33047   5
   4 -15  -2 157.003 10.9936   2
  -4 -15   2 160.309 13.2698   5
  -4 -15   2 144.923 10.8122   2
   4 -15  -2 148.973 11.3572   5
   4  15  -2 135.323 11.3316   3
  -3 -15   2 231.538 12.6730   2
   3 -15  -2 235.426 12.9935   5
  -3 -15   2 210.752 13.3863   5
   3 -15  -2 217.580 12.9225   2
   3  15  -2 229.737 14.0396   3
   2 -15  -2 -4.8588 5.20943   5
   2 -15  -2 5.42261 5.20029   2
  -2 -15   2 -6.5215 5.66877   5
  -2 -15   2 -1.5390 4.87592   2
   2  15  -2 -8.1482 5.64792   3
  -2  15   2 0.29613 4.41699   3
  -1 -15   2 55.3364 7.55059   5
  -1 -15   2 74.4132 7.82831   2
   1 -15  -2 64.2324 6.89783   2
   1 -15  -2 52.2618 6.94767   5
   1  15  -2 63.8683 8.10404   3
  -1  15   2 72.5968 7.48283   3
   0 -15   2 132.908 11.1986   5
   0 -15  -2 150.281 10.1883   5
   0 -15  -2 146.498 9.58179   2
   0 -15   2 140.812 9.91540   2
   0  15  -2 152.741 11.5481   3
  -1 -15  -2 265.946 13.1736   5
  -1 -15  -2 262.389 12.1925   2
   1 -15   2 281.024 14.3398   2
   1 -15   2 268.205 13.8334   5
  -1  15  -2 274.375 13.7755   3
  -2 -15  -2 56.3855 7.36224   5
  -2 -15  -2 65.3441 6.28308   2
   2 -15   2 63.4912 7.99919   2
   2 -15   2 77.6201 8.09570   5
  -2  15  -2 71.1325 7.87812   3
   2  15   2 62.2621 6.72385   3
   3 -15   2 109.923 10.0175   2
  -3 -15  -2 113.281 8.66191   2
   3 -15   2 114.711 10.5011   5
  -3  15  -2 122.159 10.3519   3
   3  15   2 123.444 10.1424   3
  -4 -15  -2 79.5085 7.62381   2
  -4 -15  -2 84.5810 7.91399   2
   4 -15   2 100.472 10.0320   2
  -4 -15  -2 75.9386 7.69997   5
   4  15   2 92.2407 8.64776   3
   5 -15   2 11.8199 6.73215   5
   5 -15   2 16.3569 6.20144   2
  -5 -15  -2 8.11477 4.60226   2
  -5 -15  -2 -3.3651 4.84423   5
   5  15   2 11.3757 6.70511   3
   5  15   2 0.06747 7.03269   5
   4 -16  -2 0.79131 6.08801   5
   4 -16  -2 -10.562 6.01830   2
  -4 -16   2 2.92951 6.26784   2
  -4 -16   2 -5.5614 7.69248   5
   4  16  -2 -6.7222 6.88268   3
  -3 -16   2 99.0583 9.84200   5
   3 -16  -2 109.204 10.7220   2
  -3 -16   2 106.356 10.2845   2
   3 -16  -2 125.966 11.2129   5
   3  16  -2 97.9358 10.2338   3
  -2 -16   2 21.1415 7.06594   5
  -2 -16   2 27.5897 6.31841   2
   2 -16  -2 28.7036 6.75720   5
   2 -16  -2 28.6193 6.52992   2
  -2  16   2 28.9236 6.59075   3
   2  16  -2 28.3148 7.30909   3
  -1 -16   2 227.876 13.7735   5
   1 -16  -2 229.816 12.3340   2
   1 -16  -2 220.278 12.5497   5
  -1 -16   2 234.121 13.1979   2
  -1  16   2 209.173 12.2631   3
   1  16  -2 210.802 13.8539   3
   0 -16   2 19.3200 5.74273   2
   0 -16   2 40.5434 7.39585   5
   0 -16  -2 43.7203 6.35066   2
   0 -16  -2 25.2544 7.14484   5
   0  16   2 46.5309 6.98892   3
   0  16  -2 46.4896 7.77502   3
   1 -16   2 201.809 12.7410   5
   1 -16   2 185.634 11.8158   2
  -1 -16  -2 200.020 11.9117   5
  -1 -16  -2 192.236 10.7473   2
  -1  16  -2 182.625 13.3470   3
   1  16   2 193.834 10.9759   3
   2 -16   2 5.06453 5.28635   2
   2 -16   2 -3.6947 5.95085   5
  -2 -16  -2 3.16073 4.37102   2
  -2 -16  -2 7.16397 5.48490   5
  -2  16  -2 6.13334 5.52058   3
   2  16   2 -3.1012 4.10510   3
   3 -16   2 63.6835 9.72822   5
  -3 -16  -2 58.4152 7.69704   5
  -3 -16  -2 61.6566 6.56694   2
   3 -16   2 66.6043 7.99631   2
  -3  16  -2 63.1529 8.26918   3
   3  16   2 52.9763 7.47289   3
   4 -16   2 108.505 10.9079   2
  -4 -16  -2 101.076 8.47865   2
   4 -16   2 118.310 11.6081   5
   4  16   2 112.901 9.84562   3
   3 -17  -2 28.9304 7.19990   2
  -3 -17   2 46.6239 7.41095   2
   3 -17  -2 38.4498 7.64105   5
  -3 -17   2 38.9730 8.29760   5
   3  17  -2 34.6362 8.45141   3
   2 -17  -2 4.93875 6.26216   2
   2 -17  -2 -2.4206 6.14442   5
  -2 -17   2 14.7911 6.41609   2
  -2 -17   2 -1.7638 6.65582   5
   2  17  -2 10.2985 6.13214   3
  -2  17   2 8.94550 6.49020   3
  -1 -17   2 37.9221 7.90372   5
  -1 -17   2 50.6655 7.90177   2
   1 -17  -2 50.3868 7.12079   2
   1 -17  -2 52.6282 7.72001   5
   1  17  -2 64.4630 8.25211   3
  -1  17   2 69.0331 7.39631   3
   0 -17  -2 126.479 10.3131   2
   0 -17  -2 117.383 11.0261   5
   0 -17   2 127.437 11.6715   2
   0 -17   2 128.014 11.7973   5
   0  17   2 116.390 10.3937   3
   0  17  -2 142.726 12.5897   3
  -1 -17  -2 -4.0469 5.29233   2
   1 -17   2 8.80146 5.52814   2
  -1 -17  -2 -8.8904 6.32221   5
  -1  17  -2 4.37846 5.69268   3
   1  17   2 -6.4035 5.26209   3
  -2 -17  -2 4.29798 5.90355   5
   2 -17   2 -0.0623 7.47185   2
   2 -17   2 6.87317 6.61852   5
  -2 -17  -2 2.20924 4.55615   2
   2  17   2 6.05136 4.95751   3
  -2  17  -2 12.5661 8.72796   3
  -9   0   3 593.305 19.7974   4
   9   0  -3 596.337 23.5362   2
   9   0  -3 591.234 21.3484   5
   8   0  -3 -9.4678 4.24489   2
  -8   0   3 -6.0436 4.19424   4
   8   0  -3 -4.6546 4.57157   5
   7   0  -3 584.110 18.1572   4
  -7   0   3 594.574 18.1386   4
   7   0  -3 604.284 20.9462   2
  -7   0   3 558.673 18.6377   5
   6   0  -3 -2.3297 2.39098   4
   6   0  -3 -5.1645 3.91974   2
   6   0  -3 0.72506 3.42931   5
  -6   0   3 2.22981 2.96893   4
  -6   0   3 0.06089 2.92711   2
  -6   0   3 5.80593 3.19529   5
  -5   0   3 1644.27 46.3663   5
   5   0  -3 1790.60 46.7321   5
  -5   0   3 1768.87 46.2571   4
  -5   0   3 1769.15 47.4642   2
   5   0  -3 1727.64 47.6323   2
   5   0  -3 1713.23 46.1708   4
  -4   0   3 3.11391 2.11101   4
   4   0  -3 1.55988 2.35919   2
   4   0  -3 -0.5906 1.77401   4
  -4   0   3 0.85168 1.99876   5
   4   0  -3 0.53645 2.25000   5
  -4   0   3 0.97871 2.03311   2
  -3   0   3 498.394 14.0976   4
   3   0  -3 497.724 14.2379   5
   3   0  -3 481.480 14.0254   4
   3   0  -3 468.457 14.7840   2
   2   0  -3 3.03514 1.26870   5
  -2   0   3 0.22912 1.05778   4
   2   0  -3 0.50897 0.98924   4
  -2   0   3 1.84357 1.18550   5
   2   0  -3 3.20330 1.41724   2
   1   0  -3 753.231 20.1201   3
   1   0  -3 776.008 20.4358   4
   1   0  -3 754.391 20.0159   5
  -1   0   3 765.566 20.4095   4
  -1   0   3 773.576 20.0865   5
  -1   0   3 807.506 20.6727   2
   0   0   3 0.62033 0.65058   4
   0   0   3 0.63986 0.42422   3
   0   0  -3 0.84480 0.50616   3
   1   0   3 2018.72 51.6423   3
  -2   0  -3 0.80417 1.02543   2
   2   0   3 1.17025 0.53912   4
   2   0   3 0.53847 0.97589   2
   2   0   3 1.20997 0.43724   5
  -3   0  -3 3850.72 98.6799   2
  -4   0  -3 1.91909 2.05756   2
   4   0   3 -0.5334 0.91917   4
  -4   0  -3 3.36596 1.22593   4
   4   0   3 -0.8366 1.91724   2
   4   0   3 -1.4671 1.67681   5
  -5   0  -3 373.193 10.5515   4
   5   0   3 380.291 11.8439   5
  -5   0  -3 358.509 12.6075   2
   5   0   3 362.391 12.4125   2
   5   0   3 364.071 10.4630   4
  -6   0  -3 0.15660 1.85400   4
   6   0   3 1.00938 1.59906   4
  -6   0  -3 0.56887 3.23341   2
   6   0   3 -1.7958 3.38958   2
   6   0   3 1.19445 3.27599   5
   7   0   3 202.468 9.93989   2
   7   0   3 210.341 9.50158   5
  -7   0  -3 184.380 10.2131   2
   8   0   3 6.33170 4.60848   5
   8   0   3 -3.8603 4.88692   2
   9   0   3 162.533 10.9959   5
   9   0   3 156.715 11.7479   2
  -9  -1   3 1.80266 5.11918   4
   9  -1  -3 10.1690 7.10313   2
   9  -1  -3 -0.6480 5.47659   5
   9   1  -3 1.56071 6.81833   2
  -9   1   3 0.01723 4.64887   4
   9   1  -3 -2.6163 5.23423   5
   8  -1  -3 19.1153 5.37184   5
  -8  -1   3 19.1872 4.63246   4
   8  -1  -3 23.1824 6.65523   2
   8   1  -3 19.5402 3.86026   4
   8   1  -3 21.0280 5.75308   2
   8   1  -3 22.4042 5.40285   5
  -8   1   3 19.2889 4.23012   4
  -7  -1   3 38.4239 4.74370   4
  -7  -1   3 32.7215 4.56308   5
   7  -1  -3 27.1762 5.99717   2
  -7   1   3 29.6014 4.97380   5
   7   1  -3 29.7473 5.41025   2
  -7   1   3 41.2235 4.39544   4
   7   1  -3 36.8925 4.23281   4
  -6  -1   3 175.126 7.96052   4
   6  -1  -3 164.757 9.18122   2
  -6  -1   3 173.323 8.07819   5
  -6  -1   3 188.525 8.90339   2
   6  -1  -3 178.704 7.42505   4
   6  -1  -3 171.109 8.52132   5
  -6   1   3 174.882 7.59950   4
  -6   1   3 176.550 8.84333   2
  -6   1   3 173.395 8.23734   5
   6   1  -3 186.909 8.65142   5
   6   1  -3 196.055 9.61705   2
   6   1  -3 165.828 7.53541   4
  -5  -1   3 127.022 5.98242   4
   5  -1  -3 121.577 5.74221   4
  -5  -1   3 135.761 6.94793   2
  -5  -1   3 115.546 6.25280   5
   5  -1  -3 132.502 7.27750   2
   5  -1  -3 139.548 6.75973   5
  -5   1   3 123.766 6.38078   5
   5   1  -3 123.628 7.28404   2
   5   1  -3 132.047 6.78049   5
   5   1  -3 136.476 5.86778   4
  -5   1   3 125.536 6.85410   2
  -5   1   3 126.856 6.08087   4
  -4  -1   3 352.578 11.1744   4
   4  -1  -3 352.336 12.2002   2
  -4  -1   3 353.187 11.4520   5
   4  -1  -3 369.341 11.6296   5
  -4  -1   3 367.915 12.2890   2
  -4   1   3 369.535 12.1295   2
   4   1  -3 358.389 12.6583   2
  -4   1   3 365.655 11.2254   4
   4   1  -3 349.443 11.2253   4
  -4   1   3 343.306 11.3881   5
   4   1  -3 375.051 11.7121   5
  -3  -1   3 117.547 5.03349   4
   3  -1  -3 117.950 4.81514   4
   3  -1  -3 123.140 4.94688   5
   3  -1  -3 136.356 5.93196   2
  -3  -1   3 120.448 5.05360   5
  -3   1   3 129.528 4.98432   4
   3   1  -3 118.983 4.87216   4
   3   1  -3 122.609 6.06994   2
  -3   1   3 114.183 4.83925   5
  -3   1   3 121.834 5.58166   2
   3   1  -3 117.383 5.11956   5
   2  -1  -3 489.533 13.5007   4
  -2  -1   3 491.064 13.4881   5
  -2  -1   3 495.497 14.0401   2
   2  -1  -3 488.599 13.5212   5
   2  -1  -3 491.766 14.0789   2
  -2  -1   3 474.773 13.5611   4
   2   1  -3 467.314 13.4447   5
  -2   1   3 484.424 13.8693   2
   2   1  -3 464.669 13.5694   3
  -2   1   3 475.911 13.5105   5
   2   1  -3 488.795 13.6551   4
  -2   1   3 481.101 13.4910   4
  -1  -1   3 1109.87 28.3943   3
   1  -1  -3 1077.96 28.2762   5
   1  -1  -3 1072.85 28.7500   2
  -1  -1   3 1124.66 28.2504   5
  -1  -1   3 1095.32 28.6242   4
   1   1  -3 1072.29 28.4265   3
   1   1  -3 1109.23 28.6798   4
  -1   1   3 1076.27 28.3519   5
  -1   1   3 1092.06 28.5427   4
   1   1  -3 1077.99 28.1856   5
  -1   1   3 1137.83 28.7310   2
   0  -1   3 240.991 6.79018   4
   0  -1   3 244.380 6.86126   3
   0   1  -3 233.210 6.80378   4
   0   1   3 247.710 6.64029   2
   0   1  -3 236.543 6.88879   3
   1  -1   3 1083.34 28.8551   2
   1  -1   3 1071.52 28.0878   4
   1  -1   3 1136.70 28.9248   3
  -1  -1  -3 1125.10 28.2137   2
  -1   1  -3 1081.36 28.8402   3
  -1   1  -3 1109.55 28.0779   4
  -1   1  -3 1103.42 28.9207   2
   1   1   3 1115.06 28.1647   2
  -2  -1  -3 566.641 15.2633   2
   2  -1   3 559.168 15.7468   2
   2  -1   3 572.671 15.9886   3
   2  -1   3 575.164 14.7290   5
   2   1   3 564.354 14.6868   5
   2   1   3 571.700 15.0132   4
  -2   1  -3 575.654 15.9209   2
   2   1   3 558.671 15.1848   2
   3  -1   3 6.08274 1.32694   5
  -3  -1  -3 3.84435 1.57045   2
   3  -1   3 4.89624 1.77816   2
  -3   1  -3 7.58074 1.95963   2
   3   1   3 3.74178 1.45355   2
   3   1   3 5.58815 1.07773   4
   3   1   3 6.40776 1.28593   5
   4  -1   3 379.488 11.2609   5
  -4  -1  -3 386.956 10.8989   4
   4  -1   3 378.330 12.1172   2
  -4  -1  -3 383.101 12.0730   2
   4   1   3 377.798 10.6468   4
   4   1   3 372.617 11.8081   2
  -4   1  -3 367.313 12.3117   2
   4   1   3 378.600 11.3166   5
  -5  -1  -3 179.257 6.44617   4
   5  -1   3 187.504 7.38295   5
   5  -1   3 185.025 7.81853   2
  -5  -1  -3 187.041 7.88522   2
  -5   1  -3 194.901 8.38831   2
   5   1   3 182.610 6.18843   4
  -5   1  -3 181.643 5.49159   4
   5   1   3 185.866 7.97651   2
   5   1   3 179.057 7.20568   5
  -6  -1  -3 466.413 15.7198   2
   6  -1   3 479.107 14.8694   5
   6  -1   3 463.346 15.5777   2
  -6  -1  -3 458.766 13.7226   4
   6   1   3 456.176 14.8968   5
   6   1   3 464.774 13.4460   4
   6   1   3 440.831 15.6272   2
   7  -1   3 40.3252 4.94759   5
   7  -1   3 44.7811 5.77115   2
  -7  -1  -3 38.8999 5.23522   2
   7   1   3 40.7109 5.04538   5
   7   1   3 28.2975 5.17219   2
   7   1   3 34.7734 3.28176   4
   8  -1   3 23.8401 5.78046   5
   8  -1   3 34.0544 6.34495   2
   8   1   3 21.5597 5.69449   2
   8   1   3 29.8796 5.43666   5
   9  -1   3 116.711 11.2541   2
   9  -1   3 128.184 9.87937   5
   9   1   3 113.663 10.6951   5
   9   1   3 129.090 10.7929   2
   9  -2  -3 6.23236 4.95585   5
   9  -2  -3 10.2955 5.95292   2
  -9  -2   3 8.42963 5.09267   4
  -9   2   3 9.01520 4.14021   4
   9   2  -3 3.97208 5.56560   5
  -8  -2   3 483.236 16.5654   4
   8  -2  -3 496.299 17.6241   5
   8  -2  -3 407.974 18.0785   2
   8   2  -3 506.973 19.5183   2
   8   2  -3 437.391 15.9478   4
  -8   2   3 464.986 15.6401   4
   8   2  -3 483.655 17.4635   5
   7  -2  -3 0.04374 3.98896   2
  -7  -2   3 1.39703 3.88196   5
  -7  -2   3 2.38766 3.25329   4
  -7   2   3 -1.0247 4.08676   5
   7   2  -3 -0.5030 3.00376   4
  -7   2   3 2.73740 3.60013   4
   7   2  -3 -2.3873 3.95458   2
  -6  -2   3 2.27176 3.67179   2
  -6  -2   3 4.15522 3.44616   4
   6  -2  -3 2.86338 3.38161   2
   6  -2  -3 1.68088 3.49888   5
  -6  -2   3 -0.8605 3.85809   5
   6   2  -3 5.24142 2.89893   4
   6   2  -3 -0.5493 3.57360   5
   6   2  -3 6.81788 3.72554   2
  -6   2   3 2.82828 2.76493   4
  -6   2   3 4.93100 3.67286   5
  -6   2   3 2.61718 3.28271   2
  -5  -2   3 4.05622 2.68472   5
  -5  -2   3 5.43731 3.00591   4
   5  -2  -3 6.09396 3.02451   2
   5  -2  -3 4.89244 2.96972   5
  -5  -2   3 4.91555 2.73054   2
  -5   2   3 4.84048 2.48131   4
   5   2  -3 6.21341 3.11658   5
   5   2  -3 7.32792 3.87691   2
  -5   2   3 7.67743 2.87050   5
  -5   2   3 7.13980 2.92542   2
   5   2  -3 10.2928 2.72448   4
  -4  -2   3 2222.34 59.5199   5
   4  -2  -3 2337.90 59.6235   5
   4  -2  -3 2271.58 60.2866   2
  -4  -2   3 2318.05 60.3501   2
  -4  -2   3 2282.97 59.4391   4
   4   2  -3 2076.70 60.7110   2
  -4   2   3 2246.19 59.6265   5
  -4   2   3 2334.19 60.3988   2
   4   2  -3 2280.03 59.5402   4
   4   2  -3 2271.20 59.7136   5
  -4   2   3 2368.71 59.2855   4
  -3  -2   3 103.226 4.62405   4
  -3  -2   3 106.077 5.79616   2
   3  -2  -3 109.319 4.53903   5
   3  -2  -3 106.028 5.03225   2
  -3  -2   3 105.706 4.66715   5
   3   2  -3 99.7180 4.82231   5
   3   2  -3 104.833 5.29412   4
  -3   2   3 108.200 5.00786   2
   3   2  -3 101.554 5.12115   3
  -3   2   3 103.524 4.50718   5
  -3   2   3 105.866 4.50550   4
  -2  -2   3 1314.67 34.1030   5
  -2  -2   3 1312.05 34.7126   2
   2  -2  -3 1287.51 34.1147   5
   2  -2  -3 1291.43 34.5187   2
  -2  -2   3 1270.21 34.2711   4
  -2   2   3 1322.25 34.2575   5
  -2   2   3 1295.52 34.1619   4
   2   2  -3 1289.91 34.3875   3
   2   2  -3 1319.83 34.3753   4
   2   2  -3 1281.38 34.1719   5
  -2   2   3 1359.81 34.5947   2
  -1  -2   3 287.324 8.47323   3
   1  -2  -3 288.205 8.50989   2
  -1  -2   3 285.196 8.51850   4
   1  -2  -3 297.275 8.27596   5
  -1  -2   3 297.916 8.26703   5
  -1   2   3 299.931 8.36920   5
  -1   2   3 310.985 8.52621   2
   1   2  -3 285.449 8.21266   5
   1   2  -3 282.125 8.51984   3
   1   2  -3 299.132 8.57970   4
   0  -2  -3 854.890 22.4908   2
   0  -2  -3 883.387 22.1444   5
   0  -2   3 874.958 22.7583   4
   0  -2   3 881.164 23.0599   3
   0   2  -3 896.234 22.8248   4
   0   2  -3 859.425 23.1293   3
   0   2   3 867.673 22.4462   5
   0   2   3 871.879 22.4606   5
   0   2   3 871.661 22.3894   2
   1  -2   3 714.369 19.7270   2
   1  -2   3 738.254 19.6870   3
   1  -2   3 738.557 18.6939   4
  -1   2  -3 741.053 19.8116   2
  -1   2  -3 730.121 18.7576   4
  -1   2  -3 712.817 19.6301   3
   1   2   3 733.333 18.5807   5
   1   2   3 696.059 18.5794   5
   2  -2   3 4416.83 112.954   3
   3  -2   3 87.0485 4.74569   2
   3  -2   3 90.3943 3.86708   5
  -3  -2  -3 97.0162 3.89018   2
   3  -2   3 92.2185 4.99367   3
  -3   2  -3 86.9065 4.62495   2
   3   2   3 105.808 4.02030   5
   3   2   3 110.928 4.37200   2
   3   2   3 105.676 3.84240   4
  -4  -2  -3 133.132 5.51733   2
   4  -2   3 133.975 5.48844   5
  -4  -2  -3 130.306 5.40409   4
   4  -2   3 135.704 6.35331   2
   4   2   3 136.425 5.65600   5
   4   2   3 134.830 5.85122   2
   4   2   3 131.660 4.86400   4
  -4   2  -3 130.786 6.53180   2
  -5  -2  -3 8.44758 2.50164   4
   5  -2   3 7.13204 2.52236   5
  -5  -2  -3 6.72653 2.48466   2
   5  -2   3 7.62862 2.77950   2
   5   2   3 5.64684 1.88420   4
  -5   2  -3 5.69325 2.79804   2
   5   2   3 1.98820 2.46586   5
   6  -2   3 463.266 14.8561   5
  -6  -2  -3 444.773 15.1843   2
  -6  -2  -3 453.099 14.0286   4
   6  -2   3 452.406 15.8628   2
   6   2   3 465.695 15.5878   2
  -6   2  -3 451.618 16.0123   2
   6   2   3 443.399 14.7628   5
   6   2   3 450.062 13.4958   4
   7  -2   3 342.237 14.1183   2
   7  -2   3 352.128 12.9265   5
  -7  -2  -3 349.334 13.6858   2
   7   2   3 342.526 13.8163   2
   7   2   3 356.353 13.6531   5
   7   2   3 336.450 11.1546   4
   8  -2   3 53.9303 7.11313   2
   8  -2   3 65.0718 6.50462   5
   8   2   3 72.3745 6.81667   5
   8   2   3 61.1114 6.91095   2
   8   2   3 67.7237 4.66274   4
   9  -2   3 1.46102 5.37564   5
   9  -2   3 9.09667 6.51185   2
   9   2   3 7.70785 5.47433   5
   9   2   3 2.87331 5.35015   2
   9  -3  -3 431.021 17.7940   5
  -9  -3   3 421.475 17.0552   4
  -9   3   3 467.668 15.3724   4
   9   3  -3 455.466 18.1018   5
   9   3  -3 450.571 19.3321   3
   8  -3  -3 41.8843 6.21260   5
  -8  -3   3 40.5960 5.71640   4
   8  -3  -3 30.6990 6.20696   2
   8   3  -3 39.9674 6.10424   3
  -8   3   3 43.3410 4.61906   4
   8   3  -3 45.4402 6.31852   5
  -7  -3   3 512.448 16.8753   4
  -7  -3   3 488.786 16.3275   5
   7  -3  -3 494.469 17.2541   5
  -7   3   3 444.844 16.5424   5
   7   3  -3 503.629 18.1450   3
   7   3  -3 477.658 15.9970   4
  -7   3   3 492.519 15.5100   4
   7   3  -3 515.457 17.3652   5
  -6  -3   3 58.2830 5.50908   4
  -6  -3   3 69.7552 6.71002   2
   6  -3  -3 58.2115 6.16436   5
  -6  -3   3 57.9540 6.11392   5
   6  -3  -3 64.5448 6.62744   2
  -6   3   3 68.6714 5.18547   4
   6   3  -3 67.5875 6.45655   5
   6   3  -3 75.4451 7.33793   3
  -6   3   3 59.6498 6.27094   2
   6   3  -3 67.0477 5.40534   4
  -6   3   3 75.0109 7.00850   5
  -5  -3   3 202.861 8.32926   5
   5  -3  -3 194.169 9.49347   2
  -5  -3   3 208.448 8.71575   4
  -5  -3   3 227.308 9.49387   2
   5  -3  -3 193.597 8.42166   5
  -5   3   3 211.025 9.20003   2
   5   3  -3 210.116 8.98623   3
  -5   3   3 188.986 8.48214   5
   5   3  -3 215.809 8.91332   5
   5   3  -3 215.037 8.33687   4
  -5   3   3 214.450 8.00436   4
   4  -3  -3 156.049 6.65904   5
  -4  -3   3 153.507 7.53989   4
   4  -3  -3 154.925 7.03901   2
  -4  -3   3 161.973 7.37301   2
  -4  -3   3 150.594 6.52773   5
  -4   3   3 148.118 6.59639   5
  -4   3   3 166.896 7.14871   2
   4   3  -3 148.089 6.85857   5
   4   3  -3 147.931 6.21471   4
  -4   3   3 161.072 6.22661   4
   4   3  -3 149.595 7.26294   3
  -3  -3   3 940.265 25.8938   2
   3  -3  -3 901.549 25.6579   2
   3  -3  -3 944.898 25.2644   5
  -3  -3   3 914.341 25.1662   5
  -3  -3   3 917.002 25.3377   4
   3   3  -3 932.736 25.4627   5
   3   3  -3 929.356 25.6828   3
  -3   3   3 911.552 25.3888   5
  -3   3   3 946.861 25.0994   4
   3   3  -3 930.567 25.3179   4
  -3   3   3 914.994 25.7694   2
  -2  -3   3 257.974 8.05779   4
  -2  -3   3 256.597 7.92274   3
   2  -3  -3 240.859 8.04330   2
   2  -3  -3 244.398 7.83878   5
  -2  -3   3 244.960 7.74424   5
   2   3  -3 247.342 8.10341   3
  -2   3   3 248.341 7.98875   5
   2   3  -3 254.152 7.96262   4
  -2   3   3 255.478 8.12604   2
   2   3  -3 254.991 7.96584   5
   1  -3  -3 32.6560 1.98356   2
  -1  -3   3 35.6825 2.08389   5
  -1  -3   3 28.5948 2.19394   4
   1  -3  -3 33.9650 2.08951   5
   1  -3  -3 35.2509 1.78709   3
  -1  -3   3 34.4464 2.17889   3
  -1   3   3 36.0083 2.21866   5
  -1   3   3 34.3089 2.12245   2
   1   3  -3 31.0367 2.13215   4
   1   3  -3 30.1918 2.29135   3
   1   3  -3 32.5483 2.11183   5
   0  -3  -3 47.4403 1.98980   5
   0  -3  -3 47.7341 1.72448   3
   0  -3  -3 49.3995 1.95274   5
   0  -3   3 45.9739 2.18843   4
   0  -3  -3 42.0658 1.84379   2
   0  -3   3 48.5307 2.69109   3
   0   3   3 49.8694 1.96901   2
   0   3   3 46.8828 1.75753   3
   0   3  -3 46.6563 2.20637   4
   0   3   3 49.5277 2.24333   5
   0   3  -3 43.1855 2.63967   3
   0   3   3 50.7112 2.21785   5
   1  -3   3 2183.50 54.6557   4
   1  -3   3 2095.21 55.7263   2
   1  -3   3 2188.10 55.6748   3
  -1   3  -3 2074.38 55.6028   3
  -1   3  -3 2182.50 55.8796   2
   2  -3   3 2.11934 1.71755   3
  -2  -3  -3 5.42125 0.84120   2
   2   3   3 4.62121 1.43412   4
   2   3   3 2.61583 1.22355   5
  -2   3  -3 4.50571 0.73168   4
   3  -3   3 305.399 10.3630   2
   3  -3   3 302.742 10.3985   3
   3  -3   3 306.319 9.40403   5
  -3  -3  -3 322.283 9.16396   2
  -3   3  -3 315.446 10.5420   2
   3   3   3 302.295 9.38811   5
   3   3   3 304.565 9.43256   2
   3   3   3 307.565 9.27698   4
   4  -3   3 223.339 8.63650   2
  -4  -3  -3 220.930 7.94826   4
   4  -3   3 222.045 9.17694   3
  -4  -3  -3 239.735 7.80941   2
   4   3   3 226.944 7.98826   4
  -4   3  -3 218.862 8.88127   2
   4   3   3 217.721 8.23361   2
   5  -3   3 462.164 16.0433   3
   5  -3   3 464.308 14.5322   5
  -5  -3  -3 453.323 14.4703   2
   5  -3   3 449.388 15.2146   2
  -5  -3  -3 473.865 14.5089   4
   5   3   3 504.346 14.9079   5
   5   3   3 465.889 13.7497   4
  -5   3  -3 453.994 15.7225   2
   5   3   3 468.734 15.1286   2
   6  -3   3 105.427 7.23886   2
   6  -3   3 109.620 6.52462   5
  -6  -3  -3 104.116 6.61651   2
  -6   3  -3 109.036 8.13975   2
   6   3   3 111.288 5.57254   4
   6   3   3 112.076 7.32315   2
   6   3   3 123.959 7.48580   5
  -7  -3  -3 457.527 18.0583   2
   7  -3   3 427.275 16.4436   2
   7   3   3 444.579 13.9244   4
   7   3   3 442.635 16.2174   2
   8  -3   3 262.348 12.2497   5
   8  -3   3 230.957 13.0701   2
   8   3   3 272.586 12.6928   5
   8   3   3 248.194 12.4268   2
   8   3   3 244.386 9.50532   4
   9  -3   3 4.94746 6.14712   5
   9  -3   3 0.20446 6.34990   2
   9   3   3 2.92032 7.13854   5
   9  -4  -3 -2.2956 5.74558   5
  -9  -4   3 -2.4509 5.60263   4
   9  -4  -3 -2.4403 5.56151   2
   9   4  -3 -1.0479 5.22813   3
  -9   4   3 -1.0402 3.92229   4
   9   4  -3 -1.4779 5.62252   5
   8  -4  -3 0.96629 4.89374   5
  -8  -4   3 -0.2213 5.11203   4
   8  -4  -3 1.36410 4.86231   2
   8   4  -3 -1.9870 5.06836   5
   8   4  -3 0.30003 4.73703   3
  -8   4   3 -0.2876 3.79229   4
   7  -4  -3 0.57562 5.12121   2
  -7  -4   3 2.02720 4.48802   4
  -7  -4   3 1.35254 4.08790   5
   7  -4  -3 -0.4399 3.40778   5
  -7   4   3 -1.7819 3.33161   4
   7   4  -3 5.50540 3.50348   4
   7   4  -3 2.78649 4.48710   5
   7   4  -3 4.06661 4.23741   3
   6  -4  -3 48.2344 5.99725   2
  -6  -4   3 52.3889 5.10429   2
  -6  -4   3 45.6543 4.90175   4
   6  -4  -3 51.6128 5.18476   5
  -6  -4   3 52.8422 4.76824   5
   6   4  -3 62.2012 6.25495   3
  -6   4   3 47.1375 4.81136   4
  -6   4   3 41.7652 4.96095   5
   6   4  -3 49.1546 4.82293   4
   6   4  -3 47.8373 5.38738   5
  -5  -4   3 11.2528 3.12518   5
   5  -4  -3 8.62160 3.25984   5
   5  -4  -3 11.7468 3.29841   2
  -5  -4   3 13.5909 3.24245   2
  -5  -4   3 12.1711 3.76014   4
   5   4  -3 12.7007 3.60849   5
  -5   4   3 13.0883 3.15687   4
   5   4  -3 11.4363 2.67610   4
  -5   4   3 15.7109 3.44472   5
   5   4  -3 16.1940 3.46967   3
  -4  -4   3 138.453 6.10867   5
  -4  -4   3 126.183 6.33530   2
   4  -4  -3 130.961 5.88684   5
  -4  -4   3 135.943 6.29494   4
   4  -4  -3 133.137 6.62324   2
   4   4  -3 130.329 6.55009   3
   4   4  -3 129.363 6.52439   5
  -4   4   3 123.762 5.61974   4
  -4   4   3 132.763 6.59148   2
  -4   4   3 127.351 6.24970   5
   4   4  -3 123.154 5.97783   4
   3  -4  -3 458.969 14.7199   2
  -3  -4   3 491.227 14.4973   4
  -3  -4   3 480.892 14.7046   2
  -3  -4   3 461.487 13.8362   5
  -3   4   3 468.962 14.2653   5
  -3   4   3 484.535 14.6209   2
   3   4  -3 472.987 14.0712   4
  -2  -4   3 97.4421 4.31861   3
   2  -4  -3 100.555 4.69970   2
  -2  -4   3 111.051 4.95669   4
  -2  -4   3 108.934 4.25929   5
   2  -4  -3 102.156 4.18786   3
   2  -4  -3 101.206 4.44731   5
  -2   4   3 99.9269 4.51539   2
   2   4  -3 107.605 4.75003   3
   2   4  -3 107.707 4.69874   4
   2   4  -3 103.288 4.37379   5
  -2   4   3 104.215 4.59998   5
  -1  -4   3 531.445 14.7581   3
  -1  -4   3 518.308 14.6499   4
  -1  -4   3 527.750 14.4532   5
   1  -4  -3 502.510 14.4227   2
   1  -4  -3 514.132 14.2000   3
   1  -4  -3 514.902 14.4244   5
  -1   4   3 528.649 14.6447   5
   1   4  -3 511.756 14.4273   5
  -1   4   3 532.311 14.5482   2
   1   4  -3 507.762 14.8698   3
   1   4  -3 526.372 14.5968   4
   0  -4   3 371.861 11.3503   2
   0  -4  -3 367.878 10.0122   3
   0  -4  -3 365.055 10.2106   5
   0  -4   3 364.599 10.5218   4
   0  -4  -3 363.206 10.1179   2
   0  -4   3 374.570 10.9520   3
   0  -4  -3 367.945 10.3325   5
   0   4   3 359.432 10.0635   3
   0   4   3 355.976 10.4565   5
   0   4   3 370.907 10.5828   5
   0   4  -3 376.722 10.5121   4
   0   4   3 368.840 10.2189   2
   0   4  -3 363.986 11.0755   3
  -1  -4  -3 538.500 14.2537   5
   1  -4   3 546.767 15.4914   3
  -1  -4  -3 534.708 14.3133   5
  -1  -4  -3 548.074 14.3908   3
   1  -4   3 542.549 14.5491   4
   1  -4   3 526.307 15.6935   2
  -1  -4  -3 531.733 14.0237   2
  -1   4  -3 509.389 15.4170   3
  -1   4  -3 529.409 14.4819   4
   1   4   3 528.738 14.6548   5
   1   4   3 541.271 15.1716   4
  -1   4  -3 552.330 15.7960   2
   1   4   3 523.459 14.4014   3
   1   4   3 543.400 14.7685   5
  -2  -4  -3 27.7222 1.78950   2
   2  -4   3 27.8847 3.00523   2
   2  -4   3 23.3015 2.57275   3
   2  -4   3 26.7440 2.29380   5
  -2  -4  -3 24.2428 1.68858   5
  -2  -4  -3 24.4831 1.60404   5
  -2   4  -3 24.1310 1.66419   4
  -2   4  -3 24.4398 2.69906   3
   2   4   3 24.3766 2.13745   3
   2   4   3 22.9703 2.28737   4
   2   4   3 25.3720 2.29522   5
  -2   4  -3 24.9610 2.81080   2
   3  -4   3 17.9095 2.69443   3
   3  -4   3 15.5390 2.33979   5
  -3  -4  -3 18.4746 1.26320   5
   3  -4   3 16.2769 2.92947   2
  -3  -4  -3 15.9000 1.77291   2
   3   4   3 21.8438 2.55604   5
  -3   4  -3 16.5428 3.03344   2
  -3   4  -3 18.1924 1.49682   4
   3   4   3 20.8582 2.61519   3
   3   4   3 20.3399 2.16147   4
  -4  -4  -3 534.104 15.4473   2
  -4  -4  -3 546.447 16.1509   4
   4  -4   3 535.056 17.1702   3
   4  -4   3 545.861 15.8053   5
   4  -4   3 537.134 16.7324   2
  -4   4  -3 535.309 17.3336   2
   4   4   3 531.910 15.4179   4
   4   4   3 512.278 15.8075   5
   5  -4   3 339.003 11.4751   5
   5  -4   3 348.788 12.4504   2
   5  -4   3 330.119 12.7589   3
  -5  -4  -3 341.228 11.4800   2
  -5  -4  -3 334.666 11.9489   4
   5   4   3 343.277 10.8523   4
   5   4   3 348.784 11.7895   5
  -5   4  -3 333.516 13.0042   2
   6  -4   3 6.68184 4.15156   2
  -6  -4  -3 3.89119 3.29523   4
   6  -4   3 8.25627 3.40430   5
  -6  -4  -3 5.64120 3.32379   2
   6   4   3 9.68002 2.53430   4
   6   4   3 8.47822 4.10249   5
   7  -4   3 0.97420 3.85008   2
   7  -4   3 -6.6845 3.53365   5
  -7  -4  -3 5.62344 3.71119   2
   7   4   3 -0.5583 2.50675   4
   7   4   3 4.77196 4.15491   5
   8  -4   3 137.284 9.11670   5
   8  -4   3 130.340 10.7338   2
   8   4   3 121.929 9.24635   5
   8   4   3 124.927 6.57336   4
   9  -4   3 11.1199 5.80753   2
   9   4   3 15.1097 5.86584   3
  -9  -5   3 -1.6936 5.84430   4
   9  -5  -3 -1.9212 7.08554   2
   9   5  -3 -4.2946 7.52362   3
  -9   5   3 0.33810 3.84294   4
   8  -5  -3 48.7900 6.69391   5
   8  -5  -3 35.0048 7.40868   2
   8   5  -3 56.3197 6.86810   3
  -8   5   3 32.7752 4.69068   4
   8   5  -3 56.1632 7.00767   5
   7  -5  -3 8.26401 4.52096   5
   7  -5  -3 -2.3136 5.07964   2
  -7  -5   3 5.41606 4.18977   4
   7   5  -3 -0.1904 4.24305   3
   7   5  -3 -0.8577 4.58990   5
  -7   5   3 8.42144 3.35811   4
   6  -5  -3 2039.83 57.8397   2
   6  -5  -3 2147.19 56.9024   5
  -6  -5   3 2082.30 56.3855   5
  -6  -5   3 2105.65 57.4566   2
  -6  -5   3 2216.43 57.2577   4
   6   5  -3 2103.21 57.2750   5
   6   5  -3 2063.50 57.6123   3
   6   5  -3 2086.50 56.6256   4
  -6   5   3 2021.89 56.8605   5
  -6   5   3 2167.50 55.8395   4
   5  -5  -3 176.205 8.95701   2
  -5  -5   3 160.130 8.32878   2
   5  -5  -3 158.560 7.80210   5
  -5  -5   3 153.093 8.37345   4
  -5  -5   3 158.425 7.42305   5
  -5   5   3 158.729 8.70951   2
   5   5  -3 159.484 7.10644   4
   5   5  -3 167.254 8.37996   5
  -5   5   3 147.850 6.85582   4
   5   5  -3 165.328 8.90516   3
  -5   5   3 155.047 7.75178   5
   4  -5  -3 236.755 8.93491   5
  -4  -5   3 241.589 9.13522   4
   4  -5  -3 232.207 9.11528   3
   4  -5  -3 243.109 9.39825   2
  -4  -5   3 209.362 8.45455   5
  -4  -5   3 232.792 9.35903   2
   4   5  -3 236.265 9.31278   5
  -4   5   3 223.598 9.02729   5
  -4   5   3 229.379 9.60852   2
  -4   5   3 243.894 8.45605   4
   4   5  -3 223.069 8.48448   4
   4   5  -3 236.155 9.41739   3
  -3  -5   3 408.378 12.8305   3
  -3  -5   3 397.539 12.6008   5
   3  -5  -3 439.521 13.5282   2
  -3  -5   3 426.674 13.3992   4
   3  -5  -3 421.650 12.9856   3
   3  -5  -3 431.848 12.9726   5
   3   5  -3 418.105 13.0313   5
  -3   5   3 403.328 13.3253   2
   3   5  -3 427.664 13.0251   4
   3   5  -3 411.281 13.3485   3
  -3   5   3 407.359 13.1187   5
  -2  -5   3 1448.57 38.4537   3
   2  -5  -3 1443.60 38.3561   3
   2  -5  -3 1430.77 38.5665   2
  -2  -5   3 1456.04 38.2440   5
   2  -5  -3 1470.26 38.4111   5
  -2  -5   3 1470.70 38.6799   4
   2   5  -3 1415.99 38.4001   5
  -2   5   3 1441.61 38.6123   5
   2   5  -3 1481.54 38.8724   3
  -2   5   3 1440.69 38.7570   2
   2   5  -3 1434.23 38.4283   4
  -1  -5   3 26.4722 2.50602   3
   1  -5  -3 28.1368 2.57455   2
   1  -5  -3 26.3876 2.17318   3
  -1  -5   3 27.0641 2.71347   4
   1  -5  -3 27.4702 2.64107   5
   1   5  -3 27.6468 2.86959   3
   1   5  -3 33.7876 2.99327   4
  -1   5   3 28.3550 2.59816   2
  -1   5   3 29.4387 2.34245   3
   0  -5   3 3243.03 82.9341   2
   0  -5   3 3144.95 83.3143   3
   0  -5  -3 3251.32 81.4595   3
   0   5  -3 3104.81 82.5515   3
   0   5   3 3272.70 81.7094   2
   0   5   3 3164.79 81.5593   3
   1  -5   3 270.431 8.99479   3
  -1  -5  -3 276.785 7.91159   5
  -1  -5  -3 262.204 8.03862   5
   1  -5   3 261.811 8.17234   4
  -1  -5  -3 262.755 7.66810   2
   1  -5   3 280.905 9.37031   2
  -1  -5  -3 269.864 7.85180   3
  -1   5  -3 277.488 8.14276   4
  -1   5  -3 259.034 9.04028   3
   1   5   3 252.486 8.27715   5
   1   5   3 275.531 8.46477   5
   1   5   3 264.544 8.69551   4
   1   5   3 264.508 8.01466   3
  -1   5  -3 267.147 9.28771   2
   2  -5   3 441.398 12.9761   5
   2  -5   3 451.140 13.8615   3
  -2  -5  -3 439.826 12.2575   5
  -2  -5  -3 444.236 12.1527   2
  -2  -5  -3 441.146 12.3082   5
  -2   5  -3 442.118 14.2054   2
   2   5   3 432.242 12.7303   3
  -2   5  -3 431.382 14.9682   3
   2   5   3 446.944 12.9127   5
  -2   5  -3 438.726 12.2653   4
   2   5   3 442.305 13.2059   4
  -3  -5  -3 149.362 5.07461   5
   3  -5   3 164.437 7.39661   3
  -3  -5  -3 164.220 5.65071   2
   3  -5   3 157.817 7.33639   2
  -3  -5  -3 160.330 5.21668   5
   3   5   3 151.626 6.18033   4
  -3   5  -3 157.206 5.09982   4
   3   5   3 160.492 6.24839   3
  -3   5  -3 152.683 7.23093   2
   4  -5   3 1262.87 34.8018   2
  -4  -5  -3 1273.82 31.8308   5
  -4  -5  -3 1213.14 31.7543   5
  -4  -5  -3 1268.36 33.1058   2
   4  -5   3 1179.08 34.8350   3
  -4  -5  -3 1264.18 34.0761   4
   4  -5   3 1244.22 33.6614   5
  -4   5  -3 1207.15 31.8242   4
  -4   5  -3 1260.99 31.8258   4
   4   5   3 1239.22 34.0464   3
   4   5   3 1216.51 33.2768   4
   4   5   3 1210.18 33.7602   5
  -4   5  -3 1215.42 35.2611   2
   5  -5   3 106.526 7.43634   2
  -5  -5  -3 106.346 6.78025   4
  -5  -5  -3 108.713 5.76457   2
   5  -5   3 105.092 6.83376   3
   5  -5   3 106.633 6.10320   5
   5   5   3 98.0692 6.31820   3
   5   5   3 104.368 6.76320   5
  -5   5  -3 85.2574 6.60248   2
   5   5   3 105.580 5.43058   4
   6  -5   3 41.2438 4.68521   5
  -6  -5  -3 34.9863 4.02292   2
   6  -5   3 41.6674 5.14612   2
  -6  -5  -3 41.5793 5.07435   4
   6   5   3 44.6174 5.02537   3
   6   5   3 41.9899 5.42242   5
   6   5   3 36.4910 3.81269   4
  -7  -5  -3 84.8800 7.08501   2
   7  -5   3 77.9768 7.54606   2
   7  -5   3 91.6353 7.84304   5
   7   5   3 70.0515 5.33236   4
   7   5   3 81.5799 7.62399   5
   7   5   3 80.1726 7.39743   3
  -8  -5  -3 197.029 11.1494   2
   8  -5   3 236.661 11.4783   5
   8  -5   3 226.094 12.1711   2
   8   5   3 206.165 9.43641   4
   8   5   3 217.004 11.6391   5
   9  -6  -3 -13.474 5.56070   5
   9  -6  -3 3.08106 7.48891   2
  -9  -6   3 2.02447 6.61643   4
  -9   6   3 0.25416 3.81206   4
   9   6  -3 3.81141 6.85310   3
   9   6  -3 -4.4361 6.25304   5
   8  -6  -3 132.903 10.0286   5
   8  -6  -3 108.864 10.1007   2
  -8  -6   3 126.324 10.6219   4
   8   6  -3 146.376 10.6467   3
   8   6  -3 128.621 10.6539   5
  -8   6   3 116.117 7.13204   4
  -7  -6   3 22.7591 6.03290   4
   7  -6  -3 27.9213 5.52042   5
   7  -6  -3 14.5960 5.79066   2
  -7   6   3 29.6834 4.10686   4
   7   6  -3 23.2391 5.36651   3
   7   6  -3 20.6776 5.63404   5
  -6  -6   3 4.29973 4.14527   2
  -6  -6   3 10.6263 4.47023   4
   6  -6  -3 9.53506 4.43327   5
   6  -6  -3 14.7294 4.55223   2
  -6  -6   3 12.7844 4.33343   5
   6   6  -3 19.4776 4.84292   3
   6   6  -3 20.0929 3.84869   4
  -6   6   3 13.3512 4.00000   4
   6   6  -3 12.8934 4.28952   5
  -6   6   3 21.5849 4.60098   5
  -5  -6   3 32.7401 4.06256   5
  -5  -6   3 34.3875 4.18822   2
   5  -6  -3 32.7205 4.12123   3
   5  -6  -3 34.7705 4.54804   5
  -5  -6   3 36.5602 5.18246   4
   5  -6  -3 31.3669 4.33086   2
   5   6  -3 30.2344 4.80083   5
  -5   6   3 43.7250 4.92881   2
  -5   6   3 38.1331 3.84068   4
  -5   6   3 33.9811 4.43623   5
   5   6  -3 30.5650 5.09472   3
   5   6  -3 46.7602 4.56736   4
  -4  -6   3 314.128 11.3369   4
   4  -6  -3 296.361 10.9301   5
   4  -6  -3 306.863 11.4006   2
  -4  -6   3 304.455 10.5684   5
   4  -6  -3 299.559 10.9914   3
  -4  -6   3 311.116 11.1915   2
   4   6  -3 291.744 10.9826   5
   4   6  -3 299.706 10.5906   4
  -4   6   3 312.838 11.9533   2
   4   6  -3 325.137 11.6827   3
  -4   6   3 317.413 11.2610   5
  -3  -6   3 60.3949 4.10068   5
   3  -6  -3 51.8095 4.42293   5
  -3  -6   3 53.7508 3.92919   3
  -3  -6   3 55.8367 4.70101   4
   3  -6  -3 46.2492 4.35134   2
   3  -6  -3 57.8812 4.31353   3
  -3   6   3 57.5252 4.58464   5
   3   6  -3 55.3312 4.71417   5
   3   6  -3 51.8843 3.91386   4
  -3   6   3 61.4449 4.86743   2
   3   6  -3 59.8576 4.79289   3
  -2  -6   3 46.5805 3.52625   5
   2  -6  -3 56.2055 3.79189   2
  -2  -6   3 50.1734 4.05106   4
   2  -6  -3 54.9594 3.53987   3
  -2  -6   3 50.4178 3.47440   3
   2  -6  -3 57.9047 4.75642   5
   2   6  -3 50.6784 3.61200   4
   2   6  -3 43.8983 3.99561   3
  -2   6   3 53.1963 4.16215   2
   2   6  -3 45.4854 4.66360   5
  -2   6   3 62.2814 4.16314   5
  -1  -6   3 629.860 17.7227   5
   1  -6  -3 632.029 17.5053   3
  -1  -6   3 640.382 18.0393   3
  -1  -6   3 624.341 18.0044   4
   1  -6  -3 611.254 17.7460   5
   1  -6  -3 620.376 17.7074   2
  -1   6   3 634.024 18.0693   5
   1   6  -3 632.151 18.4020   3
   1   6  -3 614.266 17.7705   4
  -1   6   3 632.791 17.5987   3
  -1   6   3 627.694 17.9272   2
   0  -6   3 330.367 11.2046   2
   0  -6  -3 323.499 10.4045   5
   0  -6  -3 320.331 10.0805   5
   0  -6   3 334.616 10.2190   4
   0  -6  -3 320.767 9.76285   2
   0  -6  -3 325.030 9.57794   3
   0  -6   3 320.291 10.0412   5
   0  -6   3 319.544 10.5482   3
   0   6  -3 319.120 9.96087   4
   0   6   3 316.798 9.80461   2
   0   6   3 314.666 10.2373   5
   0   6  -3 330.934 10.8211   3
   0   6   3 327.167 9.75893   3
   1  -6   3 71.5690 4.27687   3
  -1  -6  -3 85.9600 3.73750   5
  -1  -6  -3 79.7009 3.45750   3
  -1  -6  -3 80.7133 3.87006   5
   1  -6   3 77.3708 3.78377   4
  -1  -6  -3 80.2180 3.40859   2
   1  -6   3 80.3007 4.31245   5
   1   6   3 78.2530 4.14117   5
   1   6   3 78.8044 3.73243   3
  -1   6  -3 84.2978 3.92606   4
   1   6   3 75.2580 4.14748   5
   1   6   3 78.1706 4.21200   4
   2  -6   3 81.4871 5.16730   2
  -2  -6  -3 86.0406 3.54312   2
  -2  -6  -3 89.9035 4.01029   5
  -2  -6  -3 91.7061 4.15106   5
   2  -6   3 90.5318 5.03290   3
  -2   6  -3 84.0161 3.83324   4
  -2   6  -3 79.3823 5.18395   2
   2   6   3 86.4042 4.76890   4
  -2   6  -3 87.3330 5.27388   3
   2   6   3 83.0408 4.18563   3
  -3  -6  -3 50.7206 3.44676   2
   3  -6   3 42.5199 4.51761   2
   3  -6   3 45.5133 4.09654   5
  -3  -6  -3 59.1404 3.38360   5
   3  -6   3 50.1518 4.44184   3
  -3  -6  -3 57.2363 3.47334   5
   3   6   3 52.4509 4.27700   5
  -3   6  -3 50.3622 4.75169   2
  -3   6  -3 53.2597 3.07405   4
   3   6   3 49.7059 3.66097   4
   3   6   3 49.0437 4.20658   3
  -4  -6  -3 711.465 19.3121   5
   4  -6   3 703.017 22.0719   2
  -4  -6  -3 738.337 20.2092   2
   4  -6   3 726.410 21.0278   5
  -4  -6  -3 749.477 19.4822   5
   4  -6   3 701.630 22.1246   3
   4   6   3 714.349 20.5915   4
  -4   6  -3 689.205 24.6042   2
   4   6   3 707.849 21.1247   5
   4   6   3 741.768 21.3860   3
  -4   6  -3 713.559 19.2726   4
   5  -6   3 785.833 23.2592   5
   5  -6   3 780.199 24.1362   2
  -5  -6  -3 789.439 22.4207   2
   5   6   3 785.282 23.3640   5
  -5   6  -3 810.113 20.6427   4
  -5   6  -3 779.937 20.6253   4
   5   6   3 786.314 23.7361   3
   5   6   3 753.217 22.4538   4
  -6  -6  -3 427.694 14.3874   2
   6  -6   3 433.653 14.9831   5
   6   6   3 410.104 15.2528   5
   6   6   3 433.962 15.9439   3
   7  -6   3 83.2094 7.35039   5
  -7  -6  -3 86.1261 6.63132   2
   7  -6   3 99.6218 8.37237   2
   7   6   3 96.6850 8.07482   3
   7   6   3 76.2351 5.85525   4
   7   6   3 79.4167 8.00852   5
   8  -6   3 129.147 10.2575   2
   8  -6   3 140.173 9.61931   5
  -8  -6  -3 137.091 9.34332   2
   8   6   3 158.580 11.4329   5
   8   6   3 143.368 11.2632   3
  -9  -7   3 133.699 12.4401   4
   9  -7  -3 144.149 11.8702   5
   9  -7  -3 143.812 13.7857   2
  -9   7   3 150.377 8.15223   4
   9   7  -3 165.984 12.8788   5
   9   7  -3 150.715 13.5939   3
   8  -7  -3 -4.2153 5.35835   5
  -8  -7   3 3.11212 5.33510   4
   8  -7  -3 1.64113 6.49909   2
   8   7  -3 -0.3559 6.42603   3
   8   7  -3 3.76108 6.05132   5
  -8   7   3 -0.5169 4.06491   4
  -7  -7   3 167.277 11.4800   4
   7  -7  -3 161.962 11.6077   2
   7  -7  -3 184.001 10.5395   5
   7   7  -3 176.819 11.2770   5
  -7   7   3 178.462 8.39773   4
   7   7  -3 169.094 11.8056   3
   6  -7  -3 16.0156 4.60315   5
  -6  -7   3 6.66603 4.15435   2
   6  -7  -3 20.9091 4.75433   2
  -6  -7   3 16.7330 5.59698   4
  -6   7   3 18.8229 4.12047   4
   6   7  -3 19.9495 5.48075   3
   6   7  -3 23.6019 5.40950   5
  -5  -7   3 472.956 15.8418   5
   5  -7  -3 494.609 16.2635   5
  -5  -7   3 506.123 17.1948   4
   5  -7  -3 459.544 16.5258   3
  -5  -7   3 478.547 16.5366   2
   5  -7  -3 481.623 17.1619   2
  -5   7   3 495.737 15.4374   4
   5   7  -3 472.536 15.8996   4
   5   7  -3 483.107 16.7738   5
   5   7  -3 501.135 17.5513   3
  -5   7   3 484.625 16.4404   5
   4  -7  -3 70.5040 5.08947   3
  -4  -7   3 76.6981 5.94043   5
   4  -7  -3 71.5200 5.78070   2
  -4  -7   3 73.2591 5.94460   2
   4  -7  -3 72.4056 5.69171   5
  -4  -7   3 65.8663 6.68940   4
  -4   7   3 64.2516 6.36067   5
   4   7  -3 70.4333 6.86694   3
   4   7  -3 75.2154 5.66241   5
  -4   7   3 70.5618 6.92153   2
  -3  -7   3 1112.16 30.9998   3
   3  -7  -3 1109.64 31.1663   3
   3  -7  -3 1157.56 31.6560   2
  -3  -7   3 1116.69 30.7812   5
  -3  -7   3 1126.34 31.5802   4
   3  -7  -3 1154.11 31.2170   5
  -3   7   3 1113.64 31.8534   2
   3   7  -3 1080.16 30.9620   4
   3   7  -3 1135.68 31.4201   5
  -3   7   3 1108.45 31.4176   5
   3   7  -3 1137.99 31.9104   3
   2  -7  -3 119.026 6.07116   2
   2  -7  -3 118.897 5.54661   3
  -2  -7   3 125.407 5.60664   5
  -2  -7   3 110.775 5.69716   3
  -2  -7   3 122.898 6.55530   4
   2  -7  -3 119.890 5.90692   5
   2   7  -3 125.055 6.28405   3
   2   7  -3 117.879 6.08924   5
   2   7  -3 123.841 5.91016   4
  -2   7   3 116.261 5.97776   5
  -2   7   3 125.745 5.93268   2
   1  -7  -3 24.9935 2.80923   2
  -1  -7   3 22.8681 2.75629   5
  -1  -7   3 23.0643 2.97836   4
  -1  -7   3 23.0577 2.99988   3
   1  -7  -3 21.7820 2.66683   5
   1  -7  -3 26.2169 2.38549   3
  -1   7   3 25.7105 2.71522   3
  -1   7   3 24.9865 3.01297   5
   1   7  -3 21.3794 2.90923   4
  -1   7   3 27.4169 2.95100   2
   1   7  -3 21.7152 3.06046   3
   0  -7  -3 181.770 6.75885   5
   0  -7  -3 171.769 6.15628   3
   0  -7   3 175.379 6.96143   3
   0  -7   3 171.286 6.61905   5
   0  -7   3 191.627 8.03522   2
   0  -7   3 175.797 7.07779   4
   0  -7  -3 167.021 6.33127   5
   0  -7  -3 168.378 6.28579   2
   0   7   3 173.429 6.40502   3
   0   7   3 180.972 7.09214   4
   0   7  -3 164.175 7.60286   3
   0   7   3 175.202 6.44976   2
   0   7   3 173.769 6.94025   5
   0   7  -3 173.578 6.51446   4
  -1  -7  -3 1156.29 31.0548   5
  -1  -7  -3 1125.93 30.6350   5
  -1  -7  -3 1134.65 30.5743   2
  -1  -7  -3 1120.68 30.5526   3
   1  -7   3 1155.10 31.9165   3
   1  -7   3 1173.62 31.1684   4
   1  -7   3 1202.34 31.5481   5
   1  -7   3 1191.02 32.4089   2
   1   7   3 1136.65 31.6144   4
   1   7   3 1141.79 30.9478   3
  -1   7  -3 1179.61 32.3031   3
  -1   7  -3 1143.16 30.9783   4
   1   7   3 1120.02 31.3426   5
   1   7   3 1161.54 31.3752   5
   2  -7   3 140.738 6.78344   3
  -2  -7  -3 152.887 5.79848   3
  -2  -7  -3 149.700 5.65249   5
  -2  -7  -3 146.227 5.43299   2
  -2  -7  -3 150.991 6.08909   5
   2  -7   3 152.521 6.62413   5
   2  -7   3 141.286 7.47023   2
  -2   7  -3 143.288 7.24723   2
   2   7   3 146.780 6.60618   4
   2   7   3 152.069 6.15678   3
   2   7   3 158.908 6.61056   5
  -2   7  -3 137.768 7.08377   3
   3  -7   3 487.822 16.7074   3
   3  -7   3 503.830 15.9717   5
  -3  -7  -3 542.069 15.0105   2
   3  -7   3 499.367 16.7590   2
  -3  -7  -3 528.302 15.0923   5
  -3   7  -3 523.174 14.8305   4
   3   7   3 525.445 15.8419   4
  -3   7  -3 531.030 16.9707   3
  -3   7  -3 501.207 17.4268   2
   3   7   3 540.117 16.1511   5
   3   7   3 526.960 16.0910   3
   4  -7   3 1.75763 2.97746   2
   4  -7   3 2.08206 2.74725   3
  -4  -7  -3 -0.3767 2.23600   2
   4  -7   3 -1.6890 2.80389   5
  -4  -7  -3 1.93790 2.25439   5
   4   7   3 0.95258 2.11348   4
   4   7   3 -0.5539 3.04527   3
  -4   7  -3 1.04228 1.69391   4
   4   7   3 4.17112 3.18650   5
  -4   7  -3 4.20756 3.68707   2
  -5  -7  -3 872.550 24.2539   2
   5  -7   3 853.096 25.1646   5
  -5  -7  -3 835.077 22.5860   5
  -5  -7  -3 855.703 22.7004   5
   5  -7   3 868.124 26.5313   2
   5   7   3 855.197 25.5524   5
  -5   7  -3 878.134 22.7561   4
   5   7   3 841.182 25.6744   3
  -5   7  -3 867.186 22.8322   4
   5   7   3 810.029 24.6179   4
   6  -7   3 176.244 10.4531   5
   6  -7   3 181.154 10.9878   2
  -6  -7  -3 188.779 8.50019   2
   6   7   3 177.849 11.1566   5
   6   7   3 198.685 8.21512   4
   6   7   3 210.704 10.0765   3
   7  -7   3 70.4922 6.64659   5
  -7  -7  -3 64.0686 6.57885   2
   7  -7   3 64.3644 7.56532   2
   7   7   3 81.4114 7.16918   3
   7   7   3 79.7017 7.97593   5
   8  -7   3 53.4326 6.78918   5
  -8  -7  -3 40.3716 5.37992   2
   8  -7   3 47.0150 7.02108   2
   8   7   3 54.2067 8.24178   5
   8   7   3 40.8878 6.70845   3
   8  -8  -3 415.425 17.6332   5
   8  -8  -3 430.782 18.6283   2
   8   8  -3 447.040 18.7204   5
   8   8  -3 439.723 19.5739   3
  -8   8   3 455.768 15.4540   4
  -7  -8   3 249.089 13.7918   4
   7  -8  -3 252.862 12.5350   5
   7  -8  -3 238.106 13.6726   2
  -7   8   3 265.894 11.0264   4
   7   8  -3 259.677 14.2447   3
   7   8  -3 247.086 13.3130   5
  -6  -8   3 12.5730 5.01447   4
  -6  -8   3 4.55654 4.11848   2
   6  -8  -3 9.07559 4.66583   5
   6  -8  -3 17.5648 5.50774   2
  -6   8   3 8.14578 3.50503   4
   6   8  -3 20.9698 5.17818   3
   6   8  -3 14.9272 5.36915   5
  -5  -8   3 471.009 17.3330   5
   5  -8  -3 478.695 16.9999   2
  -5  -8   3 460.323 16.9876   4
   5  -8  -3 496.148 16.5551   5
   5   8  -3 485.242 17.3907   3
   5   8  -3 505.107 17.3800   5
  -5   8   3 501.889 18.2957   5
   4  -8  -3 453.740 16.9680   3
   4  -8  -3 495.441 15.6939   5
   4  -8  -3 475.549 15.9075   2
  -4  -8   3 437.809 14.7694   5
  -4  -8   3 474.705 16.0304   4
   4   8  -3 465.394 16.1559   3
  -4   8   3 440.896 16.3729   2
   4   8  -3 467.576 15.1581   4
  -4   8   3 454.229 15.6572   5
   4   8  -3 474.545 15.9888   5
  -3  -8   3 28.7135 3.49387   5
   3  -8  -3 25.3831 3.84067   5
   3  -8  -3 26.4172 3.29271   3
   3  -8  -3 18.5151 3.80273   2
  -3  -8   3 23.5919 4.59109   4
  -3  -8   3 28.5566 3.38563   3
   3   8  -3 29.1694 4.03028   3
  -3   8   3 30.1324 3.90108   2
  -3   8   3 23.1073 3.76151   5
   3   8  -3 25.0343 4.00584   5
   3   8  -3 23.4104 3.64077   4
   2  -8  -3 566.172 17.0789   5
  -2  -8   3 552.694 17.0706   3
   2  -8  -3 564.887 16.8895   3
  -2  -8   3 549.124 16.7802   5
  -2  -8   3 549.755 17.5063   4
   2  -8  -3 587.661 17.4617   2
   2   8  -3 563.283 17.0296   4
   2   8  -3 528.324 17.7446   3
   2   8  -3 575.665 17.1782   5
  -2   8   3 578.789 17.7080   2
  -2   8   3 581.112 17.1919   3
  -2   8   3 559.571 17.4273   5
   1  -8  -3 1266.88 33.7746   5
  -1  -8   3 1249.69 34.8073   2
  -1  -8   3 1247.76 34.0684   4
  -1  -8   3 1212.57 33.8685   3
  -1  -8   3 1187.41 33.4747   5
   1  -8  -3 1216.47 33.6083   2
   1  -8  -3 1222.61 33.3251   3
   1   8  -3 1242.26 34.4843   3
  -1   8   3 1259.15 33.6096   3
   1   8  -3 1201.46 33.6646   4
  -1   8   3 1228.78 34.0145   5
  -1   8   3 1271.24 34.0123   2
   0  -8   3 123.260 6.55664   2
   0  -8  -3 108.436 4.98240   3
   0  -8  -3 122.778 5.78850   5
   0  -8  -3 108.640 5.22264   5
   0  -8   3 120.188 6.13121   3
   0  -8   3 117.534 6.28835   5
   0  -8   3 115.376 5.65640   5
   0  -8  -3 123.995 5.58195   2
   0  -8   3 113.210 5.74607   4
   0   8   3 120.286 6.25345   4
   0   8   3 100.716 5.40129   5
   0   8  -3 121.565 6.48273   3
   0   8   3 111.952 5.13933   3
   0   8  -3 114.625 5.35601   4
  -1  -8  -3 1.81762 2.55514   5
   1  -8   3 5.54847 2.77022   5
   1  -8   3 4.99560 2.34906   3
   1  -8   3 0.55023 2.99781   2
  -1  -8  -3 3.00427 1.48800   3
  -1  -8  -3 2.35903 1.87154   5
   1   8   3 0.97402 1.97118   3
   1   8   3 5.94178 2.66705   5
  -1   8  -3 0.22420 2.46667   3
   1   8   3 0.83160 2.11296   4
  -1   8  -3 1.22111 2.20837   4
  -2  -8  -3 713.135 19.9685   3
   2  -8   3 690.031 21.6177   2
  -2  -8  -3 711.861 20.1879   5
  -2  -8  -3 707.807 19.7899   5
   2  -8   3 710.888 21.4210   3
   2  -8   3 706.296 20.8936   5
  -2  -8  -3 729.896 19.7890   2
  -2   8  -3 692.482 19.9874   4
   2   8   3 719.458 20.8270   5
  -2   8  -3 683.053 21.9279   2
   2   8   3 727.819 20.4741   3
   2   8   3 703.946 20.7857   4
  -2   8  -3 689.643 21.5642   3
  -3  -8  -3 320.352 10.3121   5
   3  -8   3 312.207 11.5342   5
   3  -8   3 309.834 12.0193   3
   3  -8   3 347.531 12.8623   2
  -3  -8  -3 324.467 10.2496   2
  -3  -8  -3 318.841 10.6868   5
  -3   8  -3 319.356 10.3113   4
  -3   8  -3 328.143 12.3976   3
   3   8   3 331.985 11.6954   5
   3   8   3 311.984 11.3667   4
   3   8   3 331.983 11.3888   3
  -3   8  -3 332.273 12.8368   2
   4  -8   3 2.13540 3.85123   2
  -4  -8  -3 1.10564 2.47747   2
   4  -8   3 1.10645 3.17100   5
  -4  -8  -3 -2.5105 2.69608   5
  -4  -8  -3 -0.0555 2.50013   5
   4   8   3 2.72343 3.55700   5
   4   8   3 -2.3208 2.84123   4
   4   8   3 0.54561 3.21176   3
  -5  -8  -3 25.0536 2.92782   5
   5  -8   3 17.8454 4.29748   5
  -5  -8  -3 18.8065 3.21239   2
  -5   8  -3 23.6180 2.72641   4
   5   8   3 23.2627 4.84997   5
   5   8   3 26.3079 4.00306   4
  -5   8  -3 24.0012 2.61251   4
   5   8   3 22.1341 4.66708   3
   6  -8   3 300.645 12.2758   5
  -6  -8  -3 301.960 11.1699   2
   6  -8   3 311.902 13.3933   2
  -6   8  -3 301.502 8.82682   4
  -6   8  -3 285.549 8.87228   4
   6   8   3 296.654 13.2436   3
   6   8   3 297.819 13.0972   5
   7  -8   3 149.500 9.46230   5
   7  -8   3 139.297 10.1458   2
  -7  -8  -3 123.257 8.10055   2
   7   8   3 126.736 9.28520   3
   7   8   3 133.542 10.2652   5
   8   8   3 156.134 12.2746   3
  -8  -9   3 -4.3873 7.20539   4
   8   9  -3 -2.6115 5.69552   3
  -8   9   3 -0.5139 4.26454   4
   7  -9  -3 12.5681 5.35518   2
   7  -9  -3 11.4335 5.58492   5
  -7  -9   3 9.98707 6.98601   4
   7   9  -3 -1.0393 6.41376   3
  -7   9   3 9.90779 3.97036   4
   7   9  -3 13.5225 6.32278   5
   6  -9  -3 81.4556 8.16309   2
   6  -9  -3 94.6962 8.51395   5
  -6  -9   3 102.623 9.08993   4
   6   9  -3 92.5033 9.24385   5
  -6   9   3 86.9198 6.70720   4
   6   9  -3 88.3609 8.64711   3
  -5  -9   3 12.8032 5.82639   4
  -5  -9   3 11.2467 4.03695   2
   5   9  -3 20.0055 5.70922   3
   4  -9  -3 1.19493 4.01413   2
   4  -9  -3 6.56389 3.43099   3
   4  -9  -3 -0.5635 3.72492   5
  -4  -9   3 3.53159 3.98865   4
  -4  -9   3 5.79844 3.25360   5
  -4  -9   3 1.93681 2.70428   3
   4   9  -3 -0.8147 3.89127   5
  -4   9   3 3.73449 3.58878   5
   4   9  -3 2.30216 3.59049   3
  -4   9   3 -0.1814 3.10721   2
  -3  -9   3 38.5518 5.00894   4
  -3  -9   3 35.3510 3.95068   3
   3  -9  -3 30.8264 4.50409   5
   3  -9  -3 33.8382 4.75191   2
   3  -9  -3 22.5759 3.91102   3
  -3  -9   3 27.8921 3.84963   5
   3   9  -3 28.7087 4.99797   3
   3   9  -3 32.3181 4.80206   5
  -3   9   3 25.3742 4.31743   5
   3   9  -3 29.9607 3.92144   4
   2  -9  -3 11.2134 2.49943   3
   2  -9  -3 5.83256 3.17024   2
  -2  -9   3 10.7480 2.78944   3
   2  -9  -3 8.56630 3.29171   5
  -2  -9   3 8.39189 3.97363   4
  -2   9   3 10.9058 2.74275   3
   2   9  -3 5.61445 3.11221   3
  -2   9   3 9.60657 2.86030   2
  -1  -9   3 135.869 7.27503   2
  -1  -9   3 138.020 7.47308   4
   1  -9  -3 135.808 6.76561   5
  -1  -9   3 125.460 6.32513   3
   1  -9  -3 128.612 5.74184   3
   1  -9  -3 123.849 6.30617   5
  -1  -9   3 123.881 6.21288   5
   1  -9  -3 126.113 6.45609   2
   1   9  -3 121.172 6.09895   4
  -1   9   3 121.369 6.41085   3
  -1   9   3 125.808 6.52562   2
  -1   9   3 131.990 6.62100   4
  -1   9   3 125.377 6.39427   5
   1   9  -3 135.697 7.81230   3
   0  -9  -3 6.06646 2.48144   5
   0  -9  -3 8.09482 3.23991   5
   0  -9   3 5.54052 3.23137   5
   0  -9   3 7.76524 2.73230   5
   0  -9   3 8.69211 2.91326   4
   0  -9  -3 4.95389 2.38174   2
   0  -9  -3 10.9769 2.35860   3
   0  -9   3 6.90601 2.61194   3
   0  -9   3 5.84014 3.40110   2
   0   9   3 8.00791 2.72881   4
   0   9  -3 4.18333 2.94196   3
   0   9   3 10.6687 3.05685   5
   0   9   3 6.96966 2.57573   3
   0   9  -3 7.53225 2.45410   4
  -1  -9  -3 35.6868 4.02352   5
  -1  -9  -3 38.4962 3.87974   2
  -1  -9  -3 41.2358 3.75403   5
   1  -9   3 37.8774 4.28176   5
   1  -9   3 39.3931 4.02342   3
  -1  -9  -3 39.4253 3.46996   3
   1  -9   3 40.5076 4.93984   2
   1   9   3 41.6599 4.40158   4
   1   9   3 33.2970 3.65100   3
  -1   9  -3 38.1288 3.83811   4
  -1   9  -3 36.6795 4.35097   3
   2  -9   3 87.5149 7.11138   2
  -2  -9  -3 95.8941 4.94867   3
   2  -9   3 82.0377 5.75431   3
  -2  -9  -3 92.6066 4.83296   2
  -2  -9  -3 89.2663 5.04806   5
   2  -9   3 77.3518 6.02486   5
   2   9   3 83.9370 6.11518   5
  -2   9  -3 94.2298 6.63810   3
  -2   9  -3 94.3792 6.98893   2
   2   9   3 91.4039 5.48417   4
  -2   9  -3 75.6664 4.66384   4
   2   9   3 87.2481 5.13088   3
   3  -9   3 413.283 15.5740   2
  -3  -9  -3 432.452 13.2584   5
   3  -9   3 418.949 15.0922   3
  -3  -9  -3 432.762 13.2455   2
   3  -9   3 429.659 14.6799   5
  -3  -9  -3 433.421 13.8167   5
  -3   9  -3 438.483 13.4577   4
  -3   9  -3 435.201 15.8020   3
   3   9   3 448.471 14.8507   5
  -3   9  -3 431.856 15.9211   2
   3   9   3 403.224 14.1213   4
   3   9   3 424.923 14.3265   3
   4  -9   3 -0.2236 3.40819   2
   4  -9   3 -1.6492 3.40852   5
  -4  -9  -3 -1.0356 2.94930   5
  -4  -9  -3 -3.0987 2.70093   5
   4   9   3 -0.4168 3.49337   3
  -4   9  -3 0.59538 2.57685   4
   4   9   3 -1.1315 2.51010   4
   4   9   3 -1.3368 3.80416   5
  -5  -9  -3 135.211 6.10301   5
   5  -9   3 142.697 9.87017   2
  -5  -9  -3 140.160 6.71181   2
   5  -9   3 128.930 8.11088   5
  -5  -9  -3 133.678 6.42694   5
   5   9   3 143.948 8.24823   3
   5   9   3 126.355 8.74726   5
  -5   9  -3 136.547 6.23586   4
   6  -9   3 1.70778 4.44058   2
  -6  -9  -3 -0.4924 3.04997   2
   6  -9   3 -3.8022 4.27188   5
  -6   9  -3 -0.8844 2.21538   4
   6   9   3 0.39981 4.96134   5
  -6   9  -3 1.62301 2.38311   4
  -7  -9  -3 33.9255 4.66375   2
   7  -9   3 20.7769 5.68199   5
   7  -9   3 34.1915 6.24670   2
   7   9   3 24.2072 6.56844   5
   7   9   3 29.3219 6.51520   3
   8  -9   3 -1.5922 5.30484   5
   8  -9   3 1.56769 6.63913   2
   8   9   3 4.44289 7.43046   5
   8   9   3 -3.5647 5.06645   3
   8 -10  -3 64.5000 9.33121   2
  -8 -10   3 67.3697 8.79224   4
  -8 -10   3 53.0819 7.91082   5
   8 -10  -3 53.0144 8.02664   5
  -8  10   3 79.8729 7.62230   4
   8  10  -3 66.3282 9.16891   5
   7 -10  -3 275.814 13.6914   5
  -7 -10   3 277.571 15.6365   4
   7 -10  -3 274.086 14.2943   2
  -7  10   3 297.836 12.1385   4
   7  10  -3 264.326 14.7003   5
   7  10  -3 264.456 15.7173   3
  -6 -10   3 6.86049 5.58091   4
   6 -10  -3 3.40256 4.63871   2
   6 -10  -3 1.16266 4.83896   5
   6  10  -3 -2.1201 5.40883   5
   6  10  -3 3.76557 5.13134   3
  -6  10   3 6.96032 4.52678   4
   5 -10  -3 623.341 20.1734   5
  -5 -10   3 576.496 19.9427   2
  -5 -10   3 584.671 20.9083   4
   5 -10  -3 601.086 20.5971   2
   5  10  -3 619.195 21.2080   3
   5  10  -3 592.562 20.8242   5
   4 -10  -3 116.873 7.79866   3
  -4 -10   3 126.445 8.84589   4
   4 -10  -3 132.275 8.98993   2
   4 -10  -3 136.319 8.39262   5
   4  10  -3 131.000 8.69885   3
   4  10  -3 134.904 9.12791   5
  -3 -10   3 267.714 11.2363   5
   3 -10  -3 259.266 11.2055   2
   3 -10  -3 227.993 11.1312   3
   3 -10  -3 258.218 10.8032   5
  -3 -10   3 256.718 10.1186   3
  -3 -10   3 259.433 11.9751   4
   3  10  -3 273.085 12.0304   3
   3  10  -3 269.459 11.3599   5
  -3  10   3 238.057 11.2497   2
  -2 -10   3 131.551 6.87666   5
  -2 -10   3 136.091 7.79193   2
   2 -10  -3 141.043 7.66271   5
  -2 -10   3 141.209 7.29709   3
  -2 -10   3 130.876 7.84242   4
   2 -10  -3 135.317 7.13749   2
   2 -10  -3 133.085 6.94020   3
  -2  10   3 123.194 6.81492   3
  -2  10   3 135.504 7.08771   5
  -2  10   3 139.112 7.78391   2
   2  10  -3 129.331 6.83634   4
   2  10  -3 133.538 7.91047   3
  -2  10   3 132.421 7.12442   4
  -1 -10   3 1069.88 30.5725   5
   1 -10  -3 1115.55 30.8413   2
   1 -10  -3 1104.42 30.9249   5
  -1 -10   3 1112.78 31.3967   4
  -1 -10   3 1127.88 32.0303   2
  -1 -10   3 1101.35 31.3225   5
   1 -10  -3 1057.44 31.6244   5
  -1 -10   3 1029.63 32.3283   3
   1 -10  -3 1087.20 30.4219   3
  -1  10   3 1130.38 30.9451   3
   1  10  -3 1103.65 31.8652   3
   1  10  -3 1056.41 30.7422   4
  -1  10   3 1106.34 31.2294   4
  -1  10   3 1077.60 31.1493   5
  -1  10   3 1081.21 31.1786   2
   0 -10   3 124.255 7.70098   3
   0 -10  -3 114.011 5.91271   3
   0 -10  -3 127.476 6.35686   2
   0 -10  -3 108.976 5.98818   5
   0 -10   3 112.766 6.07149   5
   0 -10  -3 112.810 6.68793   5
   0 -10   3 127.725 7.54285   5
   0 -10   3 119.444 7.36659   2
   0 -10   3 124.782 6.88925   4
   0  10  -3 145.154 8.49702   3
   0  10   3 118.091 6.47889   3
   0  10  -3 123.953 6.26924   4
   0  10   3 109.972 6.52751   4
   1 -10   3 116.643 7.26737   5
  -1 -10  -3 117.897 5.69816   3
  -1 -10  -3 135.023 6.05474   2
   1 -10   3 113.214 7.43388   2
  -1 -10  -3 133.162 6.93920   5
  -1 -10  -3 127.590 6.33377   5
   1 -10   3 114.227 6.60317   3
  -1  10  -3 110.891 7.45643   3
   1  10   3 127.196 7.30083   4
  -1  10  -3 99.2961 5.86707   4
   1  10   3 116.520 6.12291   3
  -2 -10  -3 276.794 9.68932   2
  -2 -10  -3 292.644 9.78491   3
  -2 -10  -3 277.193 9.97875   5
   2 -10   3 269.732 11.1490   3
   2 -10   3 299.404 12.0798   2
  -2 -10  -3 285.515 10.9049   5
   2 -10   3 282.014 11.3551   5
  -2  10  -3 275.889 10.3011   4
   2  10   3 284.854 10.7611   3
  -2  10  -3 289.441 11.9297   3
   2  10   3 276.008 11.0684   4
   2  10   3 290.349 11.3211   5
  -3 -10  -3 886.091 25.0000   5
   3 -10   3 874.099 26.5536   5
  -3 -10  -3 927.079 25.7527   5
   3 -10   3 901.957 27.6931   2
  -3 -10  -3 881.872 25.0256   2
   3  10   3 884.406 26.6199   5
  -3  10  -3 876.198 25.2631   4
  -3  10  -3 918.563 27.5550   3
   3  10   3 871.048 26.1575   3
   4 -10   3 17.2217 5.14871   2
  -4 -10  -3 7.48160 2.92727   2
  -4 -10  -3 17.6932 3.34732   2
  -4 -10  -3 17.1850 3.18041   5
   4  10   3 13.0827 3.66540   3
  -4  10  -3 9.89919 2.97644   4
  -5 -10  -3 401.152 13.3940   2
   5 -10   3 397.437 15.0973   5
   5 -10   3 401.094 15.9419   2
  -5 -10  -3 411.634 13.1206   5
  -5 -10  -3 404.657 12.6354   5
   5  10   3 392.476 15.7659   5
   5  10   3 397.223 15.4497   3
  -5  10  -3 387.333 12.9443   4
   6 -10   3 41.9109 6.36323   2
  -6 -10  -3 26.9132 4.28846   2
   6 -10   3 37.6486 5.90138   5
   6  10   3 28.9322 6.19943   3
   6  10   3 38.2573 6.57946   5
  -6  10  -3 38.6364 3.48274   4
   7 -10   3 71.0640 7.42831   5
  -7 -10  -3 58.9451 6.56039   2
   7 -10   3 60.3071 7.42259   2
   7  10   3 49.4702 7.65243   3
   7  10   3 58.7008 7.91944   5
   7 -11  -3 265.381 13.7613   5
  -7 -11   3 252.896 14.6868   4
   7 -11  -3 275.561 14.5950   2
  -7 -11   3 274.509 14.6972   5
   7  11  -3 242.490 14.7653   5
   7  11  -3 256.743 16.1325   3
  -7  11   3 264.233 11.4861   4
   6 -11  -3 100.470 9.31444   2
  -6 -11   3 75.8684 8.42666   4
   6  11  -3 70.5793 8.24533   5
  -6  11   3 85.0514 7.47732   4
   6  11  -3 64.5746 7.93496   3
  -5 -11   3 53.4595 7.06868   4
   5 -11  -3 54.7483 7.00054   2
   5 -11  -3 55.2605 6.46313   5
   5  11  -3 48.2853 6.96684   5
   5  11  -3 59.7694 7.15909   3
   4 -11  -3 24.2769 5.16380   5
  -4 -11   3 19.1968 5.49915   4
  -4  11   3 21.3167 4.79005   4
   4  11  -3 19.9546 5.10305   3
   4  11  -3 26.1407 5.67873   5
  -3 -11   3 418.248 16.1045   5
   3 -11  -3 402.247 14.9547   3
  -3 -11   3 422.414 16.5244   4
   3 -11  -3 433.474 15.4856   5
   3 -11  -3 439.248 15.3883   2
   3  11  -3 442.220 15.8851   5
  -3  11   3 417.682 15.1943   4
   3  11  -3 430.947 16.0974   3
  -2 -11   3 1.62354 3.76042   4
  -2 -11   3 11.7263 3.69257   3
  -2 -11   3 4.65601 4.23350   2
   2 -11  -3 5.98942 3.94377   5
  -2 -11   3 7.09963 3.72038   5
   2 -11  -3 6.61847 3.29493   3
   2 -11  -3 1.87212 3.63468   2
  -2  11   3 -2.0225 3.44816   3
  -2  11   3 -1.5257 2.69277   2
  -2  11   3 2.23653 3.09657   4
   2  11  -3 12.8940 4.08934   3
  -1 -11   3 12.5263 4.67459   4
   1 -11  -3 10.0981 3.08566   3
   1 -11  -3 7.12710 3.31113   5
  -1 -11   3 12.7159 4.56505   2
   1 -11  -3 12.4610 3.68496   2
   1 -11  -3 9.09849 3.85937   5
  -1 -11   3 11.9717 3.70337   3
  -1 -11   3 17.4755 4.54752   5
  -1  11   3 9.88764 3.50254   3
   1  11  -3 12.5177 3.87245   3
  -1  11   3 7.70517 3.47754   2
  -1  11   3 9.86110 3.42635   4
   1  11  -3 16.3313 3.40338   4
   0 -11  -3 222.581 9.66415   5
   0 -11  -3 221.210 9.11697   2
   0 -11   3 222.925 10.4101   5
   0 -11   3 203.353 9.67217   3
   0 -11  -3 220.256 8.94928   5
   0 -11   3 220.352 10.4273   2
   0 -11  -3 208.257 8.66431   3
   0 -11   3 237.642 10.6363   5
   0  11  -3 221.073 10.4772   3
   0  11   3 229.454 9.48925   3
   0  11  -3 221.024 9.46921   4
   0  11   3 218.900 10.5601   4
   1 -11   3 377.957 14.6644   2
  -1 -11  -3 372.168 13.1284   5
  -1 -11  -3 351.944 12.2624   2
  -1 -11  -3 349.393 11.8288   3
   1 -11   3 359.799 13.2941   3
  -1 -11  -3 353.849 12.4094   5
   1 -11   3 366.403 13.7255   5
  -1  11  -3 370.523 13.8672   4
   1  11   3 383.191 13.0639   3
  -1  11  -3 348.031 14.3812   3
  -2 -11  -3 80.2910 5.06019   3
  -2 -11  -3 96.7274 6.67235   5
   2 -11   3 75.7632 7.17023   5
  -2 -11  -3 85.8393 6.45711   2
   2 -11   3 82.1257 7.22938   2
   2  11   3 93.8893 6.60736   3
  -2  11  -3 82.9091 5.52124   4
  -2  11  -3 83.7131 7.35340   3
   2  11   3 85.9505 7.09123   5
  -3 -11  -3 63.5434 5.39607   5
  -3 -11  -3 74.3894 5.25319   2
  -3 -11  -3 69.6245 5.77633   5
   3  11   3 70.7675 6.70491   3
  -3  11  -3 64.0151 5.59549   4
  -4 -11  -3 102.458 6.42895   2
   4 -11   3 112.623 8.35575   5
  -4 -11  -3 107.323 7.09343   5
  -4 -11  -3 100.167 6.01712   2
  -4 -11  -3 115.892 6.44618   5
   4 -11   3 114.954 9.41377   2
   4  11   3 98.4220 7.86532   3
  -4  11  -3 105.007 6.89253   4
   4  11   3 111.418 8.97885   5
  -5 -11  -3 270.763 10.2512   2
  -5 -11  -3 252.608 9.75874   5
   5 -11   3 259.086 12.2681   5
  -5 -11  -3 267.461 10.2621   5
   5 -11   3 246.773 12.7891   2
   5  11   3 279.856 13.3131   5
  -5  11  -3 262.105 10.0336   4
   5  11   3 252.813 12.3773   3
   6 -11   3 137.560 9.82382   5
  -6 -11  -3 140.946 7.85195   2
   6 -11   3 147.596 11.8043   2
   6  11   3 141.996 11.1164   5
   6  11   3 149.529 10.7801   3
  -6  11  -3 132.362 6.78886   4
   7 -11   3 7.24518 5.91045   5
   7 -11   3 13.6566 7.01675   2
   7  11   3 8.33706 6.94464   5
   7  11   3 17.0769 6.59013   3
  -7 -12   3 16.2815 7.39789   5
   7 -12  -3 -3.4320 6.64819   2
  -7 -12   3 15.5218 8.62418   4
   7 -12  -3 -4.5131 6.02634   5
   7  12  -3 -10.021 6.45989   5
   7  12  -3 -11.486 6.89551   3
  -7  12   3 0.28448 5.80542   4
  -6 -12   3 4.25667 6.18920   4
   6 -12  -3 11.7618 6.58326   2
  -6 -12   3 7.24966 6.11792   5
   6 -12  -3 6.66413 5.70350   5
   6  12  -3 1.29025 6.55338   5
   6  12  -3 8.38554 5.81437   3
  -5 -12   3 82.0927 8.57306   5
   5 -12  -3 67.1301 7.12347   2
   5 -12  -3 87.0167 8.92997   5
  -5 -12   3 63.3242 8.71881   4
   5  12  -3 78.2269 8.01775   3
   5  12  -3 79.6120 8.29774   5
   4 -12  -3 295.697 13.0901   5
  -4 -12   3 294.279 13.9361   4
   4 -12  -3 300.334 13.7119   2
  -4 -12   3 296.206 13.9562   5
   4  12  -3 292.776 13.8693   5
   4  12  -3 310.453 14.0213   3
   3 -12  -3 19.8352 5.13313   5
  -3 -12   3 24.0487 6.13501   4
   3 -12  -3 20.5588 4.97507   2
  -3 -12   3 21.3089 5.23137   2
   3  12  -3 12.4750 4.77837   3
  -2 -12   3 44.1172 6.12868   2
   2 -12  -3 49.8473 4.92863   3
  -2 -12   3 49.4180 6.30807   5
  -2 -12   3 40.8978 6.53220   4
   2 -12  -3 48.6175 5.72580   5
   2 -12  -3 58.2922 5.79858   2
  -2  12   3 62.9077 5.90220   3
  -2  12   3 51.4776 5.92994   2
   2  12  -3 50.3367 5.91471   3
  -1 -12   3 9.57487 5.05271   4
   1 -12  -3 5.23445 3.70047   2
  -1 -12   3 16.9078 4.91842   2
   1 -12  -3 0.53403 3.86213   5
  -1 -12   3 10.6516 4.81992   5
   1 -12  -3 8.09937 3.39515   3
   1  12  -3 8.99898 4.26908   3
  -1  12   3 6.31872 3.85428   3
   0 -12   3 183.417 10.3219   2
   0 -12  -3 172.210 8.32080   2
   0 -12  -3 175.996 8.98937   5
   0 -12   3 164.033 9.58945   5
   0 -12  -3 159.235 7.73353   3
   0  12  -3 145.488 9.39307   3
   0  12   3 157.550 8.56929   3
  -1 -12  -3 93.6598 6.25830   5
  -1 -12  -3 94.6243 6.26898   2
  -1 -12  -3 104.450 7.34913   5
   1 -12   3 105.082 8.01970   5
  -1 -12  -3 100.421 5.97917   3
   1 -12   3 101.415 8.81594   2
   1  12   3 101.019 6.50405   3
  -1  12  -3 102.351 8.88755   3
  -1  12  -3 94.8781 6.30149   4
  -2 -12  -3 570.708 17.8219   2
  -2 -12  -3 572.172 18.9440   3
  -2 -12  -3 548.092 17.4927   5
   2 -12   3 558.890 19.3938   5
  -2 -12  -3 622.219 19.0742   5
  -2  12  -3 540.507 17.9013   4
   2  12   3 589.658 18.7214   3
   3 -12   3 99.0207 8.35802   5
  -3 -12  -3 109.886 7.94065   5
   3 -12   3 109.967 9.62886   2
  -3 -12  -3 98.4088 6.70112   5
  -3 -12  -3 106.123 6.43926   2
   3  12   3 108.804 8.74492   5
   3  12   3 89.8196 7.71979   3
  -3  12  -3 100.018 6.79069   4
  -3  12  -3 103.112 9.57812   3
  -4 -12  -3 11.2828 4.17999   5
   4 -12   3 7.56748 4.65812   2
  -4 -12  -3 7.57806 3.06931   2
   4 -12   3 6.65813 4.75155   5
  -4 -12  -3 10.8932 3.50070   2
   4  12   3 13.3863 5.63415   5
   4  12   3 3.94507 4.52092   3
  -4  12  -3 9.12268 4.18053   4
  -5 -12  -3 50.3364 4.86447   5
   5 -12   3 52.6827 6.89623   2
  -5 -12  -3 48.8909 4.76154   2
  -5 -12  -3 61.4339 5.96546   2
   5 -12   3 57.9741 6.90337   5
  -5  12  -3 50.1770 5.16869   4
   5  12   3 58.7462 7.98305   3
   5  12   3 43.3841 7.32080   5
  -6 -12  -3 130.613 7.94505   2
   6 -12   3 138.847 10.4024   5
   6 -12   3 157.172 14.1148   2
  -6 -12  -3 144.848 8.18993   2
   6  12   3 140.061 10.9343   3
   6  12   3 146.136 11.8983   5
  -6  12  -3 140.303 7.43951   4
  -6  12  -3 134.564 7.98492   4
   6 -13  -3 358.939 16.5746   2
  -6 -13   3 359.996 16.8350   5
   6  13  -3 391.123 17.9219   3
   5 -13  -3 26.6476 6.34693   5
  -5 -13   3 37.5124 7.37003   4
   5 -13  -3 26.9803 6.69629   2
  -5 -13   3 40.0942 7.37626   5
   5  13  -3 38.5926 7.56212   5
   5  13  -3 43.2019 7.93100   3
   4 -13  -3 19.1426 5.93402   2
  -4 -13   3 13.1468 6.14245   5
   4 -13  -3 14.1841 5.47474   5
  -4 -13   3 13.7485 5.95268   4
   4  13  -3 11.8400 5.94084   5
   4  13  -3 16.0957 6.61669   3
   3 -13  -3 356.857 14.2427   5
  -3 -13   3 330.145 14.9959   5
   3 -13  -3 328.993 14.2638   2
  -3 -13   3 307.442 15.3510   4
  -3 -13   3 327.266 14.8242   2
   3  13  -3 336.737 14.7402   3
  -2 -13   3 387.747 16.0177   5
  -2 -13   3 399.919 15.8930   4
   2 -13  -3 380.061 14.6171   2
  -2 -13   3 398.608 15.6204   2
   2 -13  -3 380.417 15.1191   5
  -2  13   3 393.192 15.0113   3
   2  13  -3 389.788 15.8446   3
   1 -13  -3 9.69298 3.22524   3
   1 -13  -3 10.9581 3.65527   2
  -1 -13   3 12.5859 4.55722   2
   1 -13  -3 11.6512 5.22235   5
  -1 -13   3 7.89591 5.11730   5
  -1  13   3 13.2289 4.44657   3
   0 -13  -3 317.304 12.6890   5
   0 -13  -3 304.835 12.1314   2
   0 -13  -3 307.139 11.2234   3
   0 -13   3 289.217 13.8614   2
   0 -13   3 295.751 13.4110   5
   0  13   3 299.097 12.3730   3
  -1 -13  -3 221.024 11.0934   5
   1 -13   3 223.174 11.7420   2
  -1 -13  -3 231.319 9.64215   3
   1 -13   3 231.776 11.6520   5
  -1 -13  -3 245.195 10.0807   2
   1  13   3 233.060 10.7310   3
  -1  13  -3 223.801 11.7169   3
   2 -13   3 148.710 9.95188   5
  -2 -13  -3 163.534 9.20770   5
   2 -13   3 166.169 11.0361   2
  -2 -13  -3 142.893 8.07439   2
  -2 -13  -3 138.306 7.70419   3
  -2  13  -3 162.000 10.2685   3
   2  13   3 153.067 9.15520   3
   3 -13   3 43.6982 6.21297   5
  -3 -13  -3 47.0573 4.71668   2
  -3 -13  -3 53.1016 6.02850   5
   3 -13   3 47.9585 7.18330   2
   3  13   3 46.7820 6.54557   5
  -3  13  -3 45.6286 7.21206   3
  -3  13  -3 48.9214 6.22751   4
   3  13   3 65.7770 6.46339   3
  -4 -13  -3 494.049 16.2113   2
  -4 -13  -3 506.108 17.1423   5
   4 -13   3 516.951 19.5311   2
   4 -13   3 528.328 18.9411   5
  -4 -13  -3 494.527 16.5162   2
  -4 -13  -3 473.387 16.4116   5
   4  13   3 523.217 18.7141   3
  -4  13  -3 464.069 16.6397   4
   4  13   3 545.386 19.7544   5
  -5 -13  -3 -2.6227 3.45447   2
  -5 -13  -3 3.61799 3.56455   2
  -5 -13  -3 7.48409 5.24391   5
   5 -13   3 8.35594 5.37830   2
   5 -13   3 3.86374 5.63858   5
  -5  13  -3 0.58009 4.23526   4
   5  13   3 -8.6171 6.03805   5
   5  13   3 -1.6612 4.85069   3
  -6 -13  -3 9.38527 3.77063   2
   6 -13   3 13.2276 7.17577   2
   6 -13   3 3.25392 5.96091   5
   6  13   3 15.3261 7.28517   5
   6  13   3 4.32082 5.84985   3
  -6 -14   3 7.34327 7.17617   4
   6 -14  -3 0.88194 6.04956   5
  -6 -14   3 -0.5580 7.58467   5
   6 -14  -3 4.97004 5.66693   2
   6  14  -3 0.30162 7.25629   5
   5 -14  -3 27.9120 7.09416   2
  -5 -14   3 23.8757 7.33956   4
   5 -14  -3 25.8236 6.77567   5
  -5 -14   3 23.7975 7.87578   5
   5  14  -3 34.4289 7.72486   5
   5  14  -3 26.1531 6.83119   3
  -4 -14   3 8.18105 6.23938   5
  -4 -14   3 5.57711 5.55801   2
   4 -14  -3 1.97784 5.70060   2
  -4 -14   3 -4.5328 6.97513   4
   4 -14  -3 2.08427 5.51914   5
   4  14  -3 4.34939 5.48330   3
   3 -14  -3 7.30073 4.39799   2
  -3 -14   3 -2.5811 5.14748   4
  -3 -14   3 1.61789 5.75305   5
  -3 -14   3 -2.4419 5.78142   2
   3 -14  -3 3.62095 5.11527   5
   3  14  -3 2.29470 5.96724   3
   2 -14  -3 49.1149 6.55566   5
  -2 -14   3 45.0974 6.98480   5
   2  14  -3 42.9140 6.48890   3
  -2  14   3 52.8516 5.89578   3
  -1 -14   3 25.3265 5.46021   2
  -1 -14   3 28.6627 6.29890   5
   1 -14  -3 37.9584 4.92807   2
   1 -14  -3 29.4147 6.20484   5
  -1  14   3 24.0713 5.33066   3
   1  14  -3 46.0833 6.45063   3
   0 -14  -3 56.1882 5.81111   2
   0 -14  -3 58.8081 6.24404   3
   0 -14   3 53.7365 7.05829   5
   0 -14   3 53.2105 7.18907   2
   0 -14  -3 50.1485 6.58919   5
   0  14  -3 58.6802 7.56295   3
   0  14   3 63.9315 6.41828   3
  -1 -14  -3 -1.4331 3.42129   2
  -1 -14  -3 3.45296 3.80312   3
   1 -14   3 -4.9908 5.14533   2
   1 -14   3 -1.4048 4.15991   5
  -1 -14  -3 -0.9679 4.28051   5
   1  14   3 1.37959 4.18460   3
  -1  14  -3 -1.1080 4.38346   3
   2 -14   3 26.4761 5.25585   5
  -2 -14  -3 24.9301 5.76170   5
   2 -14   3 29.6461 6.48106   2
  -2 -14  -3 28.8204 4.35855   2
  -2  14  -3 32.9678 6.94875   3
   2  14   3 32.4227 4.90087   3
   3 -14   3 2.56781 5.33082   5
   3 -14   3 6.41650 6.05261   2
  -3 -14  -3 1.26401 3.53665   2
  -3 -14  -3 10.8540 5.05330   5
  -3  14  -3 -0.2261 4.75354   3
   3  14   3 2.77479 4.64900   3
  -4 -14  -3 90.8602 8.09621   5
   4 -14   3 111.347 10.0869   2
  -4 -14  -3 82.5231 6.83908   2
  -4 -14  -3 99.0342 6.88884   2
   4 -14   3 96.5528 9.74799   5
   4  14   3 91.6034 7.98161   3
   4  14   3 84.1274 8.79761   5
   5 -14   3 22.3855 6.74494   5
   5 -14   3 14.5925 7.16594   2
  -5 -14  -3 19.2036 4.97913   5
  -5 -14  -3 14.9351 4.10462   2
   5  14   3 24.4863 8.77526   5
   5  14   3 20.4091 6.20951   3
  -5 -15   3 15.0062 6.48738   2
  -5 -15   3 8.12403 8.52972   4
   5 -15  -3 2.36217 6.33469   5
  -5 -15   3 6.97430 7.09582   5
   5  15  -3 5.19855 7.60634   3
  -4 -15   3 23.7856 6.52816   2
   4 -15  -3 35.5050 6.96820   5
  -4 -15   3 25.1276 7.38263   4
   4 -15  -3 38.2689 7.22753   2
  -4 -15   3 35.3127 7.63943   5
   4  15  -3 31.4400 6.89642   3
  -3 -15   3 192.520 13.0950   5
   3 -15  -3 184.446 11.9969   5
   3 -15  -3 213.462 12.2493   2
  -3 -15   3 184.202 12.3823   2
   3  15  -3 198.017 13.6900   3
  -2 -15   3 213.440 13.2856   5
   2 -15  -3 217.043 12.0988   2
  -2 -15   3 208.825 12.6321   2
   2 -15  -3 220.982 12.4271   5
   2  15  -3 271.977 14.5266   3
  -2  15   3 252.021 12.4431   3
  -1 -15   3 6.59263 5.90727   5
   1 -15  -3 5.74575 5.39928   5
  -1 -15   3 7.07694 5.69935   2
  -1  15   3 3.58522 4.68065   3
   1  15  -3 7.99731 5.19690   3
   0 -15  -3 266.467 12.8746   5
   0 -15   3 256.997 13.3535   2
   0 -15  -3 284.594 12.4339   2
   0 -15   3 269.222 14.1343   5
   0  15   3 264.423 12.1691   3
   0  15  -3 257.728 13.8132   3
   1 -15   3 170.322 11.7625   5
  -1 -15  -3 199.314 10.9427   5
   1 -15   3 176.273 12.3745   2
  -1 -15  -3 181.099 9.62207   2
   1  15   3 155.185 9.51278   3
  -1  15  -3 190.922 12.7745   3
   2 -15   3 58.9105 7.55129   5
  -2 -15  -3 53.9261 5.95046   2
  -2 -15  -3 59.7849 7.13255   5
   2 -15   3 71.7708 7.75821   2
   2  15   3 66.0050 7.12388   3
  -2  15  -3 66.0157 8.58196   3
   3 -15   3 77.4333 8.85572   2
   3 -15   3 62.8675 7.76618   5
  -3 -15  -3 59.4653 5.77301   2
  -3 -15  -3 69.3220 7.10642   5
   3  15   3 72.9008 7.52417   3
  -3  15  -3 63.2334 8.56822   3
  -4 -15  -3 380.934 15.1140   5
  -4 -15  -3 375.063 14.0747   2
   4 -15   3 359.897 19.0872   5
   4  15   3 383.715 16.2981   3
  -4 -16   3 229.300 14.8859   5
  -4 -16   3 230.763 14.9620   2
   4 -16  -3 223.279 15.6505   5
   4 -16  -3 243.535 14.3073   2
   4  16  -3 243.207 15.9465   3
   3 -16  -3 -4.9556 5.59402   2
  -3 -16   3 -0.0482 6.80046   5
  -3 -16   3 -1.4805 4.49034   2
   3 -16  -3 7.53490 6.11419   5
   3  16  -3 4.22913 6.98149   3
   2 -16  -3 55.7948 7.33857   2
  -2 -16   3 60.8915 7.99526   2
   2 -16  -3 87.9413 8.35933   5
  -2 -16   3 66.2414 8.60665   5
  -2  16   3 65.2544 7.58197   3
   2  16  -3 54.5088 7.78894   3
   1 -16  -3 28.1281 5.82570   2
   1 -16  -3 26.9629 6.43468   5
  -1 -16   3 50.6206 7.89265   5
  -1 -16   3 35.6006 7.16919   2
   1  16  -3 39.1762 7.97465   3
  -1  16   3 38.6115 6.53463   3
   0 -16   3 92.2429 9.17536   5
   0 -16   3 89.6307 9.12120   2
   0 -16  -3 72.8548 8.19997   5
   0  16   3 98.2807 8.09268   3
   0  16  -3 106.938 10.0611   3
   1 -16   3 32.0519 7.27418   5
  -1 -16  -3 27.3053 5.16354   2
   1 -16   3 31.0601 7.37260   2
  -1 -16  -3 17.1612 6.46340   5
   1  16   3 28.3916 5.92371   3
   2 -16   3 144.254 11.4224   5
  -2 -16  -3 152.176 9.45476   2
   2 -16   3 149.382 12.5811   2
   2  16   3 127.421 9.99374   3
  -2  16  -3 156.903 13.1760   3
  -3 -16  -3 6.20472 4.16883   2
   3 -16   3 -3.6801 6.10290   5
  -3  16  -3 4.88345 6.81660   3
   3  16   3 4.23813 5.51762   3
   2 -17  -3 5.83404 6.33430   5
   2 -17  -3 3.34034 5.83770   2
  -2 -17   3 3.89270 6.28006   2
  -2  17   3 6.46580 6.07030   3
   2  17  -3 11.9145 6.40404   3
   1 -17  -3 1.34582 5.38024   2
  -1 -17   3 2.44402 6.46711   2
   1 -17  -3 -4.4624 6.71579   5
   1  17  -3 0.28889 6.97653   3
  -1  17   3 -3.3296 5.35763   3
   0 -17  -3 25.6950 5.68837   2
   0 -17  -3 42.8692 7.19807   5
   0 -17   3 41.3874 7.89521   2
   0  17   3 47.5933 7.02959   3
   0  17  -3 34.6709 7.22765   3
  -1 -17  -3 13.0751 5.52358   2
  -1 -17  -3 10.6887 6.78687   5
   1 -17   3 11.5107 6.89443   5
   1 -17   3 7.82807 5.88262   2
  -1  17  -3 21.4850 7.88219   3
   1  17   3 18.0790 5.67855   3
  -2 -17  -3 27.5850 6.83350   5
   2 -17   3 45.0146 8.06854   5
  -2 -17  -3 31.2575 5.61754   2
   2  17   3 37.8947 6.49636   3
  -2  17  -3 19.8185 9.16199   3
   9   0  -4 1.13739 5.62786   5
   9   0  -4 4.17237 5.74418   2
  -9   0   4 1.74461 4.58838   4
  -8   0   4 202.752 9.74393   4
   8   0  -4 207.178 9.31559   4
   8   0  -4 191.109 12.8377   2
   8   0  -4 200.893 11.1182   5
   7   0  -4 -6.9959 4.89567   2
  -7   0   4 -8.6919 3.26454   4
  -7   0   4 -2.8485 4.45365   5
   7   0  -4 -0.9894 2.39150   4
  -6   0   4 126.995 7.12160   4
   6   0  -4 154.533 8.07050   5
   6   0  -4 131.063 6.73040   4
  -6   0   4 155.572 8.17297   2
   6   0  -4 150.380 8.71668   2
  -6   0   4 128.825 7.42223   5
   5   0  -4 1.87231 2.36115   4
  -5   0   4 2.05855 2.70493   4
  -5   0   4 -0.7370 2.57826   5
   5   0  -4 -0.3738 2.84790   5
  -5   0   4 -0.7118 2.50055   2
   5   0  -4 -0.6498 3.51490   2
   4   0  -4 3981.31 101.146   2
  -4   0   4 3779.97 99.9393   5
  -4   0   4 3918.95 100.745   2
   4   0  -4 3991.41 100.054   5
  -4   0   4 3882.86 99.8033   4
   4   0  -4 3720.31 99.8343   4
  -3   0   4 -1.3942 1.78502   4
   3   0  -4 -0.9704 1.71447   5
   3   0  -4 1.42466 1.43425   4
  -3   0   4 0.58150 1.68043   5
   3   0  -4 -0.5188 2.39575   2
  -3   0   4 0.73430 1.63950   2
   2   0  -4 258.364 8.08764   4
   2   0  -4 251.958 8.61556   2
   2   0  -4 246.543 7.78237   5
  -2   0   4 276.002 8.71734   2
  -2   0   4 254.139 8.16325   4
  -2   0   4 258.537 7.92603   5
   1   0  -4 0.86898 0.63333   5
   1   0  -4 -0.1435 0.83531   4
  -1   0   4 0.37609 0.63385   5
  -1   0   4 0.18164 0.92407   2
   1   0  -4 0.76430 0.76444   3
  -1   0   4 0.29572 0.68271   3
  -1   0   4 -0.3572 1.10437   4
   1   0   4 -0.7802 0.72118   2
   1   0   4 1.32196 0.87313   3
   2   0   4 430.617 11.3606   4
  -2   0  -4 430.800 12.2731   2
   2   0   4 430.655 12.1172   2
  -3   0  -4 -0.9903 1.39509   2
   3   0   4 0.29747 0.95197   5
   3   0   4 1.50154 0.71116   4
   3   0   4 1.65242 1.49833   2
   4   0   4 380.990 11.7945   2
   4   0   4 370.757 10.1041   4
  -4   0  -4 370.389 12.0107   2
   4   0   4 371.965 11.0236   5
   5   0   4 0.75380 2.58820   2
   5   0   4 2.00826 1.15491   4
   5   0   4 -0.6511 2.33313   5
  -5   0  -4 -1.4179 2.48122   2
  -6   0  -4 1297.53 36.5314   2
   6   0   4 1329.53 35.3575   5
   6   0   4 1230.77 33.1990   4
   6   0   4 1283.24 36.1788   2
   7   0   4 2.86671 4.06741   5
   7   0   4 5.69406 4.16531   2
  -7   0  -4 -1.9150 3.83300   2
   8   0   4 8.25160 5.22736   2
   8   0   4 8.92823 4.45691   5
   9   0   4 2.12899 5.22030   5
   9   0   4 -1.3823 5.39014   2
   9  -1  -4 7.67281 5.85363   5
   9  -1  -4 16.4391 6.39899   2
  -9  -1   4 22.4185 6.16123   4
   9   1  -4 4.71555 7.08733   2
  -9   1   4 16.7873 5.36234   4
   9   1  -4 16.8819 6.16598   5
  -8  -1   4 16.1791 4.71831   4
   8  -1  -4 11.9794 5.42593   5
   8  -1  -4 10.7636 5.44070   2
   8   1  -4 12.5269 3.82712   4
   8   1  -4 13.5288 5.32878   5
   8   1  -4 17.6037 6.52302   2
  -8   1   4 16.7613 4.31283   4
  -7  -1   4 41.8706 4.98951   4
   7  -1  -4 32.2734 6.23216   2
  -7   1   4 33.5572 4.45472   4
   7   1  -4 35.0834 4.96714   4
   7   1  -4 32.1987 5.72527   2
   6  -1  -4 42.8839 4.82582   5
   6  -1  -4 37.2254 4.06209   4
  -6  -1   4 39.2868 4.42650   5
  -6  -1   4 43.9637 4.56853   4
  -6  -1   4 45.6744 4.99745   2
   6  -1  -4 35.4338 5.58321   2
   6   1  -4 41.3012 5.35036   2
  -6   1   4 36.5970 4.76087   2
   6   1  -4 46.3139 5.01543   5
   6   1  -4 35.2582 4.08325   4
  -6   1   4 54.0420 5.06766   4
  -6   1   4 35.4590 4.42924   5
  -5  -1   4 259.810 10.3481   2
   5  -1  -4 255.179 10.6812   2
  -5  -1   4 261.738 9.35026   4
   5  -1  -4 242.069 9.03931   4
   5  -1  -4 258.923 9.85285   5
  -5  -1   4 256.045 9.66101   5
  -5   1   4 263.887 10.4132   2
  -5   1   4 240.493 9.61905   5
  -5   1   4 275.822 9.56766   4
   5   1  -4 258.781 9.33227   4
   5   1  -4 264.653 10.9451   2
   5   1  -4 264.756 9.94934   5
  -4  -1   4 60.0377 4.54515   2
   4  -1  -4 50.0653 3.53455   4
  -4  -1   4 61.9287 4.10990   4
   4  -1  -4 66.1835 4.57790   5
   4  -1  -4 63.0483 5.00384   2
  -4  -1   4 57.0966 4.20217   5
   4   1  -4 66.6438 3.98949   4
   4   1  -4 67.5738 5.27248   2
   4   1  -4 68.4056 4.67545   5
  -4   1   4 59.6378 3.93137   5
  -4   1   4 63.9865 4.60480   2
  -4   1   4 64.1475 4.36189   4
  -3  -1   4 206.256 7.63357   2
  -3  -1   4 199.709 7.01808   5
  -3  -1   4 198.864 7.18071   4
   3  -1  -4 182.975 6.76213   4
   3  -1  -4 203.860 7.07906   5
   3  -1  -4 202.122 7.97882   2
   3   1  -4 189.163 7.77981   2
  -3   1   4 184.538 6.91933   5
   3   1  -4 194.469 7.04681   5
  -3   1   4 200.093 7.01838   4
  -3   1   4 198.635 7.45890   2
  -2  -1   4 536.262 15.7060   4
  -2  -1   4 555.732 15.4344   5
   2  -1  -4 542.319 15.4683   5
   2  -1  -4 583.922 16.3567   2
  -2  -1   4 557.489 16.1422   2
   2  -1  -4 558.403 15.6812   4
  -2   1   4 554.777 15.5837   5
  -2   1   4 570.370 15.6794   4
  -2   1   4 594.914 16.1920   2
   2   1  -4 553.443 15.4271   5
   2   1  -4 557.984 15.6294   3
   2   1  -4 568.006 15.8474   4
  -1  -1   4 2.91231 0.75882   5
   1  -1  -4 4.49641 1.15964   2
  -1  -1   4 2.27532 0.79766   3
  -1  -1   4 3.20207 1.27595   4
   1  -1  -4 3.47018 0.83179   5
   1   1  -4 3.47625 1.27243   4
  -1   1   4 2.78458 1.20384   2
   1   1  -4 2.35297 0.68821   5
   1   1  -4 1.20061 0.81433   3
  -1   1   4 3.03441 0.94407   5
  -1   1   4 2.56794 1.00933   4
   0  -1   4 414.822 11.7104   4
   0  -1   4 438.357 11.7312   3
   0  -1  -4 425.605 11.0632   3
   0   1  -4 421.246 11.7572   3
   0   1  -4 428.110 11.7234   4
   0   1   4 438.635 11.0442   3
   1  -1   4 784.680 21.3288   2
   1  -1   4 782.225 20.6337   4
   1  -1   4 814.803 21.3466   3
  -1   1  -4 793.147 21.2732   3
   1   1   4 795.798 20.6148   2
   1   1   4 807.623 20.8172   3
  -2  -1  -4 518.711 14.0357   2
   2  -1   4 512.290 14.5558   2
   2  -1   4 528.964 14.8008   3
   2  -1   4 508.973 13.1297   4
   2   1   4 506.207 13.7948   4
  -2   1  -4 521.082 14.7314   2
   2   1   4 511.741 13.8846   2
   3  -1   4 231.797 6.73045   5
   3  -1   4 214.182 7.93741   3
  -3  -1  -4 225.342 7.32614   2
   3  -1   4 223.409 7.61202   2
   3   1   4 233.925 6.59090   4
  -3   1  -4 226.256 7.97314   2
   3   1   4 221.130 6.61459   5
   3   1   4 220.690 7.16534   2
   4  -1   4 125.363 5.85974   2
   4  -1   4 123.472 4.88646   5
   4   1   4 119.376 4.82303   5
   4   1   4 123.004 4.15155   4
   4   1   4 123.485 5.36007   2
  -4   1  -4 104.327 5.76438   2
   5  -1   4 25.0419 3.64799   2
  -5  -1  -4 32.3891 3.58588   2
   5  -1   4 26.1963 3.15979   5
   5   1   4 24.3821 2.32641   4
   5   1   4 28.8300 3.49393   2
  -5   1  -4 22.0732 3.68647   2
   5   1   4 26.4265 2.99036   5
   6  -1   4 286.944 11.4920   2
  -6  -1  -4 279.833 11.2166   2
   6  -1   4 291.292 10.6842   5
   6   1   4 303.254 10.6581   5
   6   1   4 284.307 11.3176   2
   6   1   4 285.614 8.84531   4
  -7  -1  -4 97.7064 8.12783   2
   7  -1   4 98.1416 7.31871   2
   7  -1   4 91.0952 6.78809   5
   7   1   4 95.0070 4.34319   4
   7   1   4 103.964 8.70767   2
   7   1   4 102.927 7.00540   5
   8  -1   4 -2.1254 4.17301   5
   8  -1   4 10.4960 5.24649   2
   8   1   4 1.95335 4.71750   2
   8   1   4 4.10800 4.45464   5
   9  -1   4 22.6279 5.99381   5
   9  -1   4 19.0417 6.51736   2
   9   1   4 25.3080 6.49043   2
   9   1   4 19.1931 6.71237   5
   9  -2  -4 25.2814 7.85048   2
   9  -2  -4 25.4756 6.52070   5
  -9  -2   4 21.8344 5.71895   4
   9   2  -4 24.6910 6.48860   5
  -9   2   4 37.4375 5.59475   4
   9   2  -4 26.0544 6.96573   3
   8  -2  -4 80.1760 8.21905   2
   8  -2  -4 85.6199 8.86372   5
  -8  -2   4 105.751 7.40814   4
   8   2  -4 100.821 8.83920   5
  -8   2   4 104.588 7.18000   4
   7  -2  -4 732.123 25.8135   5
   7  -2  -4 769.722 27.8211   2
  -7  -2   4 800.208 23.5194   4
   7   2  -4 774.113 23.5619   4
  -7   2   4 781.260 23.0051   4
   7   2  -4 795.185 25.8479   5
   7   2  -4 804.478 26.2007   2
   6  -2  -4 261.280 10.7992   5
  -6  -2   4 260.422 11.5037   2
  -6  -2   4 275.059 10.5809   4
   6  -2  -4 235.940 11.9070   2
  -6  -2   4 246.650 10.5534   5
   6   2  -4 276.260 10.9769   5
  -6   2   4 259.225 11.2853   2
  -6   2   4 279.572 10.0687   4
   6   2  -4 254.065 10.0827   4
  -6   2   4 245.586 10.5531   5
   6   2  -4 281.416 12.6752   2
  -5  -2   4 405.866 13.2181   4
  -5  -2   4 394.348 13.1409   5
  -5  -2   4 391.531 13.7989   2
   5  -2  -4 417.278 13.4023   5
   5  -2  -4 387.915 14.0967   2
  -5   2   4 389.253 13.9281   2
   5   2  -4 402.574 13.4300   5
  -5   2   4 379.200 13.2090   5
   5   2  -4 395.001 12.9470   4
   5   2  -4 398.575 14.4738   2
  -5   2   4 408.631 12.9071   4
   4  -2  -4 12.0064 3.34030   2
  -4  -2   4 11.1788 2.71026   2
  -4  -2   4 7.22914 2.44214   5
   4  -2  -4 11.5512 2.75145   5
  -4   2   4 10.6346 2.57101   5
  -4   2   4 8.45210 2.87807   2
   4   2  -4 12.1191 2.40641   4
   4   2  -4 6.80910 2.28233   5
  -4   2   4 8.98946 2.43156   4
   4   2  -4 8.74949 2.54504   3
  -3  -2   4 463.424 14.2138   2
  -3  -2   4 470.572 13.7503   4
   3  -2  -4 454.750 13.5416   5
   3  -2  -4 446.366 14.1987   2
  -3  -2   4 465.208 13.5041   5
  -3   2   4 461.198 13.4913   4
  -3   2   4 477.787 14.1089   2
   3   2  -4 447.468 13.5953   5
  -3   2   4 439.350 13.5353   5
   3   2  -4 451.893 13.6647   4
   3   2  -4 456.019 13.8140   3
  -2  -2   4 713.061 19.1078   5
  -2  -2   4 723.811 19.2827   3
   2  -2  -4 679.793 19.6584   2
   2  -2  -4 707.114 19.1982   5
  -2  -2   4 683.544 19.3995   4
   2   2  -4 706.668 19.4466   3
  -2   2   4 728.622 19.6890   2
  -2   2   4 703.982 19.2958   5
   2   2  -4 712.331 19.5610   4
   2   2  -4 701.175 19.1402   5
  -2   2   4 692.087 19.3029   4
  -1  -2   4 3152.94 78.9999   5
  -1  -2   4 3189.95 79.3434   3
   1  -2  -4 3071.81 79.4932   2
   1   2  -4 3009.94 79.3861   3
   1   2  -4 3108.86 78.8809   5
   0  -2   4 847.712 22.4604   4
   0  -2   4 869.686 22.7571   3
   0   2   4 874.258 22.1130   2
   0   2   4 852.242 21.8852   5
   0   2   4 841.313 21.9286   5
   0   2  -4 831.724 22.7948   3
   0   2  -4 865.174 22.5875   4
   1  -2   4 939.837 25.5175   2
   1  -2   4 949.912 24.4592   4
   1  -2   4 972.993 25.4713   3
  -1   2  -4 954.363 24.5839   4
  -1   2  -4 929.059 25.4187   3
  -2  -2  -4 2.84058 0.80871   2
   2  -2   4 5.36485 1.84325   3
   2  -2   4 3.35538 1.68494   2
   2   2   4 1.99255 0.70336   5
   2   2   4 2.71298 0.89046   2
  -2   2  -4 1.84622 1.65279   2
   2   2   4 2.37237 1.10348   4
   2   2   4 3.57839 0.75325   5
   3  -2   4 1396.11 36.8099   2
  -3  -2  -4 1373.31 35.8287   2
   3  -2   4 1375.72 35.6191   5
   3  -2   4 1351.13 37.1261   3
   3   2   4 1373.13 35.6334   4
   3   2   4 1363.98 35.5593   5
   3   2   4 1368.71 35.8632   2
  -3   2  -4 1361.40 37.0738   2
   4  -2   4 620.301 18.1459   2
   4  -2   4 590.145 18.5938   3
  -4  -2  -4 607.526 17.3210   2
   4  -2   4 608.600 17.0537   5
   4   2   4 595.807 17.4618   2
  -4   2  -4 592.951 18.3373   2
   4   2   4 616.031 17.1140   5
   4   2   4 614.702 16.5889   4
  -5  -2  -4 23.3256 3.33484   2
   5  -2   4 13.9518 3.44974   2
   5  -2   4 17.4767 2.78032   5
   5  -2   4 18.7148 3.44245   3
   5   2   4 17.9895 3.18232   5
   5   2   4 17.3249 2.14765   4
   5   2   4 19.7820 3.12936   2
  -5   2  -4 15.0926 3.67436   2
  -6  -2  -4 102.374 6.62985   2
   6  -2   4 129.451 7.88133   2
   6  -2   4 120.485 6.48296   5
  -6   2  -4 117.228 7.80878   2
   6   2   4 112.219 7.13721   2
   6   2   4 130.679 7.15283   5
  -7  -2  -4 160.967 9.06655   2
   7  -2   4 183.830 9.48200   2
   7  -2   4 177.709 8.66434   5
   7   2   4 169.165 10.0157   2
   7   2   4 180.936 7.41531   4
   7   2   4 171.227 8.99062   5
   8  -2   4 102.832 8.05903   5
   8  -2   4 92.7278 8.43618   2
   8   2   4 108.608 8.49415   5
   8   2   4 114.980 9.03106   2
   9  -2   4 92.8180 9.11426   5
   9  -2   4 110.761 11.1074   2
   9   2   4 95.4400 9.39444   5
   9   2   4 96.6219 9.68425   2
   9  -3  -4 81.5026 8.43255   5
  -9  -3   4 96.4076 9.32088   4
   9  -3  -4 92.4578 9.47811   2
  -9   3   4 100.642 8.06532   4
   9   3  -4 76.2620 8.25997   5
   9   3  -4 96.5993 8.85221   3
   8  -3  -4 232.237 13.3975   2
  -8  -3   4 265.173 12.3468   4
   8  -3  -4 272.315 12.9571   5
   8   3  -4 267.237 12.9276   5
  -8   3   4 274.007 10.7846   4
   8   3  -4 278.906 13.1012   3
   7  -3  -4 42.4789 6.85018   2
   7  -3  -4 40.1747 5.52185   5
  -7  -3   4 48.3664 5.71914   4
   7   3  -4 51.8047 5.17485   4
  -7   3   4 52.1391 4.90415   4
   7   3  -4 44.5549 5.27993   5
   7   3  -4 42.0654 6.31542   3
   6  -3  -4 667.189 20.3984   5
   6  -3  -4 627.567 21.4285   2
  -6  -3   4 632.083 20.0319   5
  -6  -3   4 699.698 20.5633   4
  -6  -3   4 684.370 21.1931   2
   6   3  -4 651.579 20.2101   4
  -6   3   4 642.450 21.8773   2
  -6   3   4 598.726 20.3369   5
   6   3  -4 674.806 20.8323   5
  -6   3   4 666.759 19.7252   4
   6   3  -4 691.011 21.1805   3
   5  -3  -4 838.980 24.0100   5
  -5  -3   4 814.197 23.8352   5
  -5  -3   4 838.155 24.8656   2
   5  -3  -4 808.315 24.7897   2
  -5  -3   4 847.027 24.0419   4
   5   3  -4 818.025 24.1949   5
  -5   3   4 875.174 23.6465   4
  -5   3   4 789.632 24.0631   5
   5   3  -4 815.117 24.4841   3
  -5   3   4 811.377 24.8576   2
   5   3  -4 813.384 23.8226   4
  -4  -3   4 269.105 10.2727   2
   4  -3  -4 268.718 9.48362   5
   4  -3  -4 269.376 10.3776   2
  -4  -3   4 261.888 9.35822   5
  -4  -3   4 272.620 9.73986   4
  -4   3   4 267.629 9.21586   4
   4   3  -4 263.817 9.33888   4
   4   3  -4 292.075 10.2736   3
   4   3  -4 265.631 9.70288   5
  -4   3   4 271.979 10.2485   2
  -4   3   4 247.555 9.46437   5
   3  -3  -4 5.06175 1.99887   2
   3  -3  -4 3.69727 1.68058   5
  -3  -3   4 4.07793 1.98125   2
  -3  -3   4 4.28076 1.96385   4
  -3  -3   4 6.20814 1.67089   5
   3   3  -4 4.32141 2.00454   3
  -3   3   4 9.02296 2.17335   5
  -3   3   4 4.52138 1.67222   4
   3   3  -4 7.88149 2.20767   4
  -3   3   4 7.08168 2.00233   2
   3   3  -4 5.77415 2.24136   5
  -2  -3   4 4462.33 113.881   3
  -2  -3   4 4464.13 113.660   5
   2   3  -4 4469.34 114.126   3
   2   3  -4 4456.85 113.735   5
  -1  -3   4 1862.51 46.6792   5
  -1  -3   4 1850.74 47.0450   3
   1  -3  -4 1808.48 46.5653   5
   1  -3  -4 1809.17 46.3065   3
   1  -3  -4 1776.76 46.8266   2
  -1  -3   4 1802.22 46.9877   4
   1   3  -4 1781.79 46.5387   5
   1   3  -4 1787.36 47.1760   3
  -1   3   4 1815.46 46.7603   2
  -1   3   4 1824.48 46.7772   5
   1   3  -4 1801.64 47.0408   4
   0  -3  -4 621.632 15.7106   3
   0  -3  -4 617.283 15.8272   5
   0  -3  -4 622.304 16.2024   2
   0  -3   4 608.084 16.5891   4
   0  -3  -4 596.743 15.8718   5
   0  -3   4 618.919 17.0540   3
   0   3   4 607.164 16.0747   2
   0   3   4 622.521 16.3432   5
   0   3   4 621.336 16.3252   5
   0   3  -4 618.589 16.6630   4
   0   3   4 609.713 15.7580   3
   0   3  -4 616.726 17.1950   3
   1  -3   4 1.56760 1.52711   3
   1  -3   4 1.84511 0.90732   4
   1  -3   4 1.75517 1.65706   2
   1   3   4 2.73931 0.71469   3
   1   3   4 2.41823 0.84065   5
  -1   3  -4 -1.4569 1.52904   3
  -1   3  -4 0.92778 0.96418   4
   1   3   4 1.11870 0.87132   5
   2  -3   4 895.951 24.7644   2
  -2  -3  -4 912.867 22.9341   2
   2  -3   4 878.912 24.7635   3
  -2   3  -4 868.412 22.9330   4
   2   3   4 911.896 23.4202   5
   2   3   4 865.201 23.3849   5
  -2   3  -4 893.145 24.7057   3
   2   3   4 904.908 23.9361   4
  -2   3  -4 904.316 25.1420   2
   3  -3   4 362.606 11.8471   2
   3  -3   4 366.254 10.6178   5
  -3  -3  -4 365.347 10.2979   2
   3  -3   4 354.630 11.8978   3
   3   3   4 371.400 10.6974   4
   3   3   4 347.917 10.5536   2
  -3   3  -4 374.082 12.2204   2
   3   3   4 359.706 10.6529   5
   4  -3   4 955.194 26.9594   2
   4  -3   4 947.373 25.8607   5
  -4  -3  -4 955.057 25.6874   2
   4  -3   4 910.855 27.3161   3
   4   3   4 950.492 25.5010   4
  -4   3  -4 942.067 27.3065   2
   4   3   4 959.944 25.9910   5
   4   3   4 945.487 25.9309   2
   5  -3   4 311.083 12.4419   3
   5  -3   4 348.206 11.2631   5
  -5  -3  -4 335.353 11.2404   2
   5  -3   4 323.295 11.9270   2
   5   3   4 342.760 11.7397   2
   5   3   4 347.286 11.4931   5
  -5   3  -4 328.544 12.7302   2
   5   3   4 338.687 10.3555   4
  -6  -3  -4 29.4595 3.87977   2
   6  -3   4 25.9496 4.23092   2
   6  -3   4 19.5666 3.56475   5
   6   3   4 21.7403 3.89481   5
  -6   3  -4 21.4661 4.16993   2
   6   3   4 22.9438 2.88167   4
   6   3   4 34.7488 4.76343   2
  -7  -3  -4 0.39466 3.92110   2
   7   3   4 14.1720 2.82624   4
   7   3   4 9.80416 4.19695   2
   8  -3   4 107.003 9.98774   2
   8  -3   4 117.848 8.44428   5
   8   3   4 124.973 9.14540   2
   8   3   4 113.707 9.40937   5
   8   3   4 104.402 5.77500   4
   9  -3   4 67.4602 8.56325   2
   9  -4  -4 0.57229 7.27166   2
  -9  -4   4 0.48783 5.65513   4
   9  -4  -4 2.92719 6.03136   5
   9   4  -4 0.35904 5.93979   5
   9   4  -4 1.45414 5.30331   3
  -9   4   4 1.09732 3.84172   4
   8  -4  -4 201.947 12.3817   2
   8  -4  -4 192.598 11.3096   5
  -8  -4   4 188.691 11.1358   4
   8   4  -4 201.665 11.6816   5
  -8   4   4 210.959 9.87333   4
   8   4  -4 203.429 12.7460   3
  -7  -4   4 2.71311 4.81886   4
   7  -4  -4 1.44058 5.12647   2
   7  -4  -4 -1.2174 4.30282   5
  -7   4   4 1.13402 3.87008   4
   7   4  -4 0.65639 2.87479   4
   7   4  -4 2.20874 4.98343   3
   7   4  -4 0.52081 4.65973   5
  -6  -4   4 113.647 7.97384   2
  -6  -4   4 111.360 6.92674   5
  -6  -4   4 125.355 7.98868   4
   6  -4  -4 113.389 7.56066   5
   6  -4  -4 100.514 8.64633   2
  -6   4   4 117.574 7.57801   5
  -6   4   4 129.127 6.77863   4
   6   4  -4 115.959 7.75153   3
   6   4  -4 116.707 7.80862   5
   6   4  -4 107.857 6.38266   4
  -5  -4   4 11.8907 3.13229   5
   5  -4  -4 7.31182 2.73393   5
  -5  -4   4 4.15411 2.81914   2
   5  -4  -4 4.73152 3.24638   2
  -5  -4   4 7.04086 3.69656   4
  -5   4   4 5.40371 3.16577   5
  -5   4   4 10.8125 3.21918   2
   5   4  -4 3.97942 3.43289   5
   5   4  -4 6.08057 2.54534   4
  -5   4   4 8.83961 2.93351   4
   5   4  -4 5.47678 3.81394   3
   4  -4  -4 49.9683 4.57691   5
  -4  -4   4 49.9535 5.03751   2
  -4  -4   4 55.1772 4.55256   4
  -4  -4   4 44.3017 4.16076   5
   4  -4  -4 49.0764 4.59820   2
   4   4  -4 54.6451 5.33697   3
  -4   4   4 47.3635 4.89971   2
  -4   4   4 59.8761 4.87524   4
   4   4  -4 47.7108 3.90151   4
   4   4  -4 51.6035 4.88942   5
  -4   4   4 52.9705 4.50258   5
  -3  -4   4 557.434 18.0036   4
  -3  -4   4 576.476 16.4711   5
  -3   4   4 569.693 16.8442   5
  -3   4   4 569.733 17.0792   2
   3   4  -4 584.581 17.1422   3
   3   4  -4 568.720 16.7161   4
   2  -4  -4 248.397 7.85951   3
   2  -4  -4 249.343 8.48767   2
  -2  -4   4 253.683 8.45844   4
   2  -4  -4 258.305 8.18748   5
  -2  -4   4 260.453 8.12042   5
  -2  -4   4 252.600 8.38286   3
  -2   4   4 253.353 8.47612   2
   2   4  -4 239.291 8.48837   3
   2   4  -4 250.935 8.21848   5
  -2   4   4 254.278 8.39383   5
   2   4  -4 256.935 8.45949   4
  -1  -4   4 235.996 7.18462   5
   1  -4  -4 220.165 7.13163   2
   1  -4  -4 226.839 7.03547   5
   1  -4  -4 227.362 6.73966   3
  -1  -4   4 230.601 7.45496   4
  -1  -4   4 227.750 7.55977   3
  -1   4   4 230.150 7.32937   5
  -1   4   4 226.639 7.15547   2
   1   4  -4 221.622 7.45109   4
   1   4  -4 219.513 7.66334   3
   0  -4  -4 4.07436 1.02112   5
   0  -4  -4 5.49504 0.78856   3
   0  -4  -4 2.90729 0.98517   5
   0  -4  -4 3.85207 0.90710   2
   0  -4   4 2.89141 1.60723   3
   0  -4   4 3.22012 1.41007   4
   0   4  -4 3.70370 1.20654   4
   0   4   4 3.69659 0.78786   3
   0   4   4 5.06139 0.94826   2
   0   4  -4 5.25678 1.61496   3
   0   4   4 4.55878 1.38074   5
   0   4   4 5.52764 1.26191   5
   1  -4   4 579.972 16.6764   3
   1  -4   4 574.424 15.4771   4
   1  -4   4 578.011 16.8008   2
  -1   4  -4 565.820 16.5822   3
   1   4   4 559.424 15.2056   3
  -1   4  -4 572.007 15.5097   4
   1   4   4 568.126 15.5230   5
   1   4   4 583.620 15.6399   5
   2  -4   4 207.317 6.84034   5
  -2  -4  -4 213.568 5.81800   2
   2  -4   4 227.240 8.07969   2
   2  -4   4 216.325 7.96699   3
   2   4   4 222.415 8.04980   4
  -2   4  -4 218.003 6.33045   4
   2   4   4 210.575 6.90175   3
  -2   4  -4 210.356 7.96381   3
  -2   4  -4 217.820 8.18488   2
   2   4   4 218.610 6.90310   5
   2   4   4 214.772 6.83001   5
  -3  -4  -4 0.86703 1.14369   2
   3  -4   4 0.65947 1.55909   5
   3  -4   4 -0.1282 1.98538   3
   3  -4   4 3.40897 2.53187   2
   3   4   4 -0.9360 1.30217   4
  -3   4  -4 -0.5218 2.38113   2
   3   4   4 -0.4929 1.80280   5
  -3   4  -4 0.20105 0.68185   4
   4  -4   4 181.285 8.17162   2
   4  -4   4 189.948 6.85996   5
  -4  -4  -4 166.827 6.19585   2
   4  -4   4 161.730 8.18347   3
   4   4   4 167.146 6.39023   4
  -4   4  -4 186.867 8.24469   2
   4   4   4 172.987 7.04754   5
  -5  -4  -4 436.977 13.4877   2
   5  -4   4 449.345 13.9317   5
   5  -4   4 423.929 15.5350   3
   5  -4   4 452.396 15.1192   2
   5   4   4 420.403 13.0361   4
   5   4   4 418.826 13.9928   5
  -5   4  -4 427.759 15.5744   2
   6  -4   4 57.5974 5.50223   2
   6  -4   4 57.9606 5.42368   5
  -6  -4  -4 50.6333 5.04389   2
   6   4   4 49.6576 4.33606   4
   6   4   4 50.8971 4.98174   5
  -7  -4  -4 57.3861 5.39196   2
   7  -4   4 56.3385 5.64295   5
   7  -4   4 55.4010 6.58547   2
   7   4   4 61.2798 4.93284   4
   7   4   4 57.4878 5.83438   5
  -8  -4  -4 141.771 9.68689   2
   8  -4   4 125.906 10.7533   2
   8  -4   4 142.233 9.96888   5
   8   4   4 162.478 9.83880   5
   8   4   4 143.523 7.05861   4
   9  -5  -4 383.889 20.9109   2
  -9  -5   4 390.615 16.8762   4
  -9   5   4 371.495 13.5593   4
   8  -5  -4 0.31042 5.40073   5
   8  -5  -4 3.91956 6.41536   2
  -8  -5   4 2.64686 5.68770   4
   8   5  -4 4.54683 5.12170   3
  -8   5   4 4.37293 3.81820   4
   8   5  -4 -3.0389 5.41949   5
   7  -5  -4 15.3745 4.95513   2
   7  -5  -4 24.7929 5.27442   5
  -7  -5   4 26.6953 5.75681   4
  -7   5   4 17.5669 3.96919   4
   7   5  -4 27.2051 5.63199   5
   7   5  -4 17.3281 5.77311   3
   6  -5  -4 218.644 10.0328   5
   6  -5  -4 220.917 11.4930   2
  -6  -5   4 209.291 9.52190   5
  -6  -5   4 224.621 10.8405   4
  -6  -5   4 212.135 10.0393   2
  -6   5   4 223.638 9.19207   4
   6   5  -4 226.876 10.7369   5
  -6   5   4 202.071 10.0433   5
   6   5  -4 229.750 9.41720   4
   6   5  -4 214.188 10.6365   3
  -5  -5   4 899.598 26.1178   4
  -5  -5   4 880.206 25.5458   5
  -5  -5   4 889.706 26.3241   2
   5  -5  -4 910.190 25.6017   5
   5  -5  -4 868.734 26.3761   2
  -5   5   4 835.845 26.7071   2
  -5   5   4 923.872 25.2389   4
   5   5  -4 900.340 26.7263   3
   5   5  -4 858.371 25.8903   5
   5   5  -4 864.115 25.5262   4
  -5   5   4 870.327 26.0753   5
   4  -5  -4 57.4088 4.97067   2
  -4  -5   4 63.9532 4.97424   2
  -4  -5   4 53.9949 4.41183   5
  -4  -5   4 69.7077 5.20857   4
   4  -5  -4 63.9941 4.96944   5
  -4   5   4 54.7864 4.79505   2
   4   5  -4 60.0283 5.34356   5
   4   5  -4 56.1376 4.27424   4
  -4   5   4 56.8615 4.11152   4
   4   5  -4 60.7336 5.19940   3
  -4   5   4 49.7143 4.76234   5
   3  -5  -4 955.168 26.7352   3
   3  -5  -4 998.167 26.8008   5
  -3  -5   4 983.016 27.0819   4
  -3  -5   4 934.469 26.7154   3
  -3  -5   4 950.083 26.4937   5
   3  -5  -4 978.448 27.2409   2
  -3   5   4 963.957 27.0572   5
   3   5  -4 972.324 27.3500   3
   3   5  -4 966.833 26.8542   4
  -3   5   4 958.754 27.2546   2
   3   5  -4 985.256 26.9828   5
  -2  -5   4 99.9979 5.27372   4
   2  -5  -4 100.398 4.98547   2
   2  -5  -4 104.887 4.72929   5
  -2  -5   4 100.002 4.36650   5
  -2  -5   4 95.0711 4.57355   3
   2  -5  -4 101.803 4.39093   3
   2   5  -4 102.511 4.82914   5
  -2   5   4 95.2584 4.87305   5
  -2   5   4 100.926 4.72611   2
   2   5  -4 104.500 4.98367   4
   2   5  -4 98.7829 5.09573   3
   1  -5  -4 1705.22 43.9364   5
   1  -5  -4 1658.87 43.9092   2
  -1  -5   4 1707.75 44.3075   4
   1  -5  -4 1676.53 43.6038   3
  -1  -5   4 1688.27 44.4286   3
  -1   5   4 1687.72 44.0649   2
   1   5  -4 1689.79 44.2253   4
   1   5  -4 1658.64 44.6921   3
   0  -5  -4 21.3230 1.85022   5
   0  -5  -4 19.4033 1.61374   3
   0  -5   4 19.8254 2.51289   3
   0  -5  -4 23.2086 2.03756   5
   0  -5   4 24.6416 2.42208   4
   0  -5   4 22.5054 3.02838   2
   0  -5  -4 22.6493 1.88074   2
   0   5   4 21.9909 1.90319   2
   0   5   4 23.8410 2.25751   5
   0   5  -4 18.5117 2.50334   3
   0   5  -4 25.6836 2.39019   4
   0   5   4 20.8995 1.75080   3
  -1  -5  -4 2980.92 75.7240   5
   1  -5   4 2960.37 77.6370   2
   1  -5   4 3019.29 76.2680   4
   1  -5   4 2982.66 77.3518   3
  -1  -5  -4 2932.27 75.6723   5
  -1  -5  -4 2974.36 75.8520   3
   1   5   4 3024.00 76.5203   5
   1   5   4 3025.05 77.0686   4
  -1   5  -4 2941.79 76.2033   4
   1   5   4 2992.47 75.9631   3
   1   5   4 2955.40 76.3625   5
  -1   5  -4 2944.60 77.4246   3
  -2  -5  -4 55.8159 2.24412   2
  -2  -5  -4 62.4306 2.36196   2
  -2  -5  -4 57.5516 2.02256   5
   2  -5   4 67.5307 4.93184   2
   2  -5   4 65.6431 4.25486   3
   2  -5   4 63.3162 3.68081   5
   2   5   4 60.5681 3.43752   5
  -2   5  -4 59.3665 2.92814   4
   2   5   4 56.8760 3.18967   3
  -2   5  -4 72.3605 4.63109   3
   2   5   4 57.0530 3.56515   4
  -2   5  -4 64.7515 4.49101   2
   3  -5   4 175.677 7.68030   3
   3  -5   4 183.519 7.43468   5
   3  -5   4 178.425 8.01714   2
  -3  -5  -4 171.706 5.59359   2
   3   5   4 187.420 7.59229   5
   3   5   4 177.898 6.77043   4
  -3   5  -4 180.243 7.96572   2
  -3   5  -4 175.529 5.41294   4
   3   5   4 173.530 6.78245   3
   4  -5   4 204.758 8.64920   2
  -4  -5  -4 205.071 6.81796   2
   4  -5   4 199.390 7.83304   5
   4   5   4 182.721 7.72660   3
   4   5   4 190.425 7.67908   5
   4   5   4 189.997 7.25375   4
  -4   5  -4 192.811 9.32691   2
   5  -5   4 862.155 24.9318   5
   5  -5   4 863.164 25.9912   2
   5   5   4 861.964 25.4079   3
   5   5   4 868.782 25.0382   5
   5   5   4 878.458 24.3094   4
   6  -5   4 39.2672 5.62170   2
   6  -5   4 42.7636 4.70922   5
  -6  -5  -4 33.3067 3.94638   2
   6   5   4 41.4779 4.18428   4
   6   5   4 31.7047 5.15361   3
   6   5   4 43.9634 5.32476   5
   7  -5   4 92.7006 7.88627   5
  -7  -5  -4 88.8855 6.85380   2
   7  -5   4 91.8776 8.11651   2
   7   5   4 94.5933 7.75446   5
   7   5   4 87.6478 5.95824   4
   7   5   4 93.1769 8.87580   3
   8  -5   4 6.06577 4.79684   5
   8  -5   4 0.72031 4.80486   2
  -8  -5  -4 8.53172 4.25087   2
   8   5   4 7.93410 6.02565   5
   8   5   4 3.83795 5.76723   3
   8   5   4 5.09157 3.48459   4
   9  -6  -4 7.54846 6.40621   5
   9  -6  -4 12.7286 6.59784   2
  -9  -6   4 11.2355 6.94906   4
   9   6  -4 8.55667 6.75146   5
   9   6  -4 11.9769 6.28418   3
  -9   6   4 1.22824 4.38517   4
   8  -6  -4 105.357 9.84408   5
  -8  -6   4 124.692 9.47021   4
   8  -6  -4 93.6932 9.76073   2
   8   6  -4 116.064 10.0587   3
  -8   6   4 109.523 7.46535   4
   8   6  -4 119.742 10.6353   5
  -7  -6   4 217.155 11.0987   4
   7  -6  -4 213.183 11.3340   5
   7  -6  -4 240.823 13.1934   2
   7   6  -4 227.249 11.3453   5
   7   6  -4 225.773 11.8270   3
  -7   6   4 237.884 9.91199   4
  -6  -6   4 160.104 9.35052   2
   6  -6  -4 157.103 9.47856   2
  -6  -6   4 185.061 10.1565   4
   6  -6  -4 177.681 9.35176   5
   6   6  -4 171.266 9.88584   5
  -6   6   4 174.609 8.16876   4
   6   6  -4 145.230 10.2183   3
  -5  -6   4 78.3282 6.40267   4
  -5  -6   4 74.5219 6.61452   2
  -5  -6   4 74.7711 5.71073   5
   5  -6  -4 64.8199 5.95648   3
   5  -6  -4 78.0487 6.43452   2
   5  -6  -4 72.0838 6.30188   5
  -5   6   4 64.2997 6.09137   2
   5   6  -4 82.8242 7.67737   3
  -5   6   4 63.4119 6.13267   5
  -5   6   4 79.2790 5.57436   4
   5   6  -4 73.4708 6.90587   5
   5   6  -4 69.7806 5.15131   4
  -4  -6   4 258.537 10.0300   2
   4  -6  -4 257.498 9.45450   5
  -4  -6   4 262.897 10.0690   4
  -4  -6   4 248.970 9.32454   5
   4  -6  -4 244.393 9.68444   3
   4  -6  -4 242.520 9.95642   2
  -4   6   4 242.717 9.84838   5
   4   6  -4 253.653 10.3342   3
   4   6  -4 256.378 9.67626   4
   4   6  -4 246.990 10.0699   5
  -4   6   4 244.237 10.4210   2
   3  -6  -4 428.798 14.1413   2
  -3  -6   4 451.753 13.8965   3
   3  -6  -4 458.959 13.9826   5
  -3  -6   4 443.541 13.6586   5
  -3  -6   4 461.694 14.3979   4
   3  -6  -4 442.501 13.7700   3
   3   6  -4 450.028 14.1882   5
  -3   6   4 423.460 14.2665   2
   3   6  -4 452.538 14.8188   3
  -3   6   4 437.210 14.1991   5
   3   6  -4 447.800 14.0562   4
   2  -6  -4 619.758 17.4858   3
  -2  -6   4 589.965 17.4936   5
  -2  -6   4 595.728 17.7521   3
  -2  -6   4 625.057 18.2276   4
   2  -6  -4 600.469 17.7440   2
  -2   6   4 615.187 18.0567   2
   2   6  -4 626.885 18.5303   3
  -2   6   4 622.099 18.0541   5
   2   6  -4 617.245 17.8149   4
   1  -6  -4 45.0803 3.30431   2
  -1  -6   4 42.9991 3.28287   5
  -1  -6   4 48.8003 3.68979   4
  -1  -6   4 47.2158 3.44634   3
   1  -6  -4 51.2302 2.89737   3
   1  -6  -4 50.0189 3.68284   5
   1  -6  -4 52.7361 3.26940   5
  -1   6   4 55.1536 3.76766   5
  -1   6   4 56.3433 3.10855   3
  -1   6   4 45.7887 3.30041   2
   1   6  -4 42.0304 3.64411   4
   0  -6  -4 156.913 5.70149   5
   0  -6  -4 154.785 5.43178   2
   0  -6   4 163.580 6.45671   3
   0  -6   4 153.061 8.29576   2
   0  -6  -4 160.335 5.62381   5
   0  -6   4 167.502 6.29646   4
   0  -6  -4 153.825 5.21261   3
   0   6   4 155.698 5.40145   3
   0   6  -4 154.075 6.01393   4
   0   6   4 159.548 5.53433   2
   0   6   4 165.182 6.24165   5
  -1  -6  -4 615.164 16.5624   3
  -1  -6  -4 595.086 16.2700   2
  -1  -6  -4 605.715 16.5209   5
   1  -6   4 597.250 18.0121   3
  -1  -6  -4 613.371 16.7159   5
   1  -6   4 606.803 18.5956   2
   1  -6   4 622.761 17.1466   4
  -1   6  -4 614.750 18.4226   3
  -1   6  -4 604.674 17.0062   4
   1   6   4 608.029 16.7952   3
   1   6   4 612.671 17.8741   4
   1   6   4 607.465 17.2645   5
   1   6   4 610.417 17.4411   5
  -2  -6  -4 1651.16 43.2925   5
   2  -6   4 1696.87 45.6621   2
  -2  -6  -4 1731.64 43.1976   2
  -2  -6  -4 1660.33 43.1007   2
   2  -6   4 1656.93 45.4565   3
  -2  -6  -4 1710.96 43.3336   5
  -2   6  -4 1679.24 45.5449   3
   2   6   4 1688.25 44.7663   4
   2   6   4 1691.65 44.0085   3
  -2   6  -4 1650.64 43.6971   4
  -2   6  -4 1675.68 45.9430   2
   3  -6   4 2.69176 2.26861   5
   3  -6   4 2.23220 3.08836   2
  -3  -6  -4 4.62235 1.41128   2
   3  -6   4 2.43123 2.46965   3
  -3   6  -4 1.09538 3.04244   2
   3   6   4 5.62677 2.45234   4
  -3   6  -4 5.42978 1.66436   4
   3   6   4 1.34950 2.29653   5
   3   6   4 2.35655 2.21571   3
   4  -6   4 -0.5946 2.48508   5
   4  -6   4 2.69212 3.43629   2
  -4  -6  -4 1.48167 1.88603   2
   4  -6   4 -1.5414 2.53518   3
   4   6   4 0.69558 2.82808   3
   4   6   4 -0.0674 2.61565   5
  -4   6  -4 0.82231 3.52043   2
  -4   6  -4 1.36420 1.28560   4
   4   6   4 0.35312 2.34293   4
   5  -6   4 45.4296 5.52105   2
   5  -6   4 53.6949 4.94260   5
   5   6   4 42.3568 4.25867   4
   5   6   4 46.2902 4.69829   5
   5   6   4 46.6218 4.94083   3
   6  -6   4 23.8028 4.29401   5
   6  -6   4 20.3262 5.23751   2
  -6  -6  -4 23.9884 3.49975   2
   6   6   4 22.3191 3.96767   4
   6   6   4 33.3204 4.71454   3
   6   6   4 28.9109 5.31592   5
  -7  -6  -4 24.0353 4.28486   2
   7  -6   4 25.0177 6.04010   2
   7  -6   4 19.4455 4.79347   5
   7   6   4 23.0925 5.67688   3
   7   6   4 24.9327 5.42679   5
   7   6   4 28.3605 4.33074   4
   8  -6   4 143.496 9.66705   5
  -8  -6  -4 135.799 8.95816   2
   8  -6   4 145.172 11.6970   2
   8   6   4 145.156 10.4127   5
  -9  -7   4 20.0675 6.77144   4
   9  -7  -4 35.6916 7.43542   5
   9  -7  -4 15.6664 6.76767   2
  -9   7   4 17.0813 4.84179   4
   9   7  -4 25.8836 8.22478   3
   9   7  -4 33.1678 8.04937   5
   8  -7  -4 297.521 16.1685   2
  -8  -7   4 314.245 14.2861   4
   8  -7  -4 291.208 14.1434   5
   8   7  -4 271.712 14.5783   3
   8   7  -4 298.744 15.1829   5
  -8   7   4 299.285 11.8423   4
   7  -7  -4 22.6701 6.46745   2
   7  -7  -4 26.7965 5.62088   5
  -7  -7   4 21.9800 6.58383   4
   7   7  -4 26.9689 6.16845   5
   7   7  -4 19.7211 5.48473   3
  -7   7   4 19.0127 4.34194   4
   6  -7  -4 197.674 10.2564   5
   6  -7  -4 192.565 11.2485   2
  -6  -7   4 205.503 10.0609   2
  -6  -7   4 209.012 11.3528   4
   6   7  -4 207.162 10.9423   5
   6   7  -4 202.338 12.6465   3
  -6   7   4 204.577 9.18551   4
  -5  -7   4 49.2700 4.79796   5
  -5  -7   4 52.5862 5.60523   4
   5  -7  -4 54.3870 5.42693   5
  -5  -7   4 63.1845 6.41638   2
   5  -7  -4 44.7630 5.64585   2
   5  -7  -4 49.4922 4.98067   3
  -5   7   4 47.3841 4.69913   4
   5   7  -4 57.4518 5.83251   3
   5   7  -4 63.4702 6.05005   5
  -5   7   4 48.1987 5.29995   5
   5   7  -4 52.6792 5.15090   4
  -4  -7   4 90.6263 6.45416   4
  -4  -7   4 85.5721 5.55880   5
   4  -7  -4 80.9786 6.73870   2
   4  -7  -4 84.1409 5.53924   5
  -4  -7   4 94.7493 6.10853   2
   4  -7  -4 77.5653 5.66098   3
   4   7  -4 88.5726 6.64414   5
   4   7  -4 88.8331 6.62840   3
  -4   7   4 75.9134 5.95788   5
   4   7  -4 84.9649 5.71823   4
   3  -7  -4 27.8049 3.44302   2
   3  -7  -4 20.4265 2.80215   3
  -3  -7   4 27.3677 4.32745   4
  -3  -7   4 28.3974 3.49932   3
  -3  -7   4 31.6603 3.35780   5
   3  -7  -4 23.3226 3.52371   5
   3   7  -4 28.4046 3.37549   4
  -3   7   4 23.1600 3.63130   5
   3   7  -4 26.6970 3.83692   5
  -3   7   4 21.9401 3.32215   2
   3   7  -4 27.5985 3.77466   3
   2  -7  -4 1192.71 32.0718   2
   2  -7  -4 1186.40 31.7269   5
  -2  -7   4 1189.09 32.3008   4
  -2  -7   4 1150.56 31.5589   5
   2  -7  -4 1124.29 31.4580   3
  -2  -7   4 1150.98 31.8347   3
   2   7  -4 1120.76 31.7288   4
  -2   7   4 1182.69 32.2170   2
  -2   7   4 1144.13 32.0650   5
   2   7  -4 1161.17 31.8132   5
   2   7  -4 1154.62 32.4727   3
   1  -7  -4 261.955 8.73421   2
  -1  -7   4 263.403 9.44980   4
  -1  -7   4 250.897 9.05774   3
  -1  -7   4 260.144 8.82305   5
   1  -7  -4 259.476 8.75489   5
   1  -7  -4 259.592 8.86153   5
   1  -7  -4 260.222 8.37369   3
  -1   7   4 244.110 8.42085   3
   1   7  -4 249.308 9.63823   3
  -1   7   4 252.094 9.16527   5
   1   7  -4 265.330 8.92833   4
  -1   7   4 256.987 8.98344   2
   0  -7   4 25.2002 2.93842   3
   0  -7  -4 26.7490 2.32622   3
   0  -7  -4 27.9907 2.62134   5
   0  -7  -4 33.7769 2.89779   5
   0  -7  -4 25.5443 2.30586   2
   0  -7   4 23.7238 3.10446   4
   0  -7   4 24.0755 3.42554   2
   0  -7   4 18.4247 2.56404   5
   0   7   4 25.1405 2.51073   2
   0   7  -4 22.6912 3.23407   3
   0   7   4 29.2559 3.05904   5
   0   7  -4 26.5193 2.88050   4
   0   7   4 24.6302 2.51699   3
  -1  -7  -4 142.768 5.21413   3
   1  -7   4 146.533 6.63688   3
  -1  -7  -4 144.660 5.71836   5
  -1  -7  -4 149.303 5.14874   2
   1  -7   4 154.429 7.30091   2
   1  -7   4 157.887 6.51855   5
   1  -7   4 148.426 5.86634   4
   1   7   4 139.415 6.64617   4
   1   7   4 143.151 6.25284   5
  -1   7  -4 148.288 7.10003   3
   1   7   4 143.845 6.19861   5
   1   7   4 142.216 5.58600   3
  -1   7  -4 148.216 5.90905   4
  -2  -7  -4 550.138 15.1420   2
   2  -7   4 545.885 17.3367   3
   2  -7   4 550.295 16.5954   5
  -2  -7  -4 551.758 15.5332   5
   2  -7   4 563.485 17.7078   2
  -2  -7  -4 553.117 15.4106   5
   2   7   4 540.944 15.9842   3
  -2   7  -4 571.154 18.0094   2
  -2   7  -4 535.550 15.8080   4
   2   7   4 542.375 16.6693   4
   2   7   4 565.839 16.5319   5
  -2   7  -4 587.143 17.9602   3
   3  -7   4 352.595 12.9092   2
  -3  -7  -4 363.047 10.3057   5
  -3  -7  -4 372.045 10.5650   2
  -3  -7  -4 349.838 10.2627   5
   3  -7   4 358.225 11.9804   5
   3   7   4 348.958 11.7437   4
   3   7   4 359.548 11.9770   5
  -3   7  -4 355.740 12.9605   3
   3   7   4 355.973 11.8245   3
  -3   7  -4 350.992 10.6724   4
  -4  -7  -4 33.4691 3.38362   2
   4  -7   4 39.1317 4.67066   3
   4  -7   4 36.5690 4.40474   5
   4  -7   4 29.8564 4.30825   2
   4   7   4 35.1008 4.40176   5
   4   7   4 43.7854 4.34441   3
   4   7   4 37.2797 3.60731   4
  -4   7  -4 40.0204 4.89201   2
  -4   7  -4 32.7961 3.03745   4
   5  -7   4 4.91898 3.43800   5
   5  -7   4 -0.8280 3.33531   2
  -5  -7  -4 1.89548 2.36580   2
   5   7   4 0.50764 2.91339   4
   5   7   4 -0.0162 3.59087   5
   5   7   4 -4.3771 3.45810   3
  -5   7  -4 -1.0524 1.22843   4
  -5   7  -4 1.63106 1.38383   4
  -6  -7  -4 5.97300 2.85909   2
   6  -7   4 13.6020 5.23900   2
   6  -7   4 3.37332 4.51120   5
   6   7   4 11.7709 4.79801   3
   6   7   4 10.1227 3.40518   4
   6   7   4 4.62397 4.44662   5
   7  -7   4 267.791 12.9059   2
   7  -7   4 259.702 11.6812   5
  -7  -7  -4 245.802 10.5059   2
   7   7   4 262.731 12.9620   3
   7   7   4 267.835 12.5668   5
   8  -7   4 36.5814 7.00967   5
   8  -7   4 31.9577 6.42267   2
   8   7   4 52.7719 7.77098   3
   8   7   4 34.2071 6.86809   5
   8  -8  -4 89.3227 9.05886   2
  -8  -8   4 87.4103 8.74524   4
   8  -8  -4 117.672 10.4876   5
   8   8  -4 77.2793 8.71830   5
   8   8  -4 70.5995 9.33009   3
  -8   8   4 102.647 7.49465   4
   7  -8  -4 394.917 15.7534   5
  -7  -8   4 387.628 16.9605   4
   7  -8  -4 365.251 16.2912   2
  -7   8   4 408.454 14.1615   4
   7   8  -4 378.982 16.6687   3
   7   8  -4 378.511 16.4389   5
   6  -8  -4 119.997 9.08822   2
  -6  -8   4 122.627 11.0927   4
   6  -8  -4 134.624 8.99340   5
   6   8  -4 123.111 9.63186   5
  -6   8   4 123.789 7.45097   4
   6   8  -4 127.281 9.54256   3
  -5  -8   4 351.229 13.8951   4
   5  -8  -4 367.708 13.5241   5
  -5  -8   4 337.742 13.6404   2
   5  -8  -4 352.125 13.7970   2
   5  -8  -4 324.783 13.2958   3
   5   8  -4 354.447 14.1169   5
   5   8  -4 355.859 14.8312   3
  -5   8   4 377.885 12.9689   4
  -4  -8   4 170.797 7.93575   3
   4  -8  -4 192.039 9.51509   2
   4  -8  -4 183.654 8.50477   3
  -4  -8   4 183.940 8.15307   5
  -4  -8   4 199.909 9.33111   4
   4  -8  -4 174.990 8.59078   5
  -4   8   4 175.572 8.94833   2
   4   8  -4 180.454 9.21605   5
   4   8  -4 176.662 8.41424   4
   4   8  -4 200.455 9.54837   3
  -4   8   4 168.343 8.73485   5
  -3  -8   4 959.188 27.1094   4
   3  -8  -4 900.266 26.2963   3
  -3  -8   4 891.495 27.3576   3
   3  -8  -4 926.562 26.6912   2
   3  -8  -4 935.747 26.4359   5
  -3   8   4 890.033 26.9853   2
   3   8  -4 922.708 26.7221   5
   3   8  -4 923.427 27.7512   4
   3   8  -4 944.095 27.5080   3
  -2  -8   4 99.1953 6.03813   4
  -2  -8   4 93.4247 5.25971   3
   2  -8  -4 89.5940 5.79246   2
   2  -8  -4 85.7415 4.72767   3
   2  -8  -4 89.3917 5.60897   5
  -2  -8   4 96.1256 5.30749   5
   2   8  -4 95.2295 5.73733   4
   2   8  -4 99.2996 5.89659   5
  -2   8   4 81.5724 5.69049   5
   2   8  -4 90.7098 6.09928   3
  -2   8   4 94.7579 5.70502   2
  -1  -8   4 700.903 20.5257   4
  -1  -8   4 681.191 20.3913   3
   1  -8  -4 698.025 19.9650   2
   1  -8  -4 702.419 19.6349   3
   1  -8  -4 709.092 20.1180   5
   1  -8  -4 690.665 19.8959   5
  -1  -8   4 677.613 20.0090   5
   1   8  -4 716.509 21.3301   3
  -1   8   4 677.700 20.1890   2
   1   8  -4 679.115 20.2003   4
  -1   8   4 683.814 20.3902   5
  -1   8   4 709.471 19.8519   3
   0  -8   4 554.511 17.2821   3
   0  -8   4 561.159 16.7781   5
   0  -8   4 569.741 17.0297   4
   0  -8  -4 578.748 16.3125   2
   0  -8  -4 571.323 16.4065   5
   0  -8  -4 577.020 16.1062   3
   0  -8  -4 576.976 16.7945   5
   0  -8   4 590.021 18.2444   2
   0   8   4 554.062 17.1378   5
   0   8  -4 542.683 16.6328   4
   0   8   4 552.541 16.4503   2
   0   8  -4 560.070 18.0630   3
   0   8   4 553.997 17.3584   4
   0   8   4 574.868 16.4976   3
  -1  -8  -4 79.7403 4.73453   5
  -1  -8  -4 75.4264 4.02422   5
   1  -8   4 95.3963 5.54296   5
  -1  -8  -4 73.8739 3.88150   2
   1  -8   4 82.6810 5.88636   2
  -1  -8  -4 75.2987 3.86586   3
   1  -8   4 84.1894 5.89433   4
   1  -8   4 75.5329 5.45344   3
   1   8   4 77.2880 4.97608   5
   1   8   4 77.8149 4.39030   3
  -1   8  -4 79.9337 4.34043   4
   1   8   4 77.7305 5.11866   5
  -1   8  -4 76.7023 6.32101   3
   1   8   4 79.5627 5.04874   4
  -2  -8  -4 19.6646 2.62368   5
   2  -8   4 10.9312 2.96904   3
  -2  -8  -4 19.9709 2.41531   5
   2  -8   4 13.0523 3.50411   2
   2  -8   4 18.4693 3.40431   5
  -2  -8  -4 18.3133 2.09756   2
   2   8   4 21.4618 3.42603   5
  -2   8  -4 14.2712 2.50766   4
  -2   8  -4 19.5328 3.65356   3
   2   8   4 16.2359 3.41961   4
  -2   8  -4 18.5104 3.54884   2
   2   8   4 18.1638 2.73241   3
  -3  -8  -4 1228.24 31.8436   2
  -3  -8  -4 1210.93 31.7464   2
   3  -8   4 1188.51 33.4359   5
  -3  -8  -4 1214.12 31.8818   5
   3  -8   4 1183.04 34.4589   3
   3  -8   4 1197.83 34.6727   2
  -3   8  -4 1168.54 35.1535   2
  -3   8  -4 1158.98 32.1810   4
   3   8   4 1217.60 34.6189   4
  -3   8  -4 1202.81 34.5568   3
   3   8   4 1221.05 33.0658   3
   3   8   4 1195.46 33.4003   5
   4  -8   4 654.878 21.3508   2
  -4  -8  -4 656.997 17.4404   5
  -4  -8  -4 671.529 18.2807   2
  -4  -8  -4 619.626 17.3124   5
   4  -8   4 641.316 19.9621   5
   4   8   4 653.614 19.7439   3
  -4   8  -4 644.654 18.0982   4
   4   8   4 672.758 20.2663   5
   4   8   4 627.734 19.5792   4
   5  -8   4 13.9720 4.24633   2
   5  -8   4 21.7675 4.21444   5
  -5  -8  -4 24.4328 3.53106   2
  -5   8  -4 22.4924 2.28074   4
   5   8   4 22.2079 4.00138   3
   5   8   4 21.2387 4.74606   5
  -5   8  -4 17.9054 2.29119   4
   5   8   4 25.1287 3.54421   4
   6  -8   4 15.8197 4.44293   5
   6  -8   4 8.44935 5.42409   2
  -6  -8  -4 11.1744 3.25352   2
   6   8   4 11.6253 4.92667   3
   6   8   4 19.1603 5.18664   5
  -7  -8  -4 336.002 12.2419   2
   7  -8   4 316.590 13.5702   5
   7  -8   4 342.155 15.7951   2
   7   8   4 318.633 14.7658   3
   7   8   4 316.847 15.0527   5
   8  -8   4 13.2577 8.14812   2
   8   8   4 34.5571 7.18888   3
  -8  -9   4 4.66171 7.51057   4
   8   9  -4 1.23403 5.88040   3
  -8   9   4 8.50866 5.01938   4
   7  -9  -4 5.26852 5.45304   5
  -7  -9   4 9.20733 7.15134   4
   7  -9  -4 6.75777 6.25529   2
  -7   9   4 4.94689 4.05443   4
   7   9  -4 6.82459 6.14673   5
   7   9  -4 12.6895 5.78241   3
  -6  -9   4 0.04335 4.92929   4
   6  -9  -4 7.89793 4.86365   5
   6  -9  -4 5.81475 5.45448   2
   6   9  -4 4.64595 5.00197   3
  -6   9   4 4.25110 3.92535   4
   6   9  -4 6.97972 5.51462   5
  -5  -9   4 58.2232 8.13901   4
  -5  -9   4 76.9257 7.24568   2
   5   9  -4 70.0191 7.03638   3
   4  -9  -4 85.4325 5.90736   3
   4  -9  -4 97.6955 7.01137   2
  -4  -9   4 96.4543 7.48832   4
   4  -9  -4 88.3643 7.08100   5
   4   9  -4 86.4701 7.39388   3
  -4   9   4 78.8926 7.26941   2
   4   9  -4 90.6394 7.72549   5
  -3  -9   4 18.8134 3.45705   5
  -3  -9   4 20.4723 4.22022   4
  -3  -9   4 18.7981 3.75767   3
   3  -9  -4 15.6667 3.79094   5
   3  -9  -4 11.8923 3.77991   2
   3  -9  -4 17.4449 3.03794   3
   3   9  -4 15.3039 3.87157   3
   3   9  -4 16.7719 4.10866   5
   3   9  -4 24.2572 3.92015   4
  -3   9   4 23.9808 4.10067   5
  -3   9   4 24.0687 4.22097   2
  -2  -9   4 -0.6373 2.49427   5
   2  -9  -4 -2.9961 2.90749   5
   2  -9  -4 -0.7945 2.78296   2
  -2  -9   4 1.59011 3.20277   4
   2  -9  -4 1.64148 2.33759   3
  -2   9   4 1.10256 2.82719   2
  -2   9   4 -4.1333 2.76612   5
   2   9  -4 3.61615 2.93027   4
   2   9  -4 -0.4449 2.92131   3
  -1  -9   4 58.2542 5.66645   2
  -1  -9   4 60.9585 5.17581   3
   1  -9  -4 57.7483 4.03336   3
   1  -9  -4 54.2003 4.78392   5
  -1  -9   4 53.5371 4.54935   5
   1  -9  -4 54.9953 4.48374   5
   1  -9  -4 53.5005 4.70428   2
  -1  -9   4 50.0705 4.64502   4
   1   9  -4 51.8691 4.58258   4
   1   9  -4 54.2104 5.05638   3
  -1   9   4 52.2703 4.49694   2
  -1   9   4 52.6226 3.97164   3
  -1   9   4 59.8834 5.16257   5
   0  -9   4 618.140 18.4129   4
   0  -9   4 606.944 18.4471   3
   0  -9  -4 594.319 17.4476   2
   0  -9  -4 578.891 17.1445   3
   0  -9  -4 619.710 17.9802   5
   0  -9  -4 590.254 17.3772   5
   0  -9   4 607.980 18.5590   5
   0  -9   4 599.154 19.4864   2
   0  -9   4 581.303 17.8972   5
   0   9   4 592.701 18.4462   4
   0   9  -4 569.488 17.6903   4
   0   9  -4 611.082 19.1900   3
   0   9   4 573.926 18.2185   5
   0   9   4 584.788 17.5063   3
  -1  -9  -4 16.0856 2.46883   2
   1  -9   4 17.4625 4.21197   2
  -1  -9  -4 18.0533 2.37521   3
   1  -9   4 24.5550 3.83763   5
  -1  -9  -4 21.3089 2.88490   5
   1   9   4 23.4948 3.06963   3
  -1   9  -4 17.8963 3.09764   4
  -1   9  -4 19.8330 3.81309   3
   2  -9   4 48.0550 4.66889   5
   2  -9   4 51.1347 4.93144   3
  -2  -9  -4 43.5754 3.52936   2
  -2  -9  -4 43.3483 3.78298   5
  -2  -9  -4 46.1196 4.28888   5
  -2  -9  -4 48.2837 3.77420   3
   2  -9   4 41.6166 5.21910   2
   2   9   4 43.8020 4.53389   5
  -2   9  -4 48.8259 5.22314   3
  -2   9  -4 41.1832 4.12160   4
   2   9   4 46.6319 4.46887   4
   3  -9   4 9.17841 3.62663   5
  -3  -9  -4 -0.2236 2.70115   5
  -3  -9  -4 4.89003 1.89721   2
  -3  -9  -4 7.60291 2.47846   5
   3  -9   4 4.33628 4.12304   2
  -3  -9  -4 2.15620 2.14761   2
   3   9   4 1.42938 3.42853   5
   3   9   4 6.29526 3.07380   3
  -3   9  -4 6.85191 2.75570   4
   3   9   4 8.41988 2.99815   4
  -3   9  -4 2.34474 3.46494   3
   4  -9   4 260.670 11.6561   2
  -4  -9  -4 266.546 8.64479   5
  -4  -9  -4 262.312 8.97287   2
   4  -9   4 268.046 11.2897   5
  -4  -9  -4 254.447 8.96015   2
   4   9   4 267.712 11.2250   5
   4   9   4 260.790 10.7239   3
  -4   9  -4 267.260 9.22987   4
   5  -9   4 1.90313 3.91056   5
   5  -9   4 5.98949 4.15231   2
   5   9   4 -0.2850 4.33803   5
   5   9   4 -1.6662 3.13764   3
  -5   9  -4 1.52972 2.39902   4
  -6  -9  -4 408.131 13.1507   2
   6  -9   4 397.804 15.0728   5
   6  -9   4 419.443 17.0986   2
   6   9   4 384.865 15.8093   5
   6   9   4 387.846 15.7501   3
   7  -9   4 2.67331 5.96315   2
  -7  -9  -4 13.2843 3.60732   2
   7  -9   4 0.29306 4.96441   5
   7   9   4 -4.4647 5.39340   5
   7   9   4 0.32259 5.43349   3
   8 -10  -4 71.1947 8.36756   5
   8 -10  -4 69.8350 8.67178   2
   8  10  -4 70.2145 9.28984   5
  -8  10   4 72.3197 7.11452   4
   8  10  -4 70.0553 8.92787   3
   7 -10  -4 33.6159 6.67584   5
   7 -10  -4 42.6486 6.78435   2
  -7 -10   4 35.0951 8.42127   4
  -7  10   4 39.4115 5.57705   4
   7  10  -4 39.1751 7.63979   5
   7  10  -4 47.7722 8.48515   3
   6 -10  -4 174.840 10.6473   5
   6 -10  -4 147.974 10.3650   2
  -6 -10   4 163.396 12.4548   4
   6  10  -4 184.268 11.7191   3
  -6  10   4 173.229 9.23757   4
   6  10  -4 174.839 11.6609   5
   5 -10  -4 157.415 9.59304   2
  -5 -10   4 155.021 10.2918   4
   5 -10  -4 175.130 9.80396   5
   5  10  -4 152.133 10.3598   3
   5  10  -4 147.033 10.4043   5
   4 -10  -4 1330.02 38.7527   2
  -4 -10   4 1371.72 39.2214   4
   4 -10  -4 1290.67 38.1197   3
   4 -10  -4 1386.75 38.3065   5
   4  10  -4 1361.68 39.4176   3
   3 -10  -4 342.418 12.7413   2
   3 -10  -4 332.663 12.1317   3
  -3 -10   4 324.766 13.2781   3
   3 -10  -4 350.353 12.8344   5
  -3 -10   4 341.330 14.0514   4
   3  10  -4 350.020 14.1616   3
   3  10  -4 356.714 13.3189   5
  -3  10   4 323.491 13.2532   2
   2 -10  -4 0.39184 3.43504   5
   2 -10  -4 -0.4399 3.15766   2
   2 -10  -4 2.29060 2.71826   3
  -2 -10   4 2.29172 3.46541   4
   2 -10  -4 -0.0650 2.89666   5
  -2 -10   4 3.97993 2.45491   5
  -2 -10   4 1.02590 3.13195   3
  -2  10   4 1.85389 2.80374   5
  -2  10   4 2.91148 2.49151   3
   2  10  -4 5.60178 4.24736   3
   2  10  -4 -0.8772 3.18472   4
  -2  10   4 -0.7952 2.49467   2
  -1 -10   4 131.946 6.90472   3
  -1 -10   4 130.358 8.03915   4
   1 -10  -4 134.335 6.94228   2
   1 -10  -4 135.854 7.24854   5
  -1 -10   4 139.886 8.75939   2
  -1 -10   4 130.856 6.81117   5
   1 -10  -4 144.981 6.40774   3
  -1  10   4 127.471 7.32078   5
  -1  10   4 131.029 7.19365   4
  -1  10   4 140.964 6.82239   3
   1  10  -4 134.941 8.77914   3
   1  10  -4 138.907 6.86577   4
  -1  10   4 131.682 7.00771   2
   0 -10  -4 1272.37 35.4893   5
   0 -10   4 1280.30 36.5850   3
   0 -10   4 1270.02 35.9812   5
   0 -10   4 1319.26 36.7745   5
   0 -10   4 1341.11 37.6784   2
   0 -10  -4 1337.90 36.0258   5
   0 -10   4 1302.22 36.4384   4
   0 -10  -4 1302.95 35.3028   3
   0  10  -4 1368.95 37.7791   3
   0  10  -4 1276.63 35.9485   4
   0  10   4 1307.24 35.9899   3
   0  10   4 1328.99 36.7777   4
   0  10   4 1278.86 36.4005   5
  -1 -10  -4 24.7003 2.95990   3
   1 -10   4 35.5767 4.66834   3
   1 -10   4 34.3023 4.62241   5
  -1 -10  -4 28.6512 3.49934   5
  -1 -10  -4 37.3353 4.23563   5
  -1 -10  -4 31.2555 3.29043   2
   1 -10   4 23.4172 4.38221   2
  -1  10  -4 28.3015 5.02319   3
   1  10   4 34.8918 3.74232   3
   1  10   4 32.9232 4.49898   4
  -1  10  -4 31.1150 3.94794   4
  -2 -10  -4 24.3554 2.79420   2
  -2 -10  -4 13.7085 2.73212   3
   2 -10   4 12.6102 3.95939   3
  -2 -10  -4 19.8387 3.15624   5
   2 -10   4 18.1463 4.08346   5
   2 -10   4 20.0041 4.28473   2
   2  10   4 18.0123 4.11398   5
  -2  10  -4 18.2016 4.29348   3
  -2  10  -4 20.5584 3.42336   4
   2  10   4 15.8301 3.34432   3
   2  10   4 15.6354 3.98597   4
   3 -10   4 122.110 8.30630   2
  -3 -10  -4 128.722 5.75321   2
   3 -10   4 124.028 7.85233   5
  -3 -10  -4 124.139 5.70799   2
  -3 -10  -4 120.709 5.94271   5
  -3 -10  -4 136.789 6.43683   5
  -3  10  -4 131.772 8.51338   3
   3  10   4 107.711 7.64893   5
  -3  10  -4 127.733 6.32997   4
   3  10   4 121.442 7.09413   3
  -4 -10  -4 197.930 7.91573   2
  -4 -10  -4 200.541 7.67929   2
   4 -10   4 206.457 10.6979   2
  -4 -10  -4 213.917 7.66874   5
  -4 -10  -4 205.314 7.88861   5
   4  10   4 211.616 9.77575   3
  -4  10  -4 209.288 8.01703   4
   5 -10   4 67.7779 7.49541   2
   5 -10   4 72.5655 6.63504   5
   5  10   4 66.0868 6.89635   5
   5  10   4 77.8266 7.65774   3
  -5  10  -4 58.9021 4.81748   4
  -6 -10  -4 233.559 9.11981   2
   6 -10   4 237.698 12.6924   2
   6 -10   4 240.523 11.7796   5
  -6  10  -4 242.205 7.99865   4
   6  10   4 242.884 12.7665   5
   6  10   4 255.286 12.3908   3
  -6  10  -4 239.664 7.77302   4
   7 -10   4 19.2881 5.91011   5
   7  10   4 12.5187 6.13758   3
   7  10   4 12.9937 6.51130   5
   7 -11  -4 5.72764 6.80842   2
  -7 -11   4 -3.2032 7.68716   4
   7 -11  -4 -0.1098 5.92541   5
   7  11  -4 -7.4766 6.95368   3
   7  11  -4 0.50328 6.58236   5
   6 -11  -4 131.629 10.1464   5
  -6 -11   4 125.788 12.2004   4
   6 -11  -4 109.244 9.78096   2
   6  11  -4 121.685 11.1805   5
  -6  11   4 127.079 8.73449   4
   6  11  -4 114.494 10.6600   3
  -5 -11   4 102.334 9.48374   4
   5 -11  -4 97.8356 8.53406   2
   5 -11  -4 93.6249 8.71607   5
   5  11  -4 109.085 9.55388   3
   5  11  -4 106.529 9.92848   5
   4 -11  -4 23.0376 4.71186   2
   4 -11  -4 18.9762 5.04965   5
  -4 -11   4 18.5043 6.39145   4
   4  11  -4 24.9670 5.49883   3
   4  11  -4 18.8734 5.47115   5
   3 -11  -4 220.607 9.95582   3
  -3 -11   4 209.642 10.9743   4
   3 -11  -4 241.648 10.6477   5
   3 -11  -4 231.048 10.8766   2
   3  11  -4 242.744 11.5239   3
  -3  11   4 239.865 12.5421   2
   2 -11  -4 256.432 10.7895   2
  -2 -11   4 248.957 11.2849   4
   2 -11  -4 250.509 10.8308   5
   2 -11  -4 257.062 9.76943   3
  -2 -11   4 254.195 12.1436   2
   2  11  -4 241.506 12.1208   3
  -2  11   4 242.098 10.9259   2
  -2  11   4 256.050 10.4714   3
   1 -11  -4 14.0835 2.70712   3
  -1 -11   4 6.91675 3.00101   3
   1 -11  -4 12.4524 4.33486   5
  -1 -11   4 17.7936 4.53337   5
  -1 -11   4 13.3341 4.73482   2
   1 -11  -4 11.9863 3.46913   5
   1 -11  -4 11.2385 3.43311   2
  -1 -11   4 8.38936 3.93006   4
  -1  11   4 6.01008 3.17228   3
  -1  11   4 6.12737 3.30681   2
   1  11  -4 9.10196 3.99870   3
   1  11  -4 10.7036 3.29697   4
   0 -11  -4 72.6747 5.38745   5
   0 -11  -4 77.1760 5.16316   3
   0 -11   4 77.6815 7.02428   2
   0 -11   4 78.2123 7.16478   5
   0 -11   4 80.0687 7.40427   3
   0 -11  -4 84.9738 5.97675   2
   0 -11   4 83.6960 6.47170   4
   0 -11  -4 73.3242 6.13258   5
   0  11  -4 74.2874 5.52726   4
   0  11   4 80.3970 5.76575   3
   0  11  -4 77.9902 7.07155   3
  -1 -11  -4 193.350 7.67167   3
   1 -11   4 182.940 9.93591   2
  -1 -11  -4 193.243 8.87346   5
  -1 -11  -4 191.353 8.25942   5
   1 -11   4 188.574 9.55476   5
  -1 -11  -4 179.744 8.76721   2
   1  11   4 182.560 8.38639   3
  -1  11  -4 195.880 9.80366   4
  -1  11  -4 195.105 10.6830   3
  -2 -11  -4 349.802 12.1105   5
   2 -11   4 346.707 13.2239   5
  -2 -11  -4 325.695 11.2781   5
  -2 -11  -4 326.219 10.9986   2
   2 -11   4 332.225 13.7465   2
  -2 -11  -4 317.554 11.2636   3
   2  11   4 329.148 12.9282   5
   2  11   4 319.717 12.0848   3
  -2  11  -4 320.883 11.7856   4
  -2  11  -4 331.373 14.3327   3
  -3 -11  -4 235.926 8.62185   2
   3 -11   4 247.191 11.7146   2
  -3 -11  -4 240.174 9.12285   5
   3  11   4 227.663 10.1449   3
  -3  11  -4 224.100 9.61430   4
  -3  11  -4 231.966 11.5673   3
  -4 -11  -4 4.08215 2.74443   2
   4 -11   4 -1.5480 4.26557   5
  -4 -11  -4 9.32265 3.13365   5
   4 -11   4 3.85897 4.14882   2
  -4 -11  -4 2.08306 3.14655   5
  -4  11  -4 2.26845 3.33750   4
   4  11   4 9.33639 4.09634   3
   4  11   4 1.43342 4.74997   5
  -5 -11  -4 43.7832 3.92628   2
   5 -11   4 45.1562 7.05349   2
   5 -11   4 47.2168 6.18940   5
  -5 -11  -4 57.9983 5.25965   5
   5  11   4 39.7066 5.31262   3
  -5  11  -4 58.4300 5.37459   4
   5  11   4 45.1398 6.71386   5
  -6 -11  -4 138.152 7.06966   2
   6 -11   4 144.156 9.88023   5
   6 -11   4 127.097 11.6728   2
  -6 -11  -4 136.448 7.14461   2
   6  11   4 144.604 9.37611   3
  -6  11  -4 133.987 5.95590   4
   6  11   4 133.402 10.9582   5
   7 -11   4 183.619 12.3958   2
   7 -11   4 176.481 11.4292   5
   7  11   4 189.719 13.1172   5
   7  11   4 192.513 12.4901   3
  -7 -12   4 128.560 12.9496   5
   7 -12  -4 123.646 12.6937   2
   7 -12  -4 127.939 11.1529   5
  -7  12   4 155.192 9.40614   4
   7  12  -4 87.8309 10.0980   5
  -6 -12   4 22.2604 7.10038   4
   6 -12  -4 24.0727 7.11447   2
   6 -12  -4 27.6332 6.47938   5
   6  12  -4 22.1059 6.57070   3
  -6  12   4 36.8275 5.42382   4
   6  12  -4 29.3323 7.50950   5
   5 -12  -4 -5.3997 4.92136   5
   5 -12  -4 -4.1718 5.37746   2
  -5 -12   4 6.85108 5.91414   4
   5  12  -4 -0.9403 6.14328   3
   5  12  -4 1.72727 5.97975   5
   4 -12  -4 8.51506 5.12773   2
   4 -12  -4 5.62577 4.83445   5
  -4 -12   4 6.86569 6.41158   4
   4  12  -4 9.36681 5.47279   5
   4  12  -4 9.32740 6.08262   3
   3 -12  -4 82.8431 6.17774   3
   3 -12  -4 91.3378 7.28689   2
  -3 -12   4 75.6200 7.42534   4
  -3 -12   4 89.1477 9.07547   5
   3  12  -4 91.8080 8.44470   3
   2 -12  -4 21.1390 4.54697   2
  -2 -12   4 24.8019 5.05142   2
   2 -12  -4 15.5883 4.57049   5
   2 -12  -4 24.7345 4.02917   3
  -2  12   4 24.6194 4.60283   3
   2  12  -4 22.4375 5.85748   3
  -2  12   4 19.7974 4.56194   2
   1 -12  -4 140.227 7.96201   2
  -1 -12   4 147.336 8.75540   4
   1 -12  -4 143.208 8.43187   5
   1 -12  -4 126.662 7.08102   3
  -1 -12   4 143.503 9.25002   5
  -1 -12   4 140.643 9.75008   2
  -1  12   4 131.932 7.73145   3
   1  12  -4 124.958 9.81925   3
   0 -12  -4 18.8011 4.75557   5
   0 -12   4 17.8404 5.32825   2
   0 -12   4 22.6126 5.12491   5
   0 -12  -4 24.0165 3.78469   2
   0  12   4 19.6889 3.89908   3
   0  12  -4 17.3473 4.76352   3
   1 -12   4 229.512 12.1883   2
  -1 -12  -4 231.129 9.41375   2
  -1 -12  -4 241.774 10.3827   5
  -1 -12  -4 217.410 9.48733   5
  -1 -12  -4 235.844 9.10054   3
  -1  12  -4 256.719 12.3633   3
   1  12   4 234.847 10.0018   3
  -1  12  -4 209.525 9.78404   4
  -2 -12  -4 147.167 7.17157   3
   2 -12   4 145.088 10.4387   2
  -2 -12  -4 140.807 7.29994   5
  -2 -12  -4 141.081 7.70332   5
   2 -12   4 140.205 9.14043   5
   2  12   4 139.012 8.04196   3
  -2  12  -4 157.011 9.80443   3
  -2  12  -4 131.429 7.18293   4
   3 -12   4 38.5801 5.77423   5
  -3 -12  -4 45.4825 5.06116   5
  -3 -12  -4 54.1067 5.48272   5
  -3 -12  -4 40.5863 3.76922   2
   3 -12   4 33.6159 5.63344   2
  -3  12  -4 45.8970 6.33678   3
   3  12   4 29.9442 4.86887   3
   3  12   4 47.6658 6.13014   5
  -3  12  -4 38.5903 5.44812   4
  -4 -12  -4 72.0598 6.03413   5
  -4 -12  -4 74.8593 5.13703   2
  -4 -12  -4 60.4799 5.09631   2
   4 -12   4 67.5654 6.94596   5
   4 -12   4 77.4124 8.02969   2
  -4  12  -4 75.2355 6.55362   4
   4  12   4 69.3920 6.47328   3
   4  12   4 59.0937 7.76366   5
  -5 -12  -4 39.7567 5.37779   5
  -5 -12  -4 32.2874 3.12175   5
  -5 -12  -4 25.0828 3.59078   2
  -5 -12  -4 29.9144 3.69261   2
   5 -12   4 31.6185 6.11845   5
   5 -12   4 32.1318 7.02996   2
   5  12   4 27.0341 6.45810   3
   5  12   4 37.2145 6.86422   5
  -5  12  -4 29.5641 4.42013   4
   6 -12   4 184.414 12.5944   5
  -6 -12  -4 148.795 7.58559   2
   6  12   4 169.830 13.8567   5
   6  12   4 166.552 11.2657   3
   6 -13  -4 167.230 11.5957   5
  -6 -13   4 170.471 12.6694   5
  -6 -13   4 155.202 12.3631   4
   6 -13  -4 164.754 11.9177   2
   6  13  -4 172.044 13.2679   5
   6  13  -4 165.394 14.3742   3
   5 -13  -4 330.448 15.4692   2
   5 -13  -4 371.718 15.6167   5
  -5 -13   4 361.757 16.8596   4
   5  13  -4 378.102 16.9553   3
   5  13  -4 350.829 16.7584   5
   4 -13  -4 21.8762 5.19984   2
  -4 -13   4 27.9535 7.42498   4
   4 -13  -4 15.9334 5.52075   5
  -4 -13   4 22.5440 6.54600   5
   4  13  -4 34.9058 6.53557   3
  -3 -13   4 265.598 13.6591   5
  -3 -13   4 268.338 13.2930   4
   3 -13  -4 292.652 12.7577   5
   3 -13  -4 303.198 14.3778   2
  -3 -13   4 257.437 13.7339   2
   3  13  -4 269.344 14.1983   3
   2 -13  -4 410.530 15.0979   3
   2 -13  -4 416.167 15.8848   2
  -2 -13   4 434.025 17.2313   5
  -2 -13   4 427.937 16.8904   4
  -2 -13   4 463.690 17.8299   2
   2  13  -4 418.115 17.0763   3
  -2  13   4 469.936 15.7731   3
   1 -13  -4 283.129 11.8089   2
  -1 -13   4 281.309 13.5233   4
  -1 -13   4 300.174 13.9438   2
   1 -13  -4 287.964 12.3145   5
  -1 -13   4 290.797 13.3008   5
   1 -13  -4 266.132 11.0385   3
   1  13  -4 302.051 14.2823   3
  -1  13   4 275.708 11.4139   3
   0 -13  -4 84.7473 7.42784   5
   0 -13   4 94.7707 8.72731   5
   0 -13  -4 91.3662 6.70829   2
   0  13   4 88.0898 6.92523   3
   0  13  -4 101.924 9.87810   3
   1 -13   4 192.059 10.9334   5
  -1 -13  -4 207.222 10.1681   5
   1 -13   4 199.955 11.1734   2
  -1 -13  -4 200.141 9.12035   2
   1  13   4 189.712 9.53533   3
  -1  13  -4 175.767 11.7027   3
  -2 -13  -4 376.564 13.2617   5
   2 -13   4 360.996 16.4885   2
  -2 -13  -4 396.370 14.2544   5
   2 -13   4 398.121 15.6063   5
  -2 -13  -4 373.085 13.0630   2
  -2 -13  -4 375.819 13.2480   3
  -2  13  -4 387.353 16.7929   3
   2  13   4 393.035 14.4041   3
  -3 -13  -4 -0.9528 3.54472   2
   3 -13   4 0.03268 4.39645   2
  -3 -13  -4 -3.4032 3.71469   5
  -3 -13  -4 -0.2945 3.43253   5
   3 -13   4 -2.9214 4.73948   5
  -3  13  -4 9.65467 4.12184   4
  -3  13  -4 2.36711 4.88538   3
   3  13   4 1.29089 5.06391   5
   3  13   4 2.74293 4.12050   3
  -4 -13  -4 202.475 8.28605   2
   4 -13   4 187.747 11.9139   2
  -4 -13  -4 178.739 10.0829   5
   4 -13   4 202.362 11.5267   5
  -4  13  -4 210.209 9.97255   4
   4  13   4 188.494 12.0866   5
   4  13   4 194.537 10.8379   3
   5 -13   4 121.610 10.1528   5
  -5 -13  -4 136.456 6.29639   5
  -5 -13  -4 110.993 6.81825   5
  -5 -13  -4 135.849 7.11302   2
  -5 -13  -4 125.887 6.72590   2
   5 -13   4 140.642 12.2288   2
   5  13   4 142.145 10.0192   3
   5  13   4 145.212 11.8391   5
   6 -13   4 47.2897 7.37514   5
   6 -13   4 40.8337 7.33889   2
   6  13   4 61.6290 9.55370   5
  -6  13  -4 52.4747 5.14337   4
   6  13   4 49.7336 7.29466   3
   6 -14  -4 11.1112 6.51022   5
   6 -14  -4 -3.9283 5.23812   2
  -6 -14   4 12.7642 8.72028   4
  -6 -14   4 2.82521 7.21204   5
   6  14  -4 6.39190 7.36767   5
   6  14  -4 1.05024 7.33653   3
  -5 -14   4 6.00614 6.74860   5
  -5 -14   4 -12.294 7.28696   4
   5 -14  -4 5.98840 5.89689   5
   5 -14  -4 -1.8325 4.92566   2
   5  14  -4 -10.447 6.92655   3
   5  14  -4 12.4869 7.02702   5
  -4 -14   4 24.5036 7.17277   5
   4 -14  -4 18.0354 5.97892   5
  -4 -14   4 17.2624 6.46565   2
   4 -14  -4 24.0995 5.54213   2
  -4 -14   4 8.14467 7.36430   4
   4  14  -4 14.5015 6.08029   3
  -3 -14   4 27.3963 6.44997   2
   3 -14  -4 37.2684 6.24930   5
   3 -14  -4 28.5715 5.37623   2
  -3 -14   4 24.0919 6.28269   4
  -3 -14   4 25.4923 6.65641   5
   3  14  -4 33.5261 7.33206   3
  -2 -14   4 16.4827 5.97839   2
  -2 -14   4 22.0278 6.30763   5
   2 -14  -4 17.7070 5.37139   5
   2 -14  -4 13.4617 4.38140   2
  -2 -14   4 19.5204 5.84095   4
  -2  14   4 16.6082 4.92247   3
   2  14  -4 23.0826 5.83574   3
   1 -14  -4 56.4620 6.00569   2
  -1 -14   4 70.7527 7.61785   5
  -1 -14   4 68.5260 7.77947   2
   1 -14  -4 70.0496 6.37852   3
   1 -14  -4 78.5543 8.26555   5
  -1  14   4 71.9574 6.49815   3
   1  14  -4 80.9125 7.92208   3
   0 -14  -4 3.83279 3.66120   2
   0 -14   4 6.05027 4.75412   2
   0 -14  -4 6.74925 4.69978   5
   0 -14  -4 -3.6496 3.11748   3
   0 -14   4 2.43083 5.28997   5
   0  14   4 0.74074 4.00322   3
   0  14  -4 8.99703 5.12385   3
   1 -14   4 226.149 12.3152   5
   1 -14   4 241.062 12.5588   2
  -1 -14  -4 210.098 9.81477   2
  -1 -14  -4 242.028 11.5332   5
  -1 -14  -4 219.502 9.58372   3
   1  14   4 229.380 10.8391   3
  -1  14  -4 227.759 12.4942   3
  -2 -14  -4 1.58905 3.39961   2
   2 -14   4 -0.9737 5.25657   5
   2 -14   4 3.66943 4.85426   2
  -2 -14  -4 -1.6228 4.51705   5
  -2 -14  -4 4.11822 3.44330   3
   2  14   4 -1.7404 3.87580   3
  -2  14  -4 -1.9541 4.99806   3
   3 -14   4 0.73948 5.42153   5
  -3 -14  -4 0.96329 4.77426   5
  -3 -14  -4 1.09406 3.12459   2
   3 -14   4 3.32509 6.16960   2
   3  14   4 -3.9837 4.19437   3
  -3  14  -4 3.52355 6.36573   3
   4 -14   4 3.52511 5.63343   5
  -4 -14  -4 8.44349 4.62886   5
  -4 -14  -4 4.45774 3.25758   2
  -4 -14  -4 10.8254 3.44564   2
   4 -14   4 1.24531 6.30983   2
   4  14   4 8.87381 6.20169   5
   4  14   4 6.94180 5.66766   3
   5 -14   4 343.765 16.6803   2
   5 -14   4 329.271 15.8966   5
   5  14   4 367.443 17.4239   5
   5 -15  -4 283.676 14.6685   5
  -5 -15   4 284.568 15.7269   2
  -4 -15   4 -5.0165 5.94520   2
   4 -15  -4 -7.9170 5.58580   5
   4 -15  -4 -0.8333 5.78361   2
  -4 -15   4 -0.9227 6.78521   5
  -4 -15   4 -5.5257 6.04832   4
   4  15  -4 4.00675 7.24448   3
  -3 -15   4 46.9660 7.63873   2
  -3 -15   4 42.2741 7.88245   5
   3 -15  -4 52.6046 7.11688   5
  -3 -15   4 50.4457 8.76768   4
   3 -15  -4 66.1158 7.54793   2
   3  15  -4 43.1266 8.39060   3
  -2 -15   4 121.674 11.0505   2
   2 -15  -4 125.035 9.72723   2
   2 -15  -4 134.332 10.1357   5
  -2 -15   4 135.252 11.5424   5
  -2  15   4 129.061 11.0202   3
   2  15  -4 142.903 12.1558   3
  -1 -15   4 216.172 12.1683   2
   1 -15  -4 186.862 11.1977   5
  -1 -15   4 185.109 12.4672   5
   1 -15  -4 192.195 10.7565   2
  -1  15   4 208.390 10.9228   3
   1  15  -4 217.788 12.5254   3
   0 -15   4 32.8157 6.88576   5
   0 -15  -4 35.2290 6.50013   5
   0 -15   4 34.6875 7.08143   2
   0 -15  -4 44.1937 5.91075   2
   0  15   4 50.9880 6.11818   3
   0  15  -4 47.3037 7.17582   3
   1 -15   4 205.871 12.6020   5
  -1 -15  -4 212.435 10.3078   2
   1 -15   4 193.817 12.1523   2
  -1 -15  -4 200.861 10.9492   5
  -1  15  -4 217.605 12.6237   3
   1  15   4 204.116 10.7219   3
  -2 -15  -4 88.2457 7.19849   2
   2 -15   4 86.4915 9.24248   2
  -2 -15  -4 90.5688 8.84549   5
   2 -15   4 99.9007 10.2519   5
   2  15   4 79.4739 7.97323   3
  -2  15  -4 100.254 9.27198   3
  -3 -15  -4 27.0452 5.84797   5
  -3 -15  -4 36.4431 4.71958   2
   3 -15   4 36.6374 6.84173   2
   3 -15   4 28.5743 6.83581   5
   3  15   4 29.5150 10.3193   3
  -3  15  -4 34.3078 6.87823   3
  -4 -15  -4 66.4913 6.05631   2
   4 -15   4 67.7039 8.16057   5
  -4 -15  -4 82.7331 8.04522   5
   4 -15   4 79.9687 8.70051   2
   4  15   4 74.9202 7.53857   3
   4 -16  -4 5.43183 6.42124   2
  -4 -16   4 8.48001 7.45232   5
  -4 -16   4 11.4548 6.86175   2
  -3 -16   4 194.039 14.0215   5
  -3 -16   4 201.823 13.3349   2
   3 -16  -4 195.946 12.5407   5
   3 -16  -4 197.267 12.5142   2
   3  16  -4 198.473 14.7076   3
   2 -16  -4 24.8091 6.37585   5
  -2 -16   4 41.0792 7.84314   5
   2 -16  -4 30.8210 6.31843   2
  -2 -16   4 24.0442 7.03436   2
   2  16  -4 34.8464 7.10248   3
  -1 -16   4 123.333 11.7111   2
   1 -16  -4 123.290 10.4685   2
  -1 -16   4 122.508 11.8083   5
   1 -16  -4 153.109 10.5728   5
   1  16  -4 113.552 10.8129   3
  -1  16   4 138.882 9.73487   3
   0 -16   4 10.2590 6.77310   2
   0 -16  -4 6.59988 5.38105   5
   0 -16  -4 1.06451 4.33598   2
   0 -16   4 -2.7631 6.20178   5
   0  16   4 5.43459 5.56094   3
   0  16  -4 4.61206 5.75541   3
   1 -16   4 43.7538 7.59543   5
  -1 -16  -4 50.4730 6.07097   2
  -1 -16  -4 53.9944 7.14379   5
   1 -16   4 67.5076 8.75856   2
   1  16   4 56.7162 7.43410   3
  -1  16  -4 58.7259 9.07475   3
  -2 -16  -4 156.045 11.9976   5
   2 -16   4 159.833 11.7319   2
  -2 -16  -4 148.071 8.93000   2
  -2  16  -4 158.053 12.1657   3
   2  16   4 152.474 10.6923   3
  -3 -16  -4 104.403 7.69041   2
   3 -16   4 102.010 9.77804   5
   3 -16   4 106.389 10.8553   2
  -3 -16  -4 112.301 9.70051   5
  -3  16  -4 104.867 11.0300   3
   3  16   4 107.394 9.05430   3
   2 -17  -4 112.935 10.6429   2
   2 -17  -4 111.022 10.6245   5
  -2 -17   4 117.609 11.9704   2
  -2 -17   4 90.4665 10.1265   5
  -1 -17   4 3.17728 5.44354   2
   1 -17  -4 13.5901 6.42041   5
  -1 -17   4 5.18037 7.93857   5
   1 -17  -4 11.9297 5.39787   2
  -1  17   4 15.8368 5.84264   3
   1  17  -4 5.08985 7.44043   3
   0 -17   4 21.0917 7.23321   5
   0 -17   4 24.3317 7.53347   2
   0 -17  -4 14.7261 6.78834   5
   0 -17  -4 11.8068 5.03974   2
   0  17   4 26.0145 5.70624   3
   0  17  -4 24.1651 8.19409   3
  -1 -17  -4 45.7030 6.82563   5
   1 -17   4 50.9625 8.30124   5
   1 -17   4 56.6102 10.1183   2
  -1 -17  -4 42.4491 6.13809   2
   1  17   4 30.9473 6.14817   3
  -2 -17  -4 65.1500 6.27252   2
   2 -17   4 65.8466 9.29801   2
  -2 -17  -4 55.6582 7.35338   5
   2 -17   4 61.5980 8.71216   5
   2  17   4 58.0408 7.07611   3
  -2  17  -4 59.2439 8.73486   3
   9   0  -5 242.509 12.9995   5
   9   0  -5 222.847 15.0973   2
  -9   0   5 236.697 11.4407   4
   8   0  -5 0.61784 4.94683   5
   8   0  -5 -4.8197 5.76840   2
   8   0  -5 -2.8921 3.40568   4
  -8   0   5 3.37437 4.33474   4
   7   0  -5 916.695 27.6286   4
   7   0  -5 950.242 29.8508   2
  -7   0   5 953.841 27.5149   4
  -6   0   5 -0.1221 3.34780   4
   6   0  -5 -2.1835 3.54335   2
   6   0  -5 -3.6930 2.70054   5
  -6   0   5 3.15562 3.24046   2
   6   0  -5 -1.3095 2.75474   4
  -6   0   5 1.05351 3.26771   5
  -5   0   5 477.485 15.6476   2
   5   0  -5 477.190 14.9723   5
   5   0  -5 448.018 14.5085   4
  -5   0   5 453.965 14.7012   4
   5   0  -5 468.327 16.4649   2
  -5   0   5 441.479 14.7281   5
  -4   0   5 -1.0246 2.09454   2
   4   0  -5 3.05415 2.46953   5
  -4   0   5 1.15755 2.23006   5
   4   0  -5 1.87728 2.26696   4
   4   0  -5 -3.0129 2.47033   2
   3   0  -5 3627.70 97.3036   4
   3   0  -5 3730.26 97.0720   5
  -3   0   5 3772.89 97.2280   5
   3   0  -5 3823.01 98.3133   2
  -3   0   5 3974.20 98.1407   2
   2   0  -5 0.95831 1.36248   3
   2   0  -5 -0.6250 1.15227   5
  -2   0   5 1.25316 1.47133   2
  -2   0   5 -0.9891 1.32725   4
  -2   0   5 2.83838 1.36357   5
   2   0  -5 2.45680 1.36315   4
  -1   0   5 390.587 10.4950   5
   1   0  -5 398.081 11.3141   4
  -1   0   5 385.915 11.2554   4
  -1   0   5 387.592 10.6520   3
   1   0  -5 383.654 10.7113   3
   0   0   5 0.25010 1.05380   4
   0   0   5 0.32410 0.63891   3
   0   0  -5 -0.2247 0.76470   3
   2   0   5 1.55056 1.43692   3
  -2   0  -5 2.10021 1.22567   2
   2   0   5 -0.0260 1.07910   2
   3   0   5 31.1469 1.52818   4
   3   0   5 31.0074 2.73116   2
   3   0   5 28.9447 1.65361   5
  -3   0  -5 35.3284 2.90874   2
   4   0   5 0.11635 0.80897   4
  -4   0  -5 -1.7100 1.89005   2
   4   0   5 -1.6175 1.89845   2
   4   0   5 1.83441 1.46278   5
   5   0   5 556.783 16.0640   5
   5   0   5 544.972 14.3939   4
   5   0   5 557.279 16.9525   2
  -5   0  -5 545.689 17.2607   2
   6   0   5 -2.1056 3.12541   2
   6   0   5 0.09560 3.07879   5
  -6   0  -5 0.92711 3.18248   2
   7   0   5 323.058 12.9910   2
   7   0   5 327.592 12.3330   5
  -7   0  -5 287.854 12.9178   2
   8   0   5 -2.4977 5.21523   2
   8   0   5 0.61385 4.22692   5
   9   0   5 4.77527 5.34069   2
   9   0   5 3.39698 5.96680   5
   9  -1  -5 14.2093 6.06068   5
   9  -1  -5 9.22594 7.45095   2
  -9  -1   5 -1.5663 8.71315   4
   9   1  -5 6.24653 5.80343   5
   9   1  -5 2.00748 5.79150   2
  -9   1   5 1.63822 4.56471   4
   8  -1  -5 66.4812 7.00295   5
  -8  -1   5 76.8874 7.68782   4
   8  -1  -5 72.4115 7.86295   2
  -8   1   5 71.5985 7.10804   4
   8   1  -5 59.9452 8.17865   2
   8   1  -5 63.8460 6.34949   5
  -7  -1   5 275.959 11.2858   4
   7  -1  -5 270.680 13.2787   2
  -7   1   5 274.340 10.9965   4
   7   1  -5 278.866 13.2033   2
   7   1  -5 258.412 10.7885   4
  -6  -1   5 24.5547 4.23560   2
  -6  -1   5 24.1303 3.83029   4
   6  -1  -5 24.8813 3.75751   4
   6  -1  -5 23.1320 5.32022   2
  -6  -1   5 17.0597 3.82989   5
   6  -1  -5 24.1780 4.38876   5
  -6   1   5 27.1437 4.94775   2
   6   1  -5 20.7659 5.45447   2
  -6   1   5 25.4574 4.07668   4
  -6   1   5 33.3485 4.43918   5
   6   1  -5 22.6146 3.43437   4
   6   1  -5 26.0477 4.46422   5
   5  -1  -5 56.8137 5.31227   5
  -5  -1   5 48.1066 4.47943   4
   5  -1  -5 43.1963 4.90640   2
  -5  -1   5 49.6808 4.76830   2
  -5  -1   5 50.0558 4.81006   5
   5  -1  -5 47.8576 4.37162   4
   5   1  -5 50.4377 4.64830   5
   5   1  -5 61.2162 6.09365   2
  -5   1   5 50.0128 4.38740   4
  -5   1   5 51.8691 4.93392   5
   5   1  -5 49.3997 4.23768   4
  -5   1   5 50.8063 4.99986   2
   4  -1  -5 37.2200 3.69262   5
  -4  -1   5 38.8921 3.76070   4
  -4  -1   5 44.9711 4.24632   2
   4  -1  -5 43.8513 4.37577   2
  -4  -1   5 38.4895 3.45923   5
   4  -1  -5 33.7552 3.28646   4
   4   1  -5 35.9730 3.64115   5
  -4   1   5 43.8549 4.15746   2
   4   1  -5 40.6861 3.97507   4
  -4   1   5 38.8450 3.62968   5
   4   1  -5 43.8542 4.97010   2
   3  -1  -5 385.322 12.2756   4
  -3  -1   5 389.813 12.1051   5
  -3  -1   5 411.355 13.0409   2
  -3  -1   5 410.243 12.5724   4
   3  -1  -5 429.153 13.3326   2
   3  -1  -5 413.207 12.2781   5
   3   1  -5 407.739 12.5050   4
  -3   1   5 400.757 12.3100   5
  -3   1   5 411.400 12.9013   2
   3   1  -5 399.617 12.2417   5
  -3   1   5 411.028 12.3374   4
   3   1  -5 389.942 12.3738   3
  -2  -1   5 1743.12 45.1430   5
   2  -1  -5 1676.61 45.0905   5
  -2  -1   5 1812.87 46.1684   2
   2  -1  -5 1741.71 45.6293   4
   2  -1  -5 1720.80 46.1266   2
  -2  -1   5 1725.57 45.6515   4
   2   1  -5 1707.24 45.7088   4
   2   1  -5 1760.09 45.0936   5
  -2   1   5 1746.39 45.3586   5
  -2   1   5 1745.86 45.5704   4
  -2   1   5 1804.24 46.0287   2
   2   1  -5 1717.03 45.3901   3
  -1  -1   5 39.4796 2.58699   4
   1  -1  -5 45.9078 1.63134   5
  -1  -1   5 44.4815 2.29107   3
   1  -1  -5 47.1274 1.98360   3
  -1  -1   5 43.9330 1.98382   5
  -1   1   5 42.7511 2.08718   5
   1   1  -5 41.6404 2.26834   3
  -1   1   5 42.8960 2.59452   4
  -1   1   5 42.7612 2.77888   2
   1   1  -5 39.5507 2.54632   4
   0  -1   5 33.2738 2.02517   4
   0  -1  -5 28.9240 1.29527   3
   0  -1   5 28.6272 1.92206   3
   0   1   5 29.4739 1.26397   3
   0   1  -5 29.2154 2.05000   3
   0   1  -5 36.0639 1.96806   4
   1  -1   5 341.690 10.0758   2
   1  -1   5 350.625 9.96500   3
   1  -1   5 325.795 9.36750   4
  -1   1  -5 331.955 9.91034   3
   1   1   5 344.924 9.44115   3
   1   1   5 333.301 9.29080   2
   2  -1   5 112.912 4.69275   3
   2  -1   5 107.983 4.59428   2
   2  -1   5 112.244 3.36578   4
  -2  -1  -5 108.066 4.00877   2
   2   1   5 114.573 3.90380   2
  -2   1  -5 110.222 4.74566   2
   3  -1   5 682.831 18.2224   5
   3  -1   5 693.588 20.0661   3
  -3  -1  -5 710.852 19.2566   2
   3  -1   5 695.347 19.6064   2
   3   1   5 689.703 18.4131   4
   3   1   5 709.099 18.2031   5
   3   1   5 694.712 18.9840   2
   4  -1   5 724.772 21.7738   3
   4  -1   5 738.957 19.9836   5
   4   1   5 719.159 20.6085   2
   4   1   5 725.743 19.4142   4
  -4   1  -5 750.913 21.5468   2
   4   1   5 749.733 19.9605   5
  -5  -1  -5 159.748 7.16214   2
   5  -1   5 160.490 6.48291   5
   5  -1   5 158.037 7.46497   2
   5  -1   5 141.862 8.78932   3
   5   1   5 159.079 7.34519   2
   5   1   5 168.529 6.61653   5
  -5   1  -5 158.722 7.73177   2
   5   1   5 162.438 5.32003   4
   6  -1   5 5.70347 3.21527   5
   6  -1   5 7.56921 3.63005   2
  -6  -1  -5 7.10105 3.31244   2
   6   1   5 9.48381 1.81070   4
   6   1   5 5.36286 2.94740   5
  -6   1  -5 4.97439 4.20036   2
   6   1   5 3.08185 3.27007   2
  -7  -1  -5 577.484 19.7086   2
   7  -1   5 597.931 18.8999   5
   7  -1   5 589.890 19.8600   2
   7   1   5 581.974 19.8785   2
   7   1   5 575.364 15.8997   4
   7   1   5 603.508 19.0695   5
   8  -1   5 322.353 13.4562   5
   8  -1   5 330.433 14.7324   2
   8   1   5 353.892 13.6911   5
   8   1   5 353.230 14.6101   2
   9  -1   5 8.42587 5.96127   2
   9  -1   5 8.12564 5.33099   5
   9   1   5 6.30455 5.32082   2
   9   1   5 8.89179 5.35891   5
  -9  -2   5 37.8573 6.43009   4
   9  -2  -5 37.5953 6.93273   5
   9  -2  -5 21.0097 7.81889   2
   9   2  -5 38.2209 6.74603   3
  -9   2   5 27.2505 5.17656   4
   9   2  -5 44.4981 7.18019   5
   8  -2  -5 29.2623 7.29480   2
   8  -2  -5 14.4609 5.45121   5
  -8  -2   5 24.6464 5.45648   4
   8   2  -5 24.2558 5.54124   3
   8   2  -5 19.4969 5.69708   5
  -8   2   5 24.4367 4.84104   4
  -7  -2   5 7.89243 4.44642   4
   7  -2  -5 3.92682 4.51258   5
   7   2  -5 3.35527 4.52643   5
   7   2  -5 4.17507 3.02139   4
  -7   2   5 -0.7046 3.62988   4
   7   2  -5 -0.8653 3.78997   3
  -6  -2   5 1360.27 38.1084   2
  -6  -2   5 1350.91 36.9944   4
   6  -2  -5 1330.55 38.5659   2
  -6  -2   5 1284.50 36.9176   5
   6  -2  -5 1344.56 37.1287   5
   6   2  -5 1273.16 36.8428   4
  -6   2   5 1357.53 36.6015   4
  -6   2   5 1211.04 37.0260   5
   6   2  -5 1377.11 38.0003   3
   6   2  -5 1366.91 37.3841   5
  -6   2   5 1326.17 38.5005   2
   5  -2  -5 116.057 6.71177   5
  -5  -2   5 117.090 6.46739   5
   5  -2  -5 119.338 8.02151   2
  -5  -2   5 132.826 7.57020   2
  -5  -2   5 125.348 6.38098   4
  -5   2   5 113.610 6.39748   4
   5   2  -5 110.396 6.73931   5
   5   2  -5 111.620 6.32066   4
  -5   2   5 117.749 6.60089   5
   5   2  -5 125.152 6.83222   3
  -5   2   5 117.474 6.92859   2
  -4  -2   5 757.945 21.4725   5
   4  -2  -5 764.979 21.5261   5
  -4  -2   5 737.254 22.2547   2
  -4  -2   5 739.165 21.4506   4
   4  -2  -5 772.175 22.6632   2
   4   2  -5 764.062 21.9071   3
  -4   2   5 708.886 21.4539   5
   4   2  -5 723.854 21.5010   5
  -4   2   5 767.618 22.2421   2
   4   2  -5 741.818 21.6798   4
  -3  -2   5 21.6823 2.65287   4
  -3  -2   5 21.0410 2.77492   2
   3  -2  -5 22.6916 2.65681   5
  -3  -2   5 17.3445 2.34171   5
   3  -2  -5 15.5388 2.71500   2
   3   2  -5 22.0980 2.69286   4
   3   2  -5 17.3123 2.48061   3
  -3   2   5 23.1566 2.70862   4
  -3   2   5 19.2736 2.61610   5
  -3   2   5 19.4924 2.67273   2
   3   2  -5 16.0608 2.21778   5
  -2  -2   5 1309.30 34.3486   3
  -2  -2   5 1288.06 34.6541   4
   2  -2  -5 1286.92 34.1807   5
   2  -2  -5 1339.09 35.0850   2
  -2  -2   5 1293.38 34.1368   5
  -2   2   5 1353.65 34.8465   2
  -2   2   5 1309.12 34.5814   4
   2   2  -5 1298.69 35.6814   4
   2   2  -5 1283.12 34.0959   5
  -2   2   5 1275.08 34.3539   5
   2   2  -5 1286.29 34.5461   3
   1  -2  -5 478.245 12.6933   5
   1  -2  -5 459.934 13.6348   2
  -1  -2   5 464.791 13.5564   4
  -1  -2   5 487.620 13.3762   3
  -1  -2   5 499.994 12.9992   5
   1   2  -5 461.241 13.4675   3
   1   2  -5 484.059 13.7266   4
  -1   2   5 497.699 13.4959   2
  -1   2   5 463.064 13.0875   5
   0  -2   5 2028.00 51.7065   3
   0  -2   5 2008.60 51.5053   4
   0   2  -5 1959.54 51.5842   4
   0   2   5 2068.39 51.1857   2
   0   2   5 1966.63 50.5913   5
   0   2  -5 1966.44 51.7708   3
   0   2   5 2004.09 50.5601   5
   1  -2   5 5.61691 0.92417   4
   1  -2   5 5.41892 1.40574   3
   1  -2   5 5.32094 1.47617   2
  -1   2  -5 3.84700 1.01676   4
  -1   2  -5 2.16442 1.31387   3
   1   2   5 4.13289 0.60930   2
   2  -2   5 2.22138 1.77948   2
   2  -2   5 1.25584 0.51242   4
  -2  -2  -5 1.43559 0.86642   2
   2  -2   5 2.50822 1.76577   3
   2   2   5 1.62149 0.80422   2
   2   2   5 1.49482 1.19140   4
  -2   2  -5 1.33658 1.75861   2
   3  -2   5 174.248 7.36184   3
  -3  -2  -5 172.893 5.98721   2
   3  -2   5 179.584 5.59257   5
   3  -2   5 176.939 7.03607   2
   3   2   5 175.637 5.86500   2
   3   2   5 183.556 5.54062   5
   3   2   5 182.465 5.81603   4
  -3   2  -5 189.814 7.20890   2
   4  -2   5 635.654 17.8509   5
   4  -2   5 672.468 19.1852   2
  -4  -2  -5 643.203 18.2754   2
   4  -2   5 629.760 19.5623   3
  -4   2  -5 628.183 19.4655   2
   4   2   5 648.268 17.8552   5
   4   2   5 629.361 18.1967   2
   4   2   5 649.496 17.4797   4
  -5  -2  -5 632.027 19.0096   2
   5  -2   5 609.750 20.2606   3
   5  -2   5 643.210 18.5642   5
   5  -2   5 661.111 19.7896   2
  -5   2  -5 640.240 20.1474   2
   5   2   5 661.027 18.7429   5
   5   2   5 635.871 19.0445   2
   5   2   5 663.941 17.7410   4
  -6  -2  -5 55.4213 5.15057   2
   6  -2   5 59.1471 5.21111   2
   6  -2   5 56.0202 5.34364   5
  -6   2  -5 50.2600 5.22410   2
   6   2   5 53.8700 3.50112   4
   6   2   5 50.3331 5.21362   2
   6   2   5 55.6500 4.93762   5
   7  -2   5 12.3523 3.95787   5
   7  -2   5 8.57102 4.50135   2
  -7  -2  -5 2.18802 4.35412   2
   7   2   5 16.1587 4.17281   5
   7   2   5 14.7365 4.79590   2
   7   2   5 14.2243 2.40907   4
   8  -2   5 93.1610 8.28654   2
   8  -2   5 91.5877 8.40631   5
   8   2   5 77.1924 7.22442   2
   8   2   5 90.1444 4.21256   4
   8   2   5 81.7249 7.56034   5
  -9  -3   5 213.332 12.0311   4
   9  -3  -5 199.843 15.0297   2
   9  -3  -5 228.498 12.0685   5
   9   3  -5 235.135 13.1655   3
   9   3  -5 217.246 12.9455   5
  -9   3   5 229.023 10.5985   4
   8  -3  -5 165.726 10.5790   5
  -8  -3   5 169.352 10.3181   4
   8  -3  -5 148.719 11.1800   2
  -8   3   5 177.340 9.13920   4
   8   3  -5 176.684 10.8278   5
   8   3  -5 173.779 11.9113   3
   7  -3  -5 146.834 9.34162   5
  -7  -3   5 161.141 8.55898   4
   7  -3  -5 133.612 9.78528   2
   7   3  -5 145.983 8.21041   4
  -7   3   5 157.788 8.27422   4
   7   3  -5 148.831 9.42305   3
   7   3  -5 164.068 9.60532   5
  -6  -3   5 21.9122 4.76561   2
   6  -3  -5 15.1327 5.13778   2
  -6  -3   5 27.4214 4.22804   5
  -6  -3   5 29.6261 4.84073   4
   6  -3  -5 21.5717 4.43169   5
   6   3  -5 26.4515 4.55698   3
   6   3  -5 31.4663 4.83162   5
   6   3  -5 33.3463 4.03739   4
  -6   3   5 18.7443 4.25515   5
  -6   3   5 22.6693 4.00427   4
  -5  -3   5 834.430 24.3310   2
  -5  -3   5 809.906 23.3207   4
   5  -3  -5 791.458 24.5895   2
   5  -3  -5 797.791 23.2627   5
  -5  -3   5 802.556 23.2961   5
   5   3  -5 787.506 23.3293   4
  -5   3   5 731.265 23.3461   5
   5   3  -5 813.350 23.6459   5
   5   3  -5 786.504 23.8317   3
  -5   3   5 801.424 22.9536   4
  -4  -3   5 22.2656 3.21810   4
   4  -3  -5 28.3793 3.99106   2
  -4  -3   5 28.0144 3.52517   2
   4  -3  -5 24.7494 3.04885   5
  -4  -3   5 25.1457 3.20578   5
   4   3  -5 21.8824 3.02322   4
   4   3  -5 21.2189 3.29716   3
   4   3  -5 21.7470 3.42758   5
  -4   3   5 20.7681 3.15862   5
  -4   3   5 22.0122 2.87716   4
  -4   3   5 25.4529 3.73467   2
   3  -3  -5 5.21209 2.57238   2
  -3  -3   5 2.61536 2.03986   2
   3  -3  -5 6.90216 2.17116   5
  -3  -3   5 3.23013 1.51642   5
  -3   3   5 5.76951 2.15539   5
  -3   3   5 3.54925 1.96031   2
   3   3  -5 2.55538 1.85225   4
   3   3  -5 2.19542 2.06619   5
  -3   3   5 4.54690 1.88911   4
   2  -3  -5 236.628 7.51917   5
   2  -3  -5 230.325 8.00632   2
  -2  -3   5 225.672 7.63575   3
  -2  -3   5 239.090 7.50900   5
  -2  -3   5 233.118 7.92072   4
   2   3  -5 222.735 7.83902   3
  -2   3   5 228.484 7.77336   2
   2   3  -5 223.404 7.39453   5
   2   3  -5 236.251 8.08249   4
  -2   3   5 231.375 7.70927   5
  -1  -3   5 1599.76 40.8627   3
   1  -3  -5 1518.69 40.1383   5
   1  -3  -5 1548.96 40.7825   2
  -1  -3   5 1582.09 40.3634   5
  -1  -3   5 1558.96 40.8448   4
  -1   3   5 1557.82 40.4400   5
   1   3  -5 1557.18 40.9484   4
  -1   3   5 1584.64 40.5484   2
   1   3  -5 1516.47 40.9746   3
   0  -3  -5 1318.18 33.4201   2
   0  -3   5 1296.58 34.2269   3
   0  -3   5 1295.31 33.7944   4
   0   3  -5 1284.88 33.9470   4
   0   3  -5 1255.80 34.3248   3
   0   3   5 1293.47 33.3154   5
   0   3   5 1282.92 33.2936   5
   0   3   5 1315.42 33.1946   2
   1  -3   5 125.910 5.07762   3
   1  -3   5 118.435 5.45614   2
   1  -3   5 126.713 4.12353   4
   1   3   5 125.918 3.78643   5
   1   3   5 127.447 3.79992   3
  -1   3  -5 117.234 5.07559   3
   1   3   5 128.141 3.78019   5
  -1   3  -5 128.352 4.36833   4
   2  -3   5 155.532 6.37083   3
   2  -3   5 154.875 6.56829   2
   2  -3   5 162.216 4.61825   4
  -2   3  -5 158.450 6.39870   3
  -2   3  -5 164.681 4.68888   4
  -2   3  -5 178.857 6.91975   2
   2   3   5 150.299 4.92139   5
   2   3   5 166.014 5.79562   4
   2   3   5 160.293 4.90931   5
   3  -3   5 737.227 21.4825   3
   3  -3   5 744.482 21.3347   2
   3  -3   5 720.401 19.6885   5
  -3  -3  -5 739.279 19.5126   2
  -3   3  -5 741.451 21.5701   2
   3   3   5 728.454 19.6484   2
   3   3   5 709.824 19.6934   5
   3   3   5 731.407 19.9787   4
  -4  -3  -5 538.669 15.5706   2
   4  -3   5 516.613 17.2561   3
   4  -3   5 554.085 16.9399   2
   4  -3   5 561.629 15.7391   5
  -4   3  -5 555.519 17.4563   2
   4   3   5 536.878 16.0386   4
   4   3   5 555.942 15.7856   5
   4   3   5 555.715 15.8440   2
   5  -3   5 439.671 13.5104   5
   5  -3   5 403.940 15.0329   3
  -5  -3  -5 432.140 13.5049   2
   5  -3   5 439.527 14.7638   2
   5   3   5 445.190 13.8801   2
   5   3   5 424.855 12.6928   4
  -5   3  -5 406.931 15.1405   2
   5   3   5 447.065 13.7257   5
   6  -3   5 97.7725 7.48683   2
  -6  -3  -5 101.578 6.08094   2
   6  -3   5 108.361 6.54603   5
   6   3   5 91.9211 6.91731   2
   6   3   5 107.384 6.91099   5
   6   3   5 108.046 4.95869   4
  -6   3  -5 85.3194 7.00144   2
  -7  -3  -5 3.12809 3.58797   2
   7   3   5 6.61426 2.61770   4
   7   3   5 -2.8094 4.01937   2
   8  -3   5 32.4107 6.18110   2
   8  -3   5 37.5224 6.03385   5
   8   3   5 33.8535 5.44560   2
   8   3   5 21.6260 3.16772   4
   8   3   5 20.4453 5.18798   5
  -9  -4   5 15.5519 6.32771   4
   9  -4  -5 23.9531 7.00360   2
   9  -4  -5 10.6228 6.39177   5
   9   4  -5 25.0611 7.47819   3
  -9   4   5 14.7005 5.17681   4
   9   4  -5 20.6818 6.69739   5
   8  -4  -5 44.9979 7.19476   2
  -8  -4   5 53.7582 7.59898   4
   8  -4  -5 53.0336 6.98610   5
  -8   4   5 47.9982 5.42672   4
   8   4  -5 52.2182 6.91369   5
   8   4  -5 49.7801 6.75896   3
   7  -4  -5 4.69693 4.52389   2
  -7  -4   5 13.8378 5.30211   4
   7   4  -5 10.9753 4.51440   3
   7   4  -5 13.4055 5.06585   5
  -7   4   5 10.8455 3.95700   4
  -6  -4   5 102.437 7.23803   2
  -6  -4   5 111.380 6.99407   5
   6  -4  -5 113.414 7.63201   5
  -6  -4   5 112.752 7.22212   4
   6  -4  -5 109.779 8.07096   2
   6   4  -5 99.3551 7.63917   5
   6   4  -5 97.2557 6.27675   4
  -6   4   5 104.536 6.23978   4
   6   4  -5 107.266 8.59265   3
  -6   4   5 100.868 7.32559   5
  -5  -4   5 54.3419 5.36123   4
   5  -4  -5 54.8822 5.62364   2
  -5  -4   5 55.5396 5.41537   5
   5  -4  -5 51.2810 4.82842   5
  -5  -4   5 49.4238 4.99210   2
   5   4  -5 55.0275 5.21414   5
  -5   4   5 51.5326 5.69095   5
  -5   4   5 48.6449 4.90765   2
   5   4  -5 56.6197 4.66762   4
   5   4  -5 48.8964 4.98583   3
  -5   4   5 52.7548 4.47098   4
   4  -4  -5 481.000 14.7782   5
  -4  -4   5 464.765 14.9107   4
  -4  -4   5 453.100 14.5236   5
  -4  -4   5 484.032 15.7251   2
   4  -4  -5 469.719 15.4278   2
   4   4  -5 465.856 14.8324   4
   4   4  -5 483.409 15.1014   5
  -4   4   5 479.707 14.6548   4
  -4   4   5 454.543 14.9274   5
  -4   4   5 466.237 15.3603   2
   4   4  -5 481.000 15.4166   3
  -3  -4   5 346.710 10.9460   4
   3  -4  -5 305.247 11.9834   2
  -3  -4   5 321.452 10.3343   5
  -3  -4   5 318.811 10.4800   3
   3   4  -5 326.291 10.7547   4
  -3   4   5 313.995 11.3359   4
   3   4  -5 319.865 11.0069   3
  -3   4   5 337.339 11.1462   2
  -3   4   5 325.646 10.7743   5
  -2  -4   5 73.6141 3.74897   5
   2  -4  -5 79.0959 4.10081   2
   2  -4  -5 74.3658 4.08794   5
  -2  -4   5 86.0195 4.33729   4
  -2  -4   5 73.1379 3.87135   3
  -2   4   5 75.8448 4.10717   5
  -2   4   5 72.8094 4.36318   2
   2   4  -5 72.0563 4.30383   3
   2   4  -5 75.1495 4.04592   4
   2   4  -5 77.1093 3.93216   5
   1  -4  -5 2.07003 0.86012   3
  -1  -4   5 2.46474 1.41405   3
   1  -4  -5 2.61204 1.25572   5
   1  -4  -5 2.79612 1.42351   2
   1  -4  -5 5.71433 1.44782   5
  -1  -4   5 1.48129 1.29776   5
  -1  -4   5 2.81792 1.56104   4
   1   4  -5 4.65467 2.07772   4
  -1   4   5 3.11525 1.48948   5
  -1   4   5 3.53370 1.26116   2
   1   4  -5 4.74579 1.72549   3
   0  -4  -5 178.852 5.20232   5
   0  -4   5 191.597 7.55854   3
   0  -4  -5 184.289 4.99762   3
   0  -4  -5 183.771 5.66484   2
   0  -4  -5 184.079 5.13005   5
   0  -4   5 189.549 6.15064   4
   0   4   5 188.219 5.09354   3
   0   4  -5 181.437 6.27356   4
   0   4  -5 172.659 6.75387   3
   0   4   5 179.471 5.90355   5
   0   4   5 185.068 5.48010   2
   0   4   5 185.356 5.96830   5
   1  -4   5 65.4823 4.12784   2
   1  -4   5 66.7642 2.93423   4
   1  -4   5 74.2495 3.89487   3
   1   4   5 60.5983 2.40032   3
   1   4   5 63.7527 2.98083   5
   1   4   5 62.8650 2.92648   5
  -1   4  -5 67.1286 3.98063   3
  -1   4  -5 61.5386 2.99752   4
   2  -4   5 1745.33 48.1922   2
   2  -4   5 1770.40 44.9122   4
   2  -4   5 1744.99 46.8995   3
   2   4   5 1745.37 45.4025   3
   2   4   5 1760.90 46.0482   4
  -2   4  -5 1715.94 44.9842   4
   2   4   5 1766.68 45.3782   5
  -2   4  -5 1740.27 48.1684   3
   2   4   5 1754.01 45.3379   5
  -2   4  -5 1799.47 47.2407   2
   3  -4   5 386.503 12.6746   2
  -3  -4  -5 386.946 10.4991   2
   3  -4   5 389.963 11.3578   5
   3  -4   5 369.005 12.9181   3
   3   4   5 383.758 11.4207   5
   3   4   5 373.632 11.5483   4
  -3   4  -5 382.766 13.1400   2
  -4  -4  -5 12.8445 1.94270   2
   4  -4   5 15.3537 3.09900   2
   4  -4   5 11.0106 2.49931   5
   4  -4   5 11.0902 3.05628   3
   4   4   5 6.32012 2.50516   5
   4   4   5 11.8854 2.20876   4
  -4   4  -5 11.6777 3.60722   2
   5  -4   5 57.2670 4.92859   5
   5  -4   5 46.2443 5.07795   3
   5  -4   5 55.0993 5.40589   2
   5   4   5 52.1219 3.98994   4
  -5   4  -5 55.3945 5.79373   2
   5   4   5 49.8545 4.61836   5
  -6  -4  -5 590.576 18.7568   2
   6  -4   5 635.867 20.5328   2
   6  -4   5 640.812 19.2633   5
   6   4   5 610.154 18.0162   4
   6   4   5 631.512 19.2737   5
   7  -4   5 50.0273 5.83909   2
  -7  -4  -5 42.4827 5.17157   2
   7  -4   5 50.6846 5.33494   5
   7   4   5 51.3564 4.42313   4
   7   4   5 45.8353 5.44157   5
  -8  -4  -5 62.6256 6.69152   2
   8  -4   5 68.2952 6.74699   5
   8  -4   5 67.7810 7.70481   2
   8   4   5 64.0434 5.02601   4
   8   4   5 76.2552 7.56853   5
  -9  -5   5 14.5756 6.81532   4
  -9   5   5 25.0491 5.56350   4
   8  -5  -5 897.137 29.4783   5
   8  -5  -5 848.464 31.2892   2
  -8  -5   5 980.447 29.8474   4
  -8   5   5 957.294 28.1317   4
   8   5  -5 1006.86 30.7722   3
   8   5  -5 977.525 30.2279   5
   7  -5  -5 219.375 11.2144   5
   7  -5  -5 221.886 12.8549   2
  -7  -5   5 208.676 10.8145   4
  -7   5   5 239.404 10.1525   4
   7   5  -5 222.769 11.6731   3
   7   5  -5 226.901 11.8152   5
   6  -5  -5 304.468 13.3703   2
   6  -5  -5 317.938 12.7328   5
  -6  -5   5 319.145 13.4225   2
  -6  -5   5 339.081 13.3136   4
   6   5  -5 323.469 12.1722   4
   6   5  -5 328.495 13.3107   5
  -6   5   5 342.162 12.2049   4
   6   5  -5 316.171 13.2091   3
   5  -5  -5 102.789 7.15353   2
  -5  -5   5 89.4336 7.56425   2
   5  -5  -5 108.967 6.80751   5
  -5  -5   5 93.0589 6.23303   5
  -5  -5   5 116.747 6.99788   4
   5   5  -5 108.436 6.97814   4
  -5   5   5 119.924 7.16109   2
   5   5  -5 108.202 7.25437   3
  -5   5   5 102.708 6.95082   5
   5   5  -5 103.725 7.30678   5
  -5   5   5 105.070 6.47282   4
  -4  -5   5 1850.59 48.6125   4
  -4  -5   5 1822.56 49.0695   2
   4  -5  -5 1783.65 48.8997   2
   4  -5  -5 1806.22 48.1084   5
  -4  -5   5 1723.47 47.8725   5
   4   5  -5 1802.52 48.4628   4
  -4   5   5 1806.52 49.0302   2
  -4   5   5 1723.16 48.4605   5
   4   5  -5 1827.10 49.1201   3
   4   5  -5 1816.41 48.4975   5
  -4   5   5 1832.33 48.0801   4
  -3  -5   5 -0.4018 2.00001   5
  -3  -5   5 6.91316 3.07548   4
  -3  -5   5 4.49300 2.00737   3
   3  -5  -5 2.89236 2.36473   5
   3  -5  -5 3.60102 2.67620   2
   3  -5  -5 1.77413 1.93071   3
   3   5  -5 5.04485 2.59786   4
   3   5  -5 2.42080 2.39173   3
  -3   5   5 -1.5833 2.30178   5
   3   5  -5 3.43832 2.51804   5
  -3   5   5 4.39632 2.54247   2
  -2  -5   5 362.183 11.1960   5
  -2  -5   5 373.242 11.8595   4
   2  -5  -5 380.639 11.2483   5
   2  -5  -5 359.464 10.8747   3
   2  -5  -5 373.832 11.4993   2
  -2  -5   5 357.623 11.4253   3
   2   5  -5 361.450 11.9187   3
  -2   5   5 364.220 11.5741   5
   2   5  -5 358.285 11.5151   4
  -2   5   5 381.292 11.6105   2
   2   5  -5 353.524 11.2592   5
  -1  -5   5 70.3155 4.19889   3
  -1  -5   5 77.5013 4.16080   5
  -1  -5   5 78.4772 4.05803   4
   1  -5  -5 73.0191 3.51094   5
   1  -5  -5 75.1710 3.54170   5
   1  -5  -5 71.4220 2.96927   3
   1  -5  -5 72.4944 3.67191   2
   1   5  -5 73.4838 3.89372   4
  -1   5   5 75.4100 3.75112   2
  -1   5   5 64.7034 4.20125   5
   1   5  -5 69.7394 4.40290   3
   0  -5  -5 268.031 7.50655   3
   0  -5   5 281.299 9.82941   2
   0  -5  -5 274.261 7.89612   5
   0  -5  -5 266.112 7.87391   2
   0  -5   5 277.630 9.26498   3
   0  -5   5 277.634 8.58630   4
   0  -5  -5 272.071 7.80505   5
   0   5   5 267.093 7.63223   3
   0   5   5 271.901 8.60797   5
   0   5  -5 264.782 9.36208   3
   0   5   5 270.345 7.93979   2
   0   5  -5 261.029 8.62539   4
   1  -5   5 86.4762 3.81475   4
  -1  -5  -5 88.2013 2.64005   2
   1  -5   5 80.9454 4.53655   3
   1   5   5 88.2010 4.02979   5
   1   5   5 85.2744 3.79615   5
   1   5   5 91.0091 3.27216   3
  -1   5  -5 84.9478 3.83010   4
   2  -5   5 1671.92 46.1009   2
   2  -5   5 1690.46 46.0542   3
   2  -5   5 1723.78 44.1588   4
  -2   5  -5 1708.82 44.1881   4
   2   5   5 1707.00 44.6237   5
   2   5   5 1734.32 44.4261   3
   2   5   5 1688.24 45.2464   4
  -2   5  -5 1749.25 46.1616   3
  -2   5  -5 1729.72 46.5508   2
   2   5   5 1702.13 44.6799   5
   3  -5   5 2.95030 2.09265   5
   3  -5   5 1.04491 2.32522   3
   3  -5   5 4.68273 2.52755   2
  -3  -5  -5 2.27258 0.90182   2
   3   5   5 1.77955 2.07954   4
   3   5   5 3.47137 1.98972   3
  -3   5  -5 5.17410 1.16886   4
   3   5   5 2.45273 2.21540   5
  -3   5  -5 1.61244 2.89926   2
   4  -5   5 -0.6263 3.17952   3
   4  -5   5 -0.3511 2.45323   5
   4  -5   5 2.63954 2.72158   2
   4   5   5 6.35091 2.82036   5
   4   5   5 1.03795 2.09269   3
  -4   5  -5 0.44416 2.63632   2
   4   5   5 4.52656 2.32510   4
   5  -5   5 41.0375 4.31977   5
   5  -5   5 28.5124 4.69562   2
  -5  -5  -5 37.5740 3.77153   2
   5   5   5 34.7706 3.65169   4
  -5   5  -5 41.1945 5.04220   2
   5   5   5 37.7994 4.16199   3
   5   5   5 32.7046 4.00610   5
  -6  -5  -5 433.133 14.0587   2
   6  -5   5 450.602 14.9991   5
   6  -5   5 447.558 15.9785   2
   6   5   5 426.490 15.8032   3
   6   5   5 444.263 15.3088   5
   6   5   5 434.585 13.8009   4
   7  -5   5 -1.2385 4.92115   2
   7  -5   5 7.62454 4.67060   5
  -7  -5  -5 9.90883 3.86749   2
   7   5   5 4.87964 2.80939   4
   7   5   5 10.8448 5.15379   3
   7   5   5 3.26409 4.92367   5
   8  -5   5 42.3713 7.19060   2
  -8  -5  -5 20.1607 5.27769   2
   8  -5   5 30.2579 5.64318   5
   8   5   5 42.9862 7.04736   3
   8   5   5 43.4901 6.37691   5
   9  -6  -5 12.8214 6.66934   2
  -9  -6   5 6.13788 6.87906   4
   9  -6  -5 6.97827 6.49626   5
   9   6  -5 16.5014 7.49690   3
  -9   6   5 12.5037 4.60047   4
   9   6  -5 10.2713 7.01831   5
  -8  -6   5 16.7667 5.43191   4
   8  -6  -5 16.1160 7.09043   2
   8  -6  -5 7.20617 5.75276   5
   8   6  -5 16.6397 5.55809   5
   8   6  -5 17.0580 6.96310   3
  -8   6   5 17.5923 5.22083   4
   7  -6  -5 14.3503 5.19315   5
   7  -6  -5 25.0768 5.62083   2
  -7  -6   5 12.4963 5.71212   4
  -7   6   5 18.1186 4.41350   4
   7   6  -5 18.3712 5.29179   3
   7   6  -5 30.0610 6.10842   5
  -6  -6   5 14.3005 5.31450   4
   6  -6  -5 16.3374 5.51138   2
   6  -6  -5 22.4073 4.73317   5
   6   6  -5 20.7885 5.22878   5
   6   6  -5 17.8212 4.79688   3
  -6   6   5 24.1335 4.36415   4
  -5  -6   5 11.1300 3.41591   5
  -5  -6   5 3.53554 3.71745   2
   5  -6  -5 4.88169 3.66728   5
   5  -6  -5 1.63984 3.22930   3
   5  -6  -5 7.91897 4.28447   2
  -5  -6   5 5.11754 3.74042   4
   5   6  -5 6.43824 2.95900   4
   5   6  -5 6.71963 3.99315   5
  -5   6   5 6.47942 3.77604   5
  -5   6   5 9.38475 3.45148   4
   5   6  -5 5.71934 3.70767   3
  -5   6   5 3.99913 3.95847   2
  -4  -6   5 10.4641 3.63864   2
   4  -6  -5 16.7567 3.43209   5
  -4  -6   5 12.7262 3.40642   5
   4  -6  -5 10.8952 3.24184   2
   4  -6  -5 9.65987 2.59380   3
  -4  -6   5 8.09019 3.30050   4
   4   6  -5 12.7709 2.98569   4
   4   6  -5 14.6640 3.63736   3
   4   6  -5 19.8815 3.82843   5
  -4   6   5 11.8224 3.60264   2
  -4   6   5 12.1285 3.84712   5
   3  -6  -5 517.679 16.3549   2
   3  -6  -5 559.790 16.1356   5
   3  -6  -5 509.964 15.8352   3
  -3  -6   5 531.112 15.8622   5
  -3  -6   5 519.809 16.0419   3
  -3  -6   5 526.380 16.5065   4
   3   6  -5 538.089 16.3145   5
  -3   6   5 504.848 16.3495   5
   3   6  -5 560.591 17.1943   3
  -3   6   5 548.469 16.6112   2
   3   6  -5 516.333 16.1697   4
   2  -6  -5 269.926 8.93215   3
   2  -6  -5 272.947 9.60376   2
  -2  -6   5 282.917 10.0903   4
  -2  -6   5 287.391 9.39465   5
   2  -6  -5 281.568 9.35602   5
  -2  -6   5 278.755 9.55812   3
   2   6  -5 276.253 10.4055   3
  -2   6   5 288.230 9.83983   5
   2   6  -5 282.322 9.49140   5
   2   6  -5 288.077 9.65828   4
  -2   6   5 274.521 9.62101   2
  -1  -6   5 335.295 10.5564   5
   1  -6  -5 343.523 10.3132   5
   1  -6  -5 331.483 10.3777   2
  -1  -6   5 342.503 11.0316   3
   1  -6  -5 346.448 9.98291   3
   1  -6  -5 346.522 10.4441   5
   1   6  -5 331.545 11.4423   3
  -1   6   5 343.858 10.5751   2
   1   6  -5 330.859 10.7701   4
  -1   6   5 331.112 10.8347   5
   0  -6   5 16.2886 2.59506   4
   0  -6   5 18.1141 2.80590   3
   0  -6  -5 18.1688 1.69950   3
   0  -6   5 15.3584 2.89069   2
   0  -6  -5 17.1472 1.84712   5
   0  -6  -5 19.7669 2.04553   5
   0  -6  -5 20.6143 1.84102   2
   0   6   5 18.3139 1.66032   3
   0   6   5 19.7092 2.40838   5
   0   6  -5 14.7965 2.15878   4
   0   6  -5 17.8408 2.88160   3
   0   6   5 17.3541 1.82803   2
   1  -6   5 1.71830 2.00658   3
  -1  -6  -5 0.06475 1.10042   5
  -1  -6  -5 1.55758 0.88604   2
  -1  -6  -5 6.42875 1.35710   5
   1  -6   5 1.75112 1.76269   4
   1  -6   5 -2.0988 2.57663   2
   1   6   5 -0.0453 1.78851   4
   1   6   5 1.23941 1.25446   3
   1   6   5 2.79634 1.81635   5
   1   6   5 0.86482 1.95875   5
  -1   6  -5 0.13482 2.68818   3
  -1   6  -5 1.57397 1.68995   4
   2  -6   5 544.376 17.0789   3
   2  -6   5 544.815 17.2738   2
   2   6   5 544.704 15.3740   3
   2   6   5 535.503 16.3845   4
  -2   6  -5 539.195 17.4789   2
   2   6   5 533.906 15.8615   5
  -2   6  -5 548.133 15.3344   4
  -2   6  -5 591.315 17.5937   3
  -3  -6  -5 579.165 15.1510   2
   3  -6   5 580.057 18.5566   2
   3  -6   5 570.678 18.5627   3
   3  -6   5 574.023 16.9996   5
   3   6   5 593.489 16.9050   3
  -3   6  -5 575.922 18.9950   2
   3   6   5 589.422 17.1218   5
   3   6   5 569.138 17.0957   4
  -3   6  -5 585.078 15.8271   4
   4  -6   5 517.670 18.1487   3
  -4  -6  -5 558.271 15.2134   2
   4  -6   5 579.015 18.4370   2
   4  -6   5 551.112 16.8860   5
   4   6   5 542.312 16.6217   4
  -4   6  -5 562.628 18.7766   2
   4   6   5 562.607 16.9441   5
   4   6   5 562.835 17.0634   3
   5  -6   5 137.054 7.32885   5
   5  -6   5 148.938 8.92112   2
  -5  -6  -5 137.830 5.75935   2
   5   6   5 137.944 7.81875   3
   5   6   5 130.598 7.30500   5
   5   6   5 127.314 6.36824   4
  -6  -6  -5 162.252 7.08274   2
   6  -6   5 165.294 9.35074   2
   6  -6   5 162.054 8.21998   5
   6   6   5 166.949 9.41945   3
   6   6   5 159.396 8.05630   4
   6   6   5 155.495 9.20195   5
   7  -6   5 235.142 10.6585   5
  -7  -6  -5 216.538 9.46276   2
   7  -6   5 226.291 12.5255   2
   7   6   5 227.873 11.9725   3
   7   6   5 228.189 9.25522   4
   7   6   5 240.453 11.9138   5
   8  -6   5 75.4381 8.62824   2
   8  -6   5 80.4067 7.48414   5
   8   6   5 83.5814 7.80127   3
   8   6   5 83.3193 8.46206   5
  -9  -7   5 40.7821 8.45516   4
   9  -7  -5 29.7239 7.80017   2
   9  -7  -5 17.7769 6.95296   5
   9   7  -5 21.6963 7.47928   5
   9   7  -5 36.2292 7.53125   3
  -9   7   5 27.0173 5.69705   4
  -8  -7   5 4.78399 5.62970   4
   8  -7  -5 7.88798 6.90767   2
   8  -7  -5 3.42086 5.77588   5
  -8   7   5 6.16059 4.54109   4
   8   7  -5 6.47021 5.76434   3
   8   7  -5 3.28045 6.32267   5
  -7  -7   5 34.3477 6.99985   4
   7  -7  -5 29.1082 6.12999   2
   7  -7  -5 33.2226 5.92747   5
  -7   7   5 39.5724 5.24575   4
   7   7  -5 28.6721 6.30922   5
   7   7  -5 30.2982 6.01615   3
   6  -7  -5 130.678 10.0348   2
  -6  -7   5 155.467 10.1764   4
   6  -7  -5 139.071 8.13898   5
   6   7  -5 131.139 9.38697   5
   6   7  -5 144.876 10.5355   3
  -6   7   5 130.329 7.35091   4
   5  -7  -5 659.472 20.2660   5
   5  -7  -5 627.117 20.7398   2
  -5  -7   5 650.809 20.7600   4
  -5  -7   5 611.361 20.8045   2
   5  -7  -5 623.230 20.1764   3
   5   7  -5 629.650 21.1212   3
   5   7  -5 644.910 20.7946   5
  -5   7   5 664.579 19.8697   4
   4  -7  -5 11.7676 3.52277   5
  -4  -7   5 8.84460 3.10912   5
  -4  -7   5 7.60910 4.27722   4
   4  -7  -5 8.06704 3.09708   3
   4  -7  -5 15.1366 4.02065   2
  -4   7   5 7.86474 3.36772   5
  -4   7   5 11.2229 4.47373   2
   4   7  -5 12.5915 3.87873   5
   4   7  -5 9.21118 2.97072   4
   4   7  -5 10.8277 3.70597   3
  -3  -7   5 7.37386 2.64596   5
   3  -7  -5 6.29479 2.43251   3
  -3  -7   5 13.7200 2.81400   3
  -3  -7   5 6.67418 3.10657   4
   3  -7  -5 5.61026 2.91071   5
   3  -7  -5 7.11930 3.10922   2
  -3   7   5 4.12182 2.45145   2
   3   7  -5 4.52936 2.96291   3
  -3   7   5 6.86640 3.00657   5
   3   7  -5 4.93368 2.49005   4
   3   7  -5 5.97339 3.16521   5
   2  -7  -5 49.3099 3.57242   3
  -2  -7   5 59.7382 4.76677   4
  -2  -7   5 57.6811 4.12554   5
  -2  -7   5 45.8578 3.95140   3
   2  -7  -5 48.1201 4.70627   2
   2  -7  -5 47.5031 4.59522   5
  -2   7   5 48.0048 4.51529   5
   2   7  -5 50.8056 4.12423   4
   2   7  -5 57.9658 4.54103   5
  -2   7   5 54.3458 4.44329   2
   2   7  -5 59.1294 5.59944   3
  -1  -7   5 1116.13 30.9291   5
   1  -7  -5 1137.04 30.6775   5
  -1  -7   5 1122.28 31.5085   3
  -1  -7   5 1168.54 31.4916   4
   1  -7  -5 1141.38 30.7508   5
   1  -7  -5 1155.80 30.3773   3
   1  -7  -5 1118.41 30.7098   2
  -1   7   5 1164.79 30.4767   3
   1   7  -5 1131.64 31.1654   4
   1   7  -5 1143.62 32.0573   3
  -1   7   5 1140.10 31.3741   5
   0  -7  -5 613.862 16.3938   3
   0  -7  -5 593.859 16.8154   5
   0  -7   5 607.346 18.8426   2
   0  -7   5 592.908 17.2598   5
   0  -7   5 572.188 17.8611   3
   0  -7  -5 600.623 16.6106   2
   0  -7  -5 597.402 16.6643   5
   0   7  -5 582.744 17.2629   4
   0   7   5 607.123 16.8450   2
   0   7   5 598.496 16.5999   3
   0   7  -5 614.207 18.7133   3
   0   7   5 589.106 17.5514   5
  -1  -7  -5 115.142 4.41857   5
  -1  -7  -5 119.436 4.57363   5
   1  -7   5 115.559 5.34642   4
   1  -7   5 119.151 6.67121   2
   1  -7   5 108.257 5.81534   3
  -1  -7  -5 112.902 4.37329   3
  -1  -7  -5 113.620 4.07062   2
   1   7   5 113.380 5.47777   5
   1   7   5 115.571 4.71563   3
  -1   7  -5 105.823 6.32728   3
   1   7   5 113.729 5.75735   4
  -1   7  -5 101.161 5.04037   4
   1   7   5 116.737 5.48289   5
  -2  -7  -5 77.4148 3.09514   5
  -2  -7  -5 78.4968 2.84130   2
   2  -7   5 81.3555 4.87177   5
   2  -7   5 86.4683 5.90573   3
  -2  -7  -5 79.9254 3.03811   2
   2  -7   5 79.9291 5.86531   2
  -2  -7  -5 79.0319 3.24751   5
   2   7   5 76.8452 5.19195   4
  -2   7  -5 82.6546 4.15966   4
  -2   7  -5 82.8366 5.92758   3
   2   7   5 72.2736 4.68999   5
   2   7   5 77.2829 4.09385   3
   3  -7   5 807.498 24.4454   3
   3  -7   5 822.394 23.1602   5
  -3  -7  -5 789.487 20.9796   2
   3  -7   5 813.108 24.4757   2
  -3  -7  -5 801.365 20.9700   2
  -3   7  -5 827.240 24.5488   3
   3   7   5 809.484 22.7229   3
  -3   7  -5 815.363 21.9264   4
  -3   7  -5 814.986 25.2117   2
   3   7   5 778.480 23.1635   4
   3   7   5 791.188 23.0488   5
  -4  -7  -5 359.163 10.3899   2
   4  -7   5 340.677 12.2881   5
   4  -7   5 371.488 14.0618   2
  -4   7  -5 365.438 14.3441   2
   4   7   5 383.779 12.5923   3
   4   7   5 358.119 12.0456   4
  -4   7  -5 361.103 10.3931   4
   4   7   5 365.879 12.6114   5
  -5  -7  -5 264.238 8.54847   2
   5  -7   5 243.989 10.2617   5
   5  -7   5 266.742 11.6020   2
   5   7   5 271.774 11.0554   3
   5   7   5 273.711 11.2526   5
   5   7   5 253.022 9.84769   4
   6  -7   5 6.28030 4.90663   2
  -6  -7  -5 2.80674 3.22307   2
   6  -7   5 -1.3644 3.54253   5
   6   7   5 -1.7172 4.67602   5
   6   7   5 2.40865 4.29229   3
   6   7   5 5.81015 3.19675   4
   7  -7   5 6.94737 4.67595   2
   7  -7   5 -2.3915 4.15395   5
  -7  -7  -5 0.10352 3.09773   2
   7   7   5 1.52163 5.57337   5
   7   7   5 -4.4603 4.70188   3
   8  -7   5 115.855 9.15928   5
   8  -7   5 111.907 9.92830   2
   8   7   5 94.9075 9.88589   5
   8   7   5 129.139 11.0622   3
   8  -8  -5 8.52206 5.93299   2
   8  -8  -5 1.04060 5.84120   5
  -8  -8   5 -0.9199 5.59000   4
   8   8  -5 -0.0518 5.70882   3
  -8   8   5 -4.2749 4.23195   4
   8   8  -5 6.52247 6.51117   5
   7  -8  -5 251.415 12.4000   5
   7  -8  -5 228.832 12.7952   2
  -7  -8   5 224.457 12.3700   4
   7   8  -5 212.526 12.9241   5
   7   8  -5 234.541 13.1172   3
  -7   8   5 249.301 10.9550   4
  -6  -8   5 572.350 19.8707   4
   6  -8  -5 551.483 19.0745   5
   6  -8  -5 571.156 20.4391   2
   6   8  -5 543.110 19.8889   5
   6   8  -5 539.601 20.7477   3
  -6   8   5 565.359 18.2449   4
   5  -8  -5 65.8461 6.30713   3
  -5  -8   5 75.8935 7.33875   4
   5  -8  -5 77.1709 7.09349   5
  -5  -8   5 55.7334 5.96563   2
   5  -8  -5 56.9441 5.85917   2
   5   8  -5 71.5632 6.85900   3
  -5   8   5 67.6487 5.74954   4
   5   8  -5 59.8163 6.39610   5
  -4  -8   5 82.6204 5.93403   5
  -4  -8   5 81.2037 6.17092   3
   4  -8  -5 102.309 6.76329   2
   4  -8  -5 100.982 6.81904   5
   4  -8  -5 92.0293 6.16868   3
  -4  -8   5 90.8397 7.10046   4
  -4   8   5 87.0834 7.12902   2
   4   8  -5 98.4074 7.32211   5
   4   8  -5 68.7237 5.59104   4
  -4   8   5 90.5522 6.71550   5
   4   8  -5 89.7267 7.26324   3
  -3  -8   5 307.957 11.2851   5
  -3  -8   5 314.901 11.6992   3
   3  -8  -5 317.439 12.0432   2
  -3  -8   5 344.426 12.3730   4
   3  -8  -5 331.374 11.3909   3
   3  -8  -5 340.504 11.7178   5
  -3   8   5 328.512 12.0794   5
  -3   8   5 326.456 12.2878   2
   3   8  -5 352.388 12.7904   3
   3   8  -5 321.467 11.5711   4
   3   8  -5 336.435 12.1581   5
  -2  -8   5 378.515 12.5047   5
   2  -8  -5 386.101 12.6361   5
  -2  -8   5 372.688 13.1517   4
   2  -8  -5 385.832 12.2415   3
   2  -8  -5 399.625 12.8748   2
  -2  -8   5 384.588 13.0129   3
   2   8  -5 389.216 13.6904   3
  -2   8   5 387.611 13.1807   5
   2   8  -5 389.122 12.8023   4
  -2   8   5 385.963 13.0543   2
  -1  -8   5 6.18486 2.48192   5
   1  -8  -5 4.92308 2.22348   5
   1  -8  -5 5.51612 1.79272   3
  -1  -8   5 9.32322 2.56900   3
   1  -8  -5 5.10948 2.27418   2
  -1  -8   5 5.10439 3.21485   4
   1  -8  -5 6.67532 2.48024   5
  -1   8   5 9.71468 2.90958   5
  -1   8   5 5.58553 2.01889   3
  -1   8   5 6.30116 2.32166   2
   1   8  -5 6.28951 3.48447   3
   1   8  -5 6.48035 2.85827   4
   0  -8  -5 1065.88 28.4167   2
   0  -8   5 1098.66 31.0156   2
   0  -8   5 1061.43 29.3125   4
   0  -8   5 1031.08 29.0526   5
   0  -8  -5 1043.70 28.1609   3
   0  -8   5 1045.68 29.8014   3
   0  -8  -5 1085.55 28.7586   5
   0   8   5 1076.11 29.5419   5
   0   8   5 1071.04 28.5030   3
   0   8  -5 1021.25 29.0138   4
   0   8   5 1025.02 28.6160   2
   0   8  -5 1039.17 30.3780   3
   1  -8   5 316.981 10.4719   4
  -1  -8  -5 297.400 9.35452   5
   1  -8   5 314.063 12.2377   2
  -1  -8  -5 304.629 9.21324   3
   1  -8   5 288.944 11.1419   3
  -1  -8  -5 293.666 8.99927   2
  -1  -8  -5 306.753 9.67664   5
   1   8   5 307.046 10.8218   4
   1   8   5 295.152 9.67143   3
  -1   8  -5 299.744 11.9098   3
   1   8   5 299.396 10.5025   5
  -1   8  -5 279.093 9.80268   4
   1   8   5 301.410 10.5260   5
  -2  -8  -5 16.4856 1.69702   2
   2  -8   5 13.1604 3.12749   5
   2  -8   5 19.6494 3.79086   2
   2  -8   5 15.5203 3.25349   3
  -2  -8  -5 19.1258 2.25594   5
  -2  -8  -5 23.7742 2.32992   5
  -2   8  -5 14.5561 2.57202   4
   2   8   5 20.1923 3.72287   5
  -2   8  -5 15.8617 4.25394   3
   2   8   5 19.5023 2.87029   3
   2   8   5 20.1891 3.55710   4
   3  -8   5 83.1240 6.19550   3
   3  -8   5 72.8678 7.28150   2
  -3  -8  -5 85.0186 3.56369   2
   3  -8   5 87.9032 6.26472   5
  -3  -8  -5 88.6194 3.42199   2
   3   8   5 75.8920 6.40121   4
   3   8   5 84.5509 6.23577   5
  -3   8  -5 74.1385 7.11925   2
  -3   8  -5 88.7792 6.78761   3
   3   8   5 75.2370 6.09222   3
   4  -8   5 206.430 10.0929   2
   4  -8   5 203.846 9.02029   5
  -4  -8  -5 210.301 6.75383   2
  -4  -8  -5 210.787 6.68133   2
   4   8   5 196.754 8.40990   4
   4   8   5 223.052 9.42224   5
   4   8   5 206.241 8.94734   3
  -4   8  -5 210.300 7.17313   4
   5  -8   5 101.166 8.05162   2
  -5  -8  -5 96.1846 4.61103   2
   5  -8   5 101.193 6.97253   5
   5   8   5 92.9261 6.28437   4
   5   8   5 105.904 7.52748   3
  -5   8  -5 111.780 3.64596   4
  -5   8  -5 100.818 3.69080   4
   5   8   5 108.057 8.18397   5
   6  -8   5 98.1281 8.52180   2
   6  -8   5 111.439 8.41121   5
   6   8   5 93.4588 8.27698   5
   6   8   5 118.336 7.85411   3
   7  -8   5 36.2157 5.83649   5
   7  -8   5 29.7735 6.81547   2
  -7  -8  -5 35.9407 4.16105   2
   7   8   5 27.2960 6.14259   5
   7   8   5 25.0103 6.05292   3
  -8  -9   5 6.83750 6.49510   4
  -8   9   5 9.85319 5.37223   4
   7  -9  -5 64.9935 7.37874   5
   7  -9  -5 63.2869 8.42958   2
  -7  -9   5 50.6376 7.46895   4
  -7   9   5 70.7095 6.54260   4
   7   9  -5 61.2377 7.95583   3
   7   9  -5 66.4956 8.28436   5
   6  -9  -5 8.44121 4.68804   2
   6  -9  -5 2.37470 4.90517   5
  -6  -9   5 -1.7946 5.97056   4
  -6   9   5 7.93083 4.26066   4
   6   9  -5 3.53575 6.03956   3
   6   9  -5 5.94674 4.52736   5
  -5  -9   5 84.7207 8.92230   4
   5   9  -5 88.6865 9.23406   3
   4  -9  -5 38.3615 5.29617   2
  -4  -9   5 39.4639 5.32033   4
   4  -9  -5 38.4903 4.96093   5
   4   9  -5 45.1379 5.62452   5
  -4   9   5 37.7530 4.87239   2
   4   9  -5 44.8174 5.58724   3
   3  -9  -5 408.417 13.9533   3
  -3  -9   5 427.279 14.5397   3
   3  -9  -5 446.907 14.4365   5
  -3  -9   5 424.780 14.1163   5
   3  -9  -5 409.244 14.7142   2
  -3  -9   5 453.437 15.2431   4
  -3   9   5 414.373 15.1438   2
   3   9  -5 428.070 15.4484   3
   3   9  -5 433.813 14.8404   5
  -3   9   5 412.110 14.8438   5
   3   9  -5 408.370 14.2332   4
  -2  -9   5 252.941 9.79502   3
  -2  -9   5 247.769 9.56322   5
   2  -9  -5 260.129 9.96044   2
  -2  -9   5 251.968 10.4351   4
   2  -9  -5 255.297 9.20259   3
   2  -9  -5 268.370 9.87296   5
  -2   9   5 260.818 10.3529   5
  -2   9   5 242.572 9.78191   2
   2   9  -5 265.942 10.9401   3
   2   9  -5 238.560 9.92511   4
  -1  -9   5 9.30994 2.87195   5
  -1  -9   5 8.73973 3.16930   4
   1  -9  -5 13.3507 2.80401   5
  -1  -9   5 13.0083 3.72227   2
   1  -9  -5 11.8383 2.99669   5
   1  -9  -5 12.6201 2.29873   3
  -1   9   5 13.5467 3.44025   5
  -1   9   5 9.11443 2.50101   3
  -1   9   5 5.67819 2.46418   2
   1   9  -5 10.8083 2.80528   4
   1   9  -5 15.1001 3.65221   3
   0  -9   5 3.76000 2.65777   5
   0  -9   5 1.16401 2.56057   4
   0  -9  -5 2.01276 1.95367   3
   0  -9  -5 1.93204 2.18354   2
   0  -9  -5 0.18235 2.30538   5
   0  -9   5 1.39099 3.06576   2
   0   9   5 0.01010 2.92349   4
   0   9  -5 0.93591 2.71472   4
   0   9   5 0.01753 2.72974   5
   0   9  -5 3.67171 3.16302   3
   0   9   5 0.67481 2.20641   3
  -1  -9  -5 637.513 18.1819   3
   1  -9   5 634.131 20.1025   3
   1  -9   5 648.828 19.8126   5
  -1  -9  -5 657.468 18.3546   5
  -1  -9  -5 658.928 18.6560   5
   1  -9   5 662.785 21.0451   2
   1  -9   5 660.453 19.4570   4
  -1  -9  -5 629.262 18.0330   2
   1   9   5 652.406 19.7982   5
   1   9   5 629.888 20.0348   4
  -1   9  -5 678.646 20.9390   3
   1   9   5 628.312 19.5335   5
  -1   9  -5 649.164 19.1302   4
   1   9   5 658.020 18.7916   3
  -2  -9  -5 25.5220 2.26866   2
  -2  -9  -5 23.1426 2.70465   5
   2  -9   5 25.5178 4.92294   2
  -2  -9  -5 25.8603 3.06159   5
   2  -9   5 26.2872 4.39366   3
   2  -9   5 25.4698 4.11566   5
  -2   9  -5 26.0334 4.47083   3
   2   9   5 29.9375 3.27257   3
  -2   9  -5 23.7578 3.21359   4
   2   9   5 28.6542 4.19305   4
   2   9   5 27.1461 4.04516   5
  -3  -9  -5 300.039 8.70165   2
  -3  -9  -5 295.684 8.76100   5
   3  -9   5 289.001 12.2773   2
   3  -9   5 293.287 11.3015   5
  -3  -9  -5 288.860 8.84211   5
  -3  -9  -5 295.217 8.93432   2
   3   9   5 298.422 10.6279   3
   3   9   5 291.550 11.3393   5
   3   9   5 276.126 11.0969   4
  -3   9  -5 313.216 13.1856   3
  -3   9  -5 277.896 9.74959   4
   4  -9   5 37.6687 5.14784   5
  -4  -9  -5 35.4106 2.93235   2
  -4  -9  -5 35.6590 2.97661   2
   4   9   5 28.8890 4.27649   3
   4   9   5 39.1202 5.08819   5
   5  -9   5 253.675 11.0812   5
  -5  -9  -5 251.341 8.31108   2
   5  -9   5 269.048 13.0341   2
  -5   9  -5 254.091 8.21885   4
   5   9   5 246.598 10.6911   3
   5   9   5 277.849 11.8230   5
   6  -9   5 19.3107 5.36547   2
  -6  -9  -5 13.2789 2.72588   2
   6  -9   5 8.17939 4.63144   5
   6   9   5 19.1877 5.37781   3
   6   9   5 10.9965 6.02308   5
   7  -9   5 238.495 12.0453   5
   7  -9   5 271.753 14.5708   2
   7   9   5 266.405 13.2111   3
   7   9   5 238.562 13.1294   5
   8 -10  -5 1.02998 6.28655   5
   8 -10  -5 -0.3837 6.02539   2
  -8 -10   5 -8.8468 6.12002   4
   8  10  -5 -0.2867 6.76650   5
   8  10  -5 1.58220 6.49822   3
  -8  10   5 -4.1075 4.50011   4
   7 -10  -5 247.439 14.9046   2
   7 -10  -5 247.738 13.0816   5
  -7 -10   5 269.124 14.1784   4
   7  10  -5 222.378 15.4323   3
  -7  10   5 234.164 13.1180   4
   7  10  -5 236.871 13.9568   5
  -6 -10   5 157.309 11.1285   4
   6 -10  -5 178.567 10.6442   5
   6 -10  -5 159.516 11.7298   2
   6  10  -5 145.415 11.3698   3
  -6  10   5 173.420 9.62672   4
   6  10  -5 171.472 11.7198   5
  -5 -10   5 303.873 13.8809   4
   5 -10  -5 308.727 13.3532   2
   5 -10  -5 303.533 12.4253   5
   5  10  -5 302.149 13.8711   5
   5  10  -5 301.316 14.1218   3
   4 -10  -5 40.1773 4.87045   3
   4 -10  -5 41.6054 5.11848   2
   4 -10  -5 43.3992 5.36968   5
   4  10  -5 44.8130 6.05371   5
   4  10  -5 41.2186 5.96002   3
   3 -10  -5 1010.42 28.8263   5
  -3 -10   5 992.092 29.6714   4
   3 -10  -5 1017.12 29.0316   2
   3 -10  -5 960.441 28.3948   3
  -3  10   5 976.374 29.4875   2
   3  10  -5 979.009 30.2887   3
   3  10  -5 991.148 29.2053   5
   2 -10  -5 2.92527 3.01834   5
   2 -10  -5 4.70639 2.73471   3
  -2 -10   5 5.18491 3.03350   5
   2 -10  -5 2.17237 3.26258   5
   2 -10  -5 1.68220 2.64131   2
  -2 -10   5 3.70206 3.66157   4
  -2 -10   5 3.88193 2.79162   3
   2  10  -5 2.03447 3.50454   3
  -2  10   5 0.71446 3.35334   5
   2  10  -5 8.24538 3.67800   4
  -2  10   5 -0.8940 2.99142   2
  -1 -10   5 6.56195 3.78389   2
   1 -10  -5 9.19310 2.47465   3
  -1 -10   5 8.69422 4.16247   4
  -1 -10   5 7.14777 2.93368   3
   1 -10  -5 9.05571 2.89788   2
  -1 -10   5 7.69678 3.09190   5
   1 -10  -5 8.45166 2.93757   5
   1 -10  -5 4.00805 3.17497   5
  -1  10   5 11.5925 2.89070   3
   1  10  -5 7.99558 3.64589   3
  -1  10   5 6.97595 2.89954   2
   1  10  -5 6.55112 3.42521   4
  -1  10   5 9.76954 3.57242   5
  -1  10   5 10.1758 3.28143   4
   0 -10   5 286.830 10.9152   3
   0 -10  -5 273.462 10.0348   5
   0 -10   5 282.339 10.4528   5
   0 -10  -5 273.945 9.61229   5
   0 -10  -5 266.700 9.67726   2
   0 -10  -5 271.430 9.22463   3
   0 -10   5 287.012 12.5115   2
   0 -10   5 266.991 10.9286   4
   0 -10   5 270.201 11.2130   5
   0  10  -5 265.715 11.6625   3
   0  10   5 282.408 9.94005   3
   0  10  -5 267.712 10.1316   4
   0  10   5 287.499 11.0138   4
   0  10   5 257.774 10.6647   5
   1 -10   5 1017.04 29.9530   3
   1 -10   5 1034.36 29.1057   4
   1 -10   5 1005.43 29.6195   5
  -1 -10  -5 1021.22 28.0153   5
  -1 -10  -5 1005.98 27.7705   2
   1 -10   5 1052.57 31.1054   2
  -1 -10  -5 1009.45 27.8890   3
  -1  10  -5 958.803 28.5842   4
   1  10   5 1022.18 28.4886   3
   1  10   5 1038.90 29.7926   4
  -1  10  -5 1088.44 31.0916   3
  -2 -10  -5 9.98800 2.73381   5
   2 -10   5 3.03342 4.32387   2
  -2 -10  -5 5.92717 2.89159   5
   2 -10   5 8.64995 3.87238   5
  -2 -10  -5 3.47240 1.90044   2
  -2  10  -5 1.33538 2.85162   4
  -2  10  -5 9.10951 4.00287   3
   2  10   5 7.89106 3.90046   5
   2  10   5 3.46842 2.67813   3
  -3 -10  -5 214.533 7.13323   2
  -3 -10  -5 217.302 7.48593   5
   3 -10   5 193.504 9.64344   5
   3 -10   5 194.305 10.5223   2
  -3 -10  -5 204.298 6.90890   2
  -3  10  -5 189.309 10.5992   3
  -3  10  -5 188.426 7.99685   4
   3  10   5 214.263 8.86631   3
   3  10   5 199.103 9.71872   5
   4 -10   5 81.0700 7.59048   2
  -4 -10  -5 67.2101 3.83459   2
  -4 -10  -5 73.2160 4.01999   2
  -4  10  -5 78.9147 5.11339   4
   4  10   5 78.7971 6.59725   3
  -5 -10  -5 159.540 6.03342   2
   5 -10   5 155.826 9.17912   5
  -5 -10  -5 151.891 5.94666   2
   5 -10   5 179.430 10.4357   2
   5  10   5 143.104 9.76339   5
   5  10   5 161.100 9.21169   3
   6 -10   5 24.0130 5.56193   5
  -6 -10  -5 33.1950 3.10975   2
   6 -10   5 34.5943 7.17014   2
   6  10   5 44.3296 7.38055   3
   6  10   5 40.5301 6.71158   5
   7 -10   5 12.9409 6.99898   2
   7 -10   5 25.7856 6.69031   5
   7  10   5 16.0236 6.08479   3
   7  10   5 27.8733 7.78075   5
   7 -11  -5 81.1229 8.24485   5
  -7 -11   5 64.7284 8.76111   4
   7 -11  -5 70.9890 9.08846   2
  -7  11   5 72.3964 7.10658   4
   7  11  -5 68.2164 8.65498   3
   7  11  -5 74.5475 9.05638   5
[truncated: 506,293 more chars]
