# Supplementary material for: 4,15-Dimethyl-7,12-diazo­niatri­cyclo­[10.4.0.02,7]hexa­deca-1(12),2,4,6,13,15-hexa­ene dibromide monohydrate
Source: Acta Crystallogr E Crystallogr Commun. 2020 Aug 18;76(Pt 9):1467–71. doi: 10.1107/S2056989020011147 (PMC7472763; doi:10.1107/S2056989020011147)
Supplement: Supplementary file 2 [file e-76-01467-Isup2.hkl]

data_I                                                                          
_shelx_title ' m19250 : space group P21/n'                                      
_shelx_refln_list_code          4                                               
_shelx_F_calc_maximum      306.78                                               
_exptl_crystal_F_000       840.00                                               
_reflns_d_resolution_high  0.7689                                               
                                                                                
loop_                                                                           
 _space_group_symop_operation_xyz                                               
 'x, y, z'                                                                      
 '-x+1/2, y+1/2, -z+1/2'                                                        
 '-x, -y, -z'                                                                   
 'x-1/2, -y-1/2, z-1/2'                                                         
                                                                                
_cell_length_a     7.6402                                                       
_cell_length_b    13.7578                                                       
_cell_length_c    16.7691                                                       
_cell_angle_alpha  90.000                                                       
_cell_angle_beta  101.162                                                       
_cell_angle_gamma  90.000                                                       
                                                                                
_shelx_F_squared_multiplier     1.000                                           
                                                                                
loop_                                                                           
 _refln_index_h                                                                 
 _refln_index_k                                                                 
 _refln_index_l                                                                 
 _refln_F_squared_calc                                                          
 _refln_F_squared_meas                                                          
 _refln_F_squared_sigma                                                         
 _refln_observed_status                                                         
   2   0   0        507.40        549.62         9.37 o                         
   4   0   0      15358.56      15277.17       164.64 o                         
   6   0   0       8213.81       8091.61        94.93 o                         
   8   0   0        521.72        527.90        33.77 o                         
   1   1   0       2637.33       2364.54        20.62 o                         
   2   1   0       2846.68       2884.03        23.61 o                         
   3   1   0         58.71        125.01         4.49 o                         
   4   1   0          1.54          7.80         4.99 o                         
   5   1   0       1386.05       1421.87        18.44 o                         
   6   1   0       1137.32       1134.29        18.10 o                         
   7   1   0        377.13        390.05        13.44 o                         
   8   1   0          0.03        -13.12        13.12 o                         
   9   1   0         56.96         49.32        32.41 o                         
   0   2   0       2166.30       2084.96        23.30 o                         
   1   2   0      16084.26      16097.40       206.65 o                         
   2   2   0      19929.37      19962.61       194.05 o                         
   3   2   0      19160.71      18644.97       145.87 o                         
   4   2   0       1765.79       1737.63        19.59 o                         
   5   2   0        224.65        257.42         9.04 o                         
   6   2   0         33.98         44.92         8.17 o                         
   7   2   0       5051.46       5032.31        56.75 o                         
   8   2   0        257.11        234.23        13.95 o                         
   9   2   0        601.96        606.60        26.24 o                         
   1   3   0      19840.61      19229.65       186.62 o                         
   2   3   0      35900.30      36176.95       653.20 o                         
   3   3   0        295.15        262.00         7.34 o                         
   4   3   0       4503.04       4422.13        39.97 o                         
   5   3   0       2884.77       2957.31        31.96 o                         
   6   3   0       2829.30       2850.14        33.81 o                         
   7   3   0          5.14         21.13        11.42 o                         
   8   3   0       3323.52       3353.28        51.07 o                         
   9   3   0         51.03         56.43        17.66 o                         
   0   4   0        122.48        121.42         5.20 o                         
   1   4   0        629.48        682.40         8.88 o                         
   2   4   0      11591.07      12011.35        96.07 o                         
   3   4   0        271.83        334.29         8.86 o                         
   4   4   0       1933.51       1981.17        21.47 o                         
   5   4   0        857.82        874.00        16.20 o                         
   6   4   0        634.79        666.97        16.48 o                         
   7   4   0        175.80        195.71        12.00 o                         
   8   4   0        407.05        393.32        15.32 o                         
   9   4   0        797.90        818.26        38.87 o                         
   1   5   0      23069.94      23001.45       158.79 o                         
   2   5   0         53.44         51.14         4.70 o                         
   3   5   0       9365.38       9858.00        81.46 o                         
   4   5   0        234.42        247.60         8.71 o                         
   5   5   0      14634.47      14456.42       113.52 o                         
   6   5   0        687.03        673.24        18.03 o                         
   7   5   0        415.83        438.27        15.37 o                         
   8   5   0        255.15        245.63        15.87 o                         
   9   5   0       3633.46       3416.84        93.61 o                         
   0   6   0        606.78        757.08        15.52 o                         
   1   6   0       2223.35       2270.68        20.51 o                         
   2   6   0       5107.10       5334.00        44.80 o                         
   3   6   0       2453.05       2344.14        27.35 o                         
   4   6   0       1441.90       1496.11        22.01 o                         
   5   6   0        970.09        991.78        16.95 o                         
   6   6   0       1497.75       1475.54        24.09 o                         
   7   6   0        849.04        888.83        22.58 o                         
   8   6   0          8.09         16.92        13.70 o                         
   9   6   0          8.65        -15.09        26.88 o                         
   1   7   0       1781.12       2001.56        20.34 o                         
   2   7   0      12663.98      12665.62        91.94 o                         
   3   7   0        733.20        676.29        13.97 o                         
   4   7   0         81.18         97.71         9.21 o                         
   5   7   0         34.84         14.19         9.16 o                         
   6   7   0       1730.91       1727.05        25.40 o                         
   7   7   0        235.98        256.41        14.49 o                         
   8   7   0       1741.87       1714.99        35.37 o                         
   0   8   0        383.90        306.79        13.08 o                         
   1   8   0       7654.25       7486.16        59.38 o                         
   2   8   0        750.46        774.88        13.19 o                         
   3   8   0      11394.79      11282.62        86.91 o                         
   4   8   0       5057.13       5024.35        44.54 o                         
   5   8   0         39.26         35.11        10.65 o                         
   6   8   0       1068.60       1065.15        30.12 o                         
   7   8   0       3511.87       3629.60        51.65 o                         
   8   8   0       1033.83        967.79        25.89 o                         
   1   9   0        181.12        186.38         8.71 o                         
   2   9   0          2.69          7.27         6.29 o                         
   3   9   0          6.90          2.86         7.60 o                         
   4   9   0        900.78        872.38        19.82 o                         
   5   9   0        174.56        184.26        13.89 o                         
   6   9   0        446.22        384.47        17.00 o                         
   7   9   0         37.09         31.66        12.79 o                         
   8   9   0        391.68        396.07        27.91 o                         
   0  10   0      19911.29      19651.07       215.17 o                         
   1  10   0        974.95        890.94        17.06 o                         
   2  10   0         12.90         15.44         7.56 o                         
   3  10   0        975.28        969.58        18.96 o                         
   4  10   0       6230.88       6285.42        69.94 o                         
   5  10   0         77.78         54.17        12.91 o                         
   6  10   0       2149.60       2161.32        34.77 o                         
   7  10   0        611.98        594.25        24.96 o                         
   8  10   0        313.83        240.20        36.55 o                         
   1  11   0       1438.91       1536.30        38.05 o                         
   2  11   0       4727.32       4683.26        47.23 o                         
   3  11   0        218.46        195.74        12.03 o                         
   4  11   0        532.53        552.78        24.69 o                         
   5  11   0       1056.50       1093.97        31.50 o                         
   6  11   0       1104.07       1141.99        29.46 o                         
   7  11   0        575.70        485.16        31.34 o                         
   0  12   0        141.11        143.60        24.59 o                         
   1  12   0       2091.08       2132.99        36.40 o                         
   2  12   0        161.81        140.70        12.87 o                         
   3  12   0       1989.56       2113.95        38.09 o                         
   4  12   0        107.91         80.79        16.60 o                         
   5  12   0        207.23        216.64        17.77 o                         
   6  12   0        509.90        460.27        22.37 o                         
   7  12   0        571.91        518.40        27.83 o                         
   1  13   0       5326.19       5440.24        75.45 o                         
   2  13   0       3625.86       3881.29        66.56 o                         
   3  13   0       1849.36       1774.36        43.80 o                         
   4  13   0       1642.50       1696.99        41.75 o                         
   5  13   0       2379.27       2352.28        74.42 o                         
   6  13   0        805.79        741.58        60.50 o                         
   0  14   0         99.59         47.70        24.46 o                         
   1  14   0        112.76         91.39        27.90 o                         
   2  14   0          5.84        -13.53        17.86 o                         
   3  14   0         33.84         52.44        19.27 o                         
   4  14   0          7.95         21.82        21.00 o                         
   5  14   0        305.51        239.91        25.08 o                         
   6  14   0         16.54         59.27        24.88 o                         
   1  15   0       1165.82       1255.47        38.01 o                         
   2  15   0       1693.18       1706.51        53.05 o                         
   3  15   0        515.72        480.84        26.25 o                         
   4  15   0        610.84        619.02        32.05 o                         
   5  15   0       1347.26       1464.31        45.40 o                         
   0  16   0        225.89        252.79        49.05 o                         
   1  16   0        662.89        673.84        36.30 o                         
   2  16   0        314.51        292.89        24.83 o                         
   3  16   0       1895.93       1908.18        64.35 o                         
   4  16   0         27.88         23.98        25.11 o                         
   1  17   0        173.49        176.62        25.02 o                         
   2  17   0        728.90        687.56        36.86 o                         
   3  17   0        192.76        154.20        64.13 o                         
  -9   0   1       4595.56       4751.69        99.93 o                         
  -7   0   1       7358.12       7277.31       130.29 o                         
  -5   0   1       8038.65       7738.26       102.94 o                         
  -3   0   1      22955.75      22096.63       232.81 o                         
  -1   0   1       6267.18       5980.13        63.88 o                         
   1   0   1       5768.70       6360.64        81.72 o                         
   3   0   1       4315.61       4115.67        46.97 o                         
   5   0   1      18332.22      18383.12       197.23 o                         
   7   0   1       5184.86       5163.52        72.76 o                         
   9   0   1        314.28        369.42        45.70 o                         
  -9   1   1        822.27        882.12        31.89 o                         
  -8   1   1        619.83        617.58        18.86 o                         
  -7   1   1          1.49         -9.61        10.42 o                         
  -6   1   1        929.41        952.74        16.32 o                         
  -5   1   1        914.64        857.81        14.00 o                         
  -4   1   1       1450.30       1479.79        17.38 o                         
  -3   1   1        728.05        760.66        10.36 o                         
  -2   1   1      16918.40      16863.37       131.03 o                         
  -1   1   1        261.27        315.85         4.63 o                         
   1   1   1       3296.95       3238.77        26.04 o                         
   2   1   1      20824.78      21125.76       220.57 o                         
   3   1   1       7212.95       7226.04        55.90 o                         
   4   1   1          8.39         20.38         4.19 o                         
   5   1   1        137.51        161.52         7.23 o                         
   6   1   1        377.76        377.06        14.86 o                         
   7   1   1       2481.27       2434.68        34.06 o                         
   8   1   1       1350.17       1296.39        29.18 o                         
   9   1   1          2.64        -15.38        16.61 o                         
  -9   2   1          2.96         22.37        13.57 o                         
  -8   2   1        121.44        144.27        14.10 o                         
  -7   2   1        654.72        644.75        19.84 o                         
  -6   2   1       9932.31       9921.53        84.84 o                         
  -5   2   1         11.63         19.44         6.89 o                         
  -4   2   1       1564.54       1571.51        18.66 o                         
  -3   2   1       1945.16       1950.34        19.85 o                         
  -2   2   1      34554.79      35066.66       895.56 o                         
  -1   2   1       3690.43       3649.91        30.08 o                         
   0   2   1       5484.15       5735.05        41.56 o                         
   1   2   1       3501.65       3655.34        28.74 o                         
   2   2   1      24124.72      24564.00       237.52 o                         
   3   2   1       1507.71       1628.45        16.61 o                         
   4   2   1      18201.95      18265.93       159.07 o                         
   5   2   1       1724.74       1801.55        23.64 o                         
   6   2   1        606.30        668.37        16.46 o                         
   7   2   1         12.22         15.46        10.56 o                         
   8   2   1       2744.52       2770.21        42.11 o                         
   9   2   1       1974.57       1908.58        35.99 o                         
  -9   3   1        491.02        457.55        21.71 o                         
  -8   3   1       4109.58       4069.79        85.45 o                         
  -7   3   1       3744.51       3811.76        46.77 o                         
  -6   3   1         84.94         97.38         9.52 o                         
  -5   3   1       9004.49       8898.20        75.72 o                         
  -4   3   1         32.99         47.73         6.09 o                         
  -3   3   1       2622.61       2546.12        25.00 o                         
  -2   3   1       2072.82       2020.07        20.60 o                         
  -1   3   1      25696.39      24958.57       450.84 o                         
   0   3   1        335.19        360.77         5.53 o                         
   1   3   1       6966.14       6870.09        50.73 o                         
   2   3   1      14195.57      14248.62       112.00 o                         
   3   3   1       9231.38       9070.68        73.59 o                         
   4   3   1       5937.45       6242.20        55.82 o                         
   5   3   1       5025.27       5007.44        52.99 o                         
   6   3   1       2420.02       2463.72        29.58 o                         
   7   3   1       1590.94       1652.72        51.39 o                         
   8   3   1        792.07        786.68        23.22 o                         
   9   3   1       3579.68       3701.02        76.28 o                         
  -9   4   1        853.05        848.63        38.76 o                         
  -8   4   1        754.65        743.15        32.41 o                         
  -7   4   1        232.60        223.76        12.77 o                         
  -6   4   1        142.05        170.81        10.93 o                         
  -5   4   1          6.26          7.09         7.25 o                         
  -4   4   1         29.10         27.41         5.98 o                         
  -3   4   1        279.57        225.16         7.51 o                         
  -2   4   1         60.72        117.71         5.03 o                         
  -1   4   1        466.18        451.87         7.13 o                         
   0   4   1        890.80        882.54         9.15 o                         
   1   4   1       5922.13       6129.86        46.39 o                         
   2   4   1       1707.67       1732.16        17.51 o                         
   3   4   1         49.76         46.46         5.28 o                         
   4   4   1       1164.83       1249.06        18.33 o                         
   5   4   1          2.13          9.32         6.59 o                         
   6   4   1       2215.60       2142.73        27.73 o                         
   7   4   1       2025.36       2043.35        30.33 o                         
   8   4   1         88.87         88.87        16.69 o                         
   9   4   1         11.48          3.69        27.71 o                         
  -9   5   1         20.96         12.23        43.27 o                         
  -8   5   1       3842.06       3973.55        70.37 o                         
  -7   5   1        310.84        308.36        17.22 o                         
  -6   5   1        845.06        834.53        19.32 o                         
  -5   5   1        419.87        435.54        12.15 o                         
  -4   5   1      32859.57      32697.56       244.78 o                         
  -3   5   1        567.22        611.65        13.64 o                         
  -2   5   1       4981.53       4750.32        41.83 o                         
  -1   5   1       1987.99       2102.04        19.98 o                         
   0   5   1      24149.49      23951.67       159.30 o                         
   1   5   1        100.78        124.88         4.60 o                         
   2   5   1      16822.63      16049.65       112.64 o                         
   3   5   1       6109.26       6374.65        52.46 o                         
   4   5   1        219.56        279.72         8.94 o                         
   5   5   1       1357.72       1371.75        18.61 o                         
   6   5   1       9072.47       9092.59        77.91 o                         
   7   5   1         20.87         12.00        10.39 o                         
   8   5   1        364.74        377.61        17.64 o                         
   9   5   1        111.01        133.43        27.47 o                         
  -9   6   1        535.79        517.25        37.18 o                         
  -8   6   1         67.53         53.47        18.61 o                         
  -7   6   1          6.69         22.18        13.56 o                         
  -6   6   1       1859.36       1827.94        30.21 o                         
  -5   6   1        589.28        585.85        14.08 o                         
  -4   6   1        769.57        769.72        15.13 o                         
  -3   6   1       4573.42       4587.05        44.52 o                         
  -2   6   1       1182.99       1099.29        14.35 o                         
  -1   6   1         24.10         46.60         4.65 o                         
   0   6   1       2222.50       2160.79        19.44 o                         
   1   6   1       4783.12       5023.48        40.28 o                         
   2   6   1        463.02        379.37         9.34 o                         
   3   6   1        204.84        208.33         7.51 o                         
   4   6   1       2007.22       1978.49        22.70 o                         
   5   6   1         23.19         23.59         7.19 o                         
   6   6   1        601.21        613.86        16.34 o                         
   7   6   1       3594.97       3590.47        43.69 o                         
   8   6   1       1321.18       1359.02        31.26 o                         
   9   6   1        128.48        123.36        31.02 o                         
  -9   7   1        350.65        270.64        29.93 o                         
  -8   7   1         62.91         33.81        14.71 o                         
  -7   7   1       1721.68       1734.42        30.62 o                         
  -6   7   1        155.12        157.50        13.08 o                         
  -5   7   1       5471.98       5404.57        54.90 o                         
  -4   7   1        277.85        290.00        10.89 o                         
  -3   7   1       2432.91       2512.01        27.66 o                         
  -2   7   1        158.31        215.60         8.77 o                         
  -1   7   1      15443.66      15210.76       108.22 o                         
   0   7   1        175.69        195.41         6.78 o                         
   1   7   1         42.89         40.69         5.19 o                         
   2   7   1        449.82        521.44        10.71 o                         
   3   7   1       7070.05       6941.81        60.89 o                         
   4   7   1       2126.76       2188.96        30.47 o                         
   5   7   1       4858.88       4847.47        51.38 o                         
   6   7   1         89.14         89.28        10.13 o                         
   7   7   1        641.12        627.11        17.14 o                         
   8   7   1        667.06        653.09        31.96 o                         
  -8   8   1        286.90        262.87        20.84 o                         
  -7   8   1       1741.25       1712.10        37.34 o                         
  -6   8   1       6708.87       6665.95        74.03 o                         
  -5   8   1       1069.79       1080.89        26.23 o                         
  -4   8   1        778.72        737.11        17.75 o                         
  -3   8   1       8622.46       8525.06        73.86 o                         
  -2   8   1       6989.19       6887.75        53.67 o                         
  -1   8   1          4.11         21.62         5.55 o                         
   0   8   1       7900.13       7793.94        63.66 o                         
   1   8   1      11909.76      11981.68        94.28 o                         
   2   8   1        988.62        992.04        14.28 o                         
   3   8   1       1264.60       1265.64        19.68 o                         
   4   8   1       7826.85       7621.57        66.03 o                         
   5   8   1       1703.63       1693.59        25.68 o                         
   6   8   1        132.27        136.48        12.24 o                         
   7   8   1        543.23        587.13        19.05 o                         
   8   8   1       1567.90       1631.25        56.51 o                         
  -8   9   1         30.16         -2.46        19.30 o                         
  -7   9   1         46.16         16.65        14.72 o                         
  -6   9   1        150.50        165.03        19.19 o                         
  -5   9   1         27.77         24.02        13.17 o                         
  -4   9   1        257.00        256.97        11.60 o                         
  -3   9   1          0.43         -4.89         8.18 o                         
  -2   9   1        619.80        638.42        12.82 o                         
  -1   9   1         59.50         95.66         6.94 o                         
   0   9   1         38.75         49.09         6.96 o                         
   1   9   1          6.79          8.87         6.93 o                         
   2   9   1        531.04        590.97        13.84 o                         
   3   9   1        141.84        139.54        10.68 o                         
   4   9   1        102.38         95.46        10.24 o                         
   5   9   1        247.89        261.77        14.03 o                         
   6   9   1        387.46        410.53        17.04 o                         
   7   9   1        715.43        737.54        22.96 o                         
   8   9   1        177.56        127.72        22.85 o                         
  -8  10   1         62.51         60.93        20.13 o                         
  -7  10   1       2603.61       2532.87        42.70 o                         
  -6  10   1       1377.87       1336.08        29.23 o                         
  -5  10   1       2473.77       2653.74        41.00 o                         
  -4  10   1          3.69          3.74        11.75 o                         
  -3  10   1       9389.03       9433.14        79.24 o                         
  -2  10   1        998.15        965.50        16.85 o                         
  -1  10   1        312.00        366.54        10.76 o                         
   0  10   1       3400.98       3385.63        37.37 o                         
   1  10   1      12986.65      12880.28       102.62 o                         
   2  10   1          6.94          7.58         7.74 o                         
   3  10   1       1983.22       2051.00        28.46 o                         
   4  10   1       3555.93       3487.82        43.02 o                         
   5  10   1       6315.46       6356.60        67.50 o                         
   6  10   1        133.22        138.78        14.39 o                         
   7  10   1       2106.03       2154.74        41.72 o                         
  -7  11   1       1048.87       1117.57        39.17 o                         
  -6  11   1        287.70        261.33        17.59 o                         
  -5  11   1       2441.14       2408.72        40.60 o                         
  -4  11   1        394.95        414.54        22.53 o                         
  -3  11   1        808.80        765.34        20.17 o                         
  -2  11   1         57.39         53.46         9.43 o                         
  -1  11   1       4474.90       4459.21        42.86 o                         
   0  11   1        291.70        304.80        11.19 o                         
   1  11   1        194.85        191.52        10.26 o                         
   2  11   1       1949.26       2018.17        28.87 o                         
   3  11   1       4101.55       3915.38        43.64 o                         
   4  11   1         92.80         79.59        13.42 o                         
   5  11   1        184.49        252.62        17.69 o                         
   6  11   1        152.40        188.37        16.16 o                         
   7  11   1       1058.05       1027.10        42.74 o                         
  -7  12   1          0.35          6.22        18.93 o                         
  -6  12   1       2108.51       2172.46        49.77 o                         
  -5  12   1         45.58         68.19        16.33 o                         
  -4  12   1        144.80        137.26        19.27 o                         
  -3  12   1        254.46        246.43        17.18 o                         
  -2  12   1       4757.09       4678.77        57.68 o                         
  -1  12   1        556.86        589.39        19.40 o                         
   0  12   1       2055.32       2032.37        32.98 o                         
   1  12   1        270.52        260.84        14.69 o                         
   2  12   1        550.38        538.51        20.46 o                         
   3  12   1       1137.42       1101.40        26.70 o                         
   4  12   1       2053.38       2007.02        49.04 o                         
   5  12   1         41.65         69.67        16.57 o                         
   6  12   1          1.48        -19.01        19.01 o                         
   7  12   1         49.72         33.12        24.10 o                         
  -6  13   1         22.37         40.64        34.06 o                         
  -5  13   1       1425.20       1495.95        43.82 o                         
  -4  13   1       3791.85       3869.93        59.45 o                         
  -3  13   1        322.80        378.78        48.24 o                         
  -2  13   1        726.74        787.50        29.16 o                         
  -1  13   1       5990.63       5925.50        98.08 o                         
   0  13   1       1401.28       1424.57        32.54 o                         
   1  13   1         29.80         42.63        13.87 o                         
   2  13   1       4044.22       4078.69        81.40 o                         
   3  13   1       1232.40       1272.60        34.55 o                         
   4  13   1       1361.31       1297.21        41.32 o                         
   5  13   1       1024.19       1062.31        37.53 o                         
   6  13   1       2566.19       2533.46        54.03 o                         
  -6  14   1          6.98          6.47        22.03 o                         
  -5  14   1        156.48        137.80        24.04 o                         
  -4  14   1          3.87          1.79        20.49 o                         
  -3  14   1        140.39        116.92        22.81 o                         
  -2  14   1        179.77        182.79        20.37 o                         
  -1  14   1        227.82        189.08        22.08 o                         
   0  14   1          1.15        -15.09        15.09 o                         
   1  14   1        661.33        675.37        27.35 o                         
   2  14   1         66.73         56.72        19.15 o                         
   3  14   1        511.54        457.35        24.38 o                         
   4  14   1        230.50        159.00        21.09 o                         
   5  14   1        164.54        160.67        23.27 o                         
  -5  15   1        553.91        487.09        29.99 o                         
  -4  15   1       3779.63       3927.13        82.18 o                         
  -3  15   1        191.96        199.73        26.56 o                         
  -2  15   1       1424.39       1470.06        52.80 o                         
  -1  15   1       3065.96       3022.26        55.38 o                         
   0  15   1       2221.29       2300.54        47.54 o                         
   1  15   1         40.90         47.02        19.92 o                         
   2  15   1       2809.80       2780.36        52.78 o                         
   3  15   1        834.62        879.37        36.08 o                         
   4  15   1         51.52         30.57        24.67 o                         
   5  15   1       1008.51       1061.95        73.93 o                         
  -4  16   1        119.28        103.89        29.36 o                         
  -3  16   1        335.92        353.11        28.48 o                         
  -2  16   1       1627.99       1691.22        52.78 o                         
  -1  16   1         15.84        -19.42        19.42 o                         
   0  16   1       2455.97       2462.31        55.79 o                         
   1  16   1         87.65         30.67        20.52 o                         
   2  16   1        183.88        190.69        22.34 o                         
   3  16   1        222.83        185.81        27.59 o                         
   4  16   1       1556.56       1623.86        51.09 o                         
  -3  17   1        394.29        327.02        33.57 o                         
  -2  17   1         23.86         16.02        24.01 o                         
  -1  17   1        439.66        481.18        28.83 o                         
   0  17   1          5.77         15.73        20.79 o                         
   1  17   1        217.64        167.24        24.77 o                         
   2  17   1        107.56        118.93        22.76 o                         
  -8   0   2       8174.88       7880.10       147.20 o                         
  -6   0   2      11570.41      11545.58       145.38 o                         
  -4   0   2       6784.68       6711.47       101.79 o                         
  -2   0   2      94111.99      90721.63      2355.97 o                         
   0   0   2       3286.47       3404.49        44.57 o                         
   2   0   2      16050.44      15542.14       199.09 o                         
   4   0   2      13817.01      13706.65       146.34 o                         
   6   0   2       6030.67       5916.27        78.43 o                         
   8   0   2       4980.26       4948.78        95.47 o                         
  -9   1   2        197.98        164.55        16.05 o                         
  -8   1   2         23.84         34.51        13.12 o                         
  -7   1   2       1267.07       1275.12        40.77 o                         
  -6   1   2        176.34        199.09        10.71 o                         
  -5   1   2         25.26         38.13         6.56 o                         
  -4   1   2       1320.50       1311.35        16.82 o                         
  -3   1   2       1211.10       1211.21        14.31 o                         
  -2   1   2        962.07       1011.21        10.91 o                         
  -1   1   2        875.27        803.63         8.57 o                         
   0   1   2        695.96        733.18         9.39 o                         
   1   1   2         68.84         65.62         2.36 o                         
   2   1   2       6295.40       6422.81        60.15 o                         
   3   1   2       7830.00       7575.36        60.57 o                         
   4   1   2       3672.84       3601.90        30.22 o                         
   5   1   2       1280.99       1252.92        15.11 o                         
   6   1   2        216.50        261.30        11.32 o                         
   7   1   2        266.62        252.89        12.89 o                         
   8   1   2       1418.31       1429.15        29.30 o                         
   9   1   2       1302.49       1253.66        71.16 o                         
  -9   2   2       2325.31       2339.16        54.01 o                         
  -8   2   2        214.60        237.40        15.07 o                         
  -7   2   2         28.69         33.73        12.94 o                         
  -6   2   2        530.16        538.03        14.88 o                         
  -5   2   2      11438.03      11322.88        94.30 o                         
  -4   2   2        838.86        857.48        13.74 o                         
  -3   2   2       3299.90       3255.83        35.19 o                         
  -2   2   2       3425.13       3544.13        30.78 o                         
  -1   2   2       4234.83       4350.15        37.27 o                         
   0   2   2       2562.92       2580.09        20.22 o                         
   1   2   2       9870.31       9748.33        75.98 o                         
   2   2   2       4885.31       4881.28        38.02 o                         
   3   2   2        513.88        518.51         7.56 o                         
   4   2   2       3005.81       3087.69        27.02 o                         
   5   2   2       8688.80       8479.23        70.62 o                         
   6   2   2        267.39        266.83        11.38 o                         
   7   2   2        305.49        324.70        14.75 o                         
   8   2   2          3.08         15.72        14.21 o                         
   9   2   2       2301.20       2218.38        61.00 o                         
  -9   3   2        576.75        557.94        27.53 o                         
  -8   3   2       1618.48       1599.52        29.31 o                         
  -7   3   2       1753.61       1738.11        32.07 o                         
  -6   3   2       5305.91       5336.37        53.25 o                         
  -5   3   2         51.14         49.51         8.13 o                         
  -4   3   2      21746.44      21457.41       169.60 o                         
  -3   3   2      12092.27      12231.84        98.54 o                         
  -2   3   2       1359.16       1413.60        15.84 o                         
  -1   3   2       3826.12       3778.95        31.84 o                         
   0   3   2      42621.98      42546.83       802.26 o                         
   1   3   2       3604.93       4149.54        49.68 o                         
   2   3   2       4421.16       4380.44        35.25 o                         
   3   3   2        120.70         91.04         4.48 o                         
   4   3   2       8586.28       8404.24        69.53 o                         
   5   3   2       1843.69       1864.13        21.54 o                         
   6   3   2       8052.02       8077.13        83.70 o                         
   7   3   2        253.92        279.91        13.96 o                         
   8   3   2          3.70         32.79        16.24 o                         
   9   3   2          2.52         11.09        33.63 o                         
  -9   4   2        110.23        131.23        22.98 o                         
  -8   4   2        285.44        290.34        19.77 o                         
  -7   4   2         63.56         56.07        12.19 o                         
  -6   4   2        601.55        592.42        16.57 o                         
  -5   4   2         51.39         66.06         8.40 o                         
  -4   4   2       1463.66       1640.71        20.19 o                         
  -3   4   2        364.00        415.51         9.98 o                         
  -2   4   2       2176.43       2252.70        23.51 o                         
  -1   4   2       5357.40       5493.75        43.65 o                         
   0   4   2        603.28        624.60         7.95 o                         
   1   4   2        350.31        321.56         5.35 o                         
   2   4   2        841.43        913.54        10.66 o                         
   3   4   2       5960.40       6025.54        48.86 o                         
   4   4   2        135.79        204.98         7.27 o                         
   5   4   2          1.77          5.84         6.55 o                         
   6   4   2        810.00        838.81        16.33 o                         
   7   4   2       2398.15       2428.14        42.58 o                         
   8   4   2        187.56        195.09        23.96 o                         
   9   4   2        270.22        339.89        64.40 o                         
  -9   5   2        142.47        121.80        33.52 o                         
  -8   5   2        104.06        104.60        19.36 o                         
  -7   5   2       9330.61       9267.81       106.96 o                         
  -6   5   2          3.36         15.91        10.23 o                         
  -5   5   2       1135.84       1124.61        21.96 o                         
  -4   5   2        442.08        423.25        11.09 o                         
  -3   5   2      20177.36      19766.26       164.33 o                         
  -2   5   2        183.83        243.81         7.63 o                         
  -1   5   2      22680.38      22603.15       169.08 o                         
   0   5   2        525.99        506.10         7.44 o                         
   1   5   2      16481.48      16320.37       113.92 o                         
   2   5   2          4.36          9.08         4.20 o                         
   3   5   2      26419.70      26539.26       198.85 o                         
   4   5   2        706.72        662.98        11.10 o                         
   5   5   2         47.10         54.52         6.30 o                         
   6   5   2          7.67          8.24         6.28 o                         
   7   5   2       9187.63       9515.33       126.94 o                         
   8   5   2        159.11        133.09        19.12 o                         
   9   5   2        726.69        660.47        48.30 o                         
  -9   6   2        569.16        626.15        40.98 o                         
  -8   6   2        606.08        617.12        29.75 o                         
  -7   6   2        226.66        251.13        19.05 o                         
  -6   6   2        696.89        669.37        18.44 o                         
  -5   6   2       2337.00       2318.73        27.68 o                         
  -4   6   2        814.68        863.30        18.33 o                         
  -3   6   2        639.41        589.87        12.45 o                         
  -2   6   2       2409.61       2164.73        23.08 o                         
  -1   6   2       9236.22       9493.49        74.37 o                         
   0   6   2        726.49        705.64         9.72 o                         
   1   6   2       5649.59       5757.42        45.47 o                         
   2   6   2       1079.75       1042.65        15.26 o                         
   3   6   2       1983.77       2003.50        21.37 o                         
   4   6   2       3944.07       3979.36        38.20 o                         
   5   6   2        821.88        811.70        14.48 o                         
   6   6   2        690.42        702.47        15.22 o                         
   7   6   2         12.90          0.08        14.08 o                         
   8   6   2        870.36        865.81        40.37 o                         
  -9   7   2         63.60         98.70        24.58 o                         
  -8   7   2       1663.97       1733.78        43.28 o                         
  -7   7   2        107.13        106.98        17.90 o                         
  -6   7   2       1260.34       1300.82        25.85 o                         
  -5   7   2         98.45        121.33        10.87 o                         
  -4   7   2       7211.11       6945.22        78.63 o                         
  -3   7   2        156.19        201.69         9.05 o                         
  -2   7   2       1025.95       1074.54        15.18 o                         
  -1   7   2       1079.53       1060.59        15.05 o                         
   0   7   2      11937.75      11750.86        87.74 o                         
   1   7   2       1179.47       1225.95        14.71 o                         
   2   7   2        670.31        729.35        11.83 o                         
   3   7   2        102.58        115.94         7.31 o                         
   4   7   2       2672.90       2605.75        29.04 o                         
   5   7   2        729.66        709.79        15.04 o                         
   6   7   2       3541.95       3502.07        39.04 o                         
   7   7   2         71.89         66.36        21.65 o                         
   8   7   2        265.70        247.26        30.24 o                         
  -8   8   2        689.60        656.32        29.32 o                         
  -7   8   2        129.29        141.40        20.10 o                         
  -6   8   2       1757.63       1772.97        37.40 o                         
  -5   8   2       8256.26       8276.93        87.86 o                         
  -4   8   2        158.68        193.14        10.71 o                         
  -3   8   2       2750.96       2709.06        30.08 o                         
  -2   8   2       8631.38       8547.37        70.05 o                         
  -1   8   2      12452.75      12516.78        91.00 o                         
   0   8   2        351.93        411.40        10.18 o                         
   1   8   2      13018.27      12690.66        99.42 o                         
   2   8   2      10549.53      10699.51        89.23 o                         
   3   8   2         12.89         20.01         7.64 o                         
   4   8   2        303.83        316.91        11.88 o                         
   5   8   2       5078.66       5248.89        55.89 o                         
   6   8   2       1875.51       1903.43        28.73 o                         
   7   8   2        236.18        231.69        13.62 o                         
   8   8   2       1180.19       1165.56        52.25 o                         
  -8   9   2        218.60        208.31        27.01 o                         
  -7   9   2        186.69        192.38        21.74 o                         
  -6   9   2        182.62        152.89        16.97 o                         
  -5   9   2         84.58         50.14        30.36 o                         
  -4   9   2         91.70         96.14        12.70 o                         
  -3   9   2          0.30          2.96         8.43 o                         
  -2   9   2        474.77        509.30        12.40 o                         
  -1   9   2        418.50        478.91        13.35 o                         
   0   9   2        555.56        649.78        12.44 o                         
   1   9   2        119.96        120.66         7.94 o                         
   2   9   2       2420.78       2488.74        27.82 o                         
   3   9   2         98.02         75.97         8.98 o                         
   4   9   2        902.14        886.58        19.47 o                         
   5   9   2         57.35         52.08        12.54 o                         
   6   9   2       2170.54       2136.32        31.59 o                         
   7   9   2        611.85        504.53        20.43 o                         
   8   9   2       1080.11       1112.82        50.49 o                         
  -8  10   2       1876.16       1900.90        46.55 o                         
  -7  10   2         72.84         76.47        19.46 o                         
  -6  10   2       2632.19       2745.16        47.06 o                         
  -5  10   2       1612.13       1532.83        41.02 o                         
  -4  10   2       2610.48       2651.62        46.29 o                         
  -3  10   2       2284.97       2191.93        27.47 o                         
  -2  10   2      11087.60      11012.22        86.87 o                         
  -1  10   2       1973.06       1983.01        23.38 o                         
   0  10   2        124.89        150.72         9.05 o                         
   1  10   2       1776.85       1727.89        24.07 o                         
   2  10   2      10635.25      10620.22        83.40 o                         
   3  10   2        664.02        645.09        18.14 o                         
   4  10   2       2452.93       2545.14        38.72 o                         
   5  10   2       1412.61       1358.15        31.10 o                         
   6  10   2       1411.99       1428.97        30.74 o                         
   7  10   2        125.66        107.17        19.53 o                         
  -7  11   2        468.51        487.51        25.76 o                         
  -6  11   2        353.77        339.39        20.60 o                         
  -5  11   2          0.47        -14.31        14.31 o                         
  -4  11   2       1983.76       2147.07        58.29 o                         
  -3  11   2       1337.67       1324.58        28.37 o                         
  -2  11   2         14.28         18.07         9.19 o                         
  -1  11   2        824.59        818.24        15.73 o                         
   0  11   2       4973.93       4871.72        45.74 o                         
   1  11   2        307.03        313.43        12.70 o                         
   2  11   2          4.26          6.13         9.32 o                         
   3  11   2       1580.72       1520.91        25.27 o                         
   4  11   2        942.06       1062.16        23.22 o                         
   5  11   2       1668.20       1703.51        34.35 o                         
   6  11   2        307.04        293.32        15.63 o                         
   7  11   2        154.42        107.10        36.16 o                         
  -7  12   2          0.18         -0.82        20.12 o                         
  -6  12   2         62.52        104.36        24.30 o                         
  -5  12   2       1832.27       1838.51        46.16 o                         
  -4  12   2         32.14          2.40        24.28 o                         
  -3  12   2        972.88        879.63        31.01 o                         
  -2  12   2         33.68         29.22        11.78 o                         
  -1  12   2       1352.43       1424.34        30.57 o                         
   0  12   2        915.72        924.43        28.45 o                         
   1  12   2        609.77        635.22        22.30 o                         
   2  12   2        156.46        169.16        13.07 o                         
   3  12   2        476.82        482.74        16.47 o                         
   4  12   2        759.42        759.07        29.24 o                         
   5  12   2        777.84        829.37        24.02 o                         
   6  12   2         82.85         68.13        16.56 o                         
   7  12   2         28.77         65.01        65.12 o                         
  -6  13   2       1258.11       1284.61        54.19 o                         
  -5  13   2        553.17        511.79        28.51 o                         
  -4  13   2       2063.32       2058.56        43.23 o                         
  -3  13   2       3382.89       3416.56        57.88 o                         
  -2  13   2        336.05        315.00        21.33 o                         
  -1  13   2       3054.05       3076.35        47.52 o                         
   0  13   2       3385.15       3485.29        50.92 o                         
   1  13   2       1776.82       1756.35        34.87 o                         
   2  13   2       1764.30       1686.96        34.66 o                         
   3  13   2       3062.67       3242.30        50.74 o                         
   4  13   2       2229.37       2247.03        45.08 o                         
   5  13   2          6.88         16.58        15.71 o                         
   6  13   2        915.26       1010.30        37.50 o                         
  -6  14   2         56.73         44.26        25.21 o                         
  -5  14   2          1.98         18.14        20.22 o                         
  -4  14   2          2.45          6.96        20.19 o                         
  -3  14   2         39.52         17.36        19.75 o                         
  -2  14   2         13.68         -1.50        19.25 o                         
  -1  14   2          2.22        -10.07        15.64 o                         
   0  14   2          2.03         15.97        17.78 o                         
   1  14   2        442.99        525.78        36.37 o                         
   2  14   2        326.00        326.25        22.06 o                         
   3  14   2       1132.18       1135.85        45.32 o                         
   4  14   2         64.75         51.20        18.04 o                         
   5  14   2          0.30         22.75        25.99 o                         
  -5  15   2        114.28         96.45        27.81 o                         
  -4  15   2       1420.76       1353.67        46.51 o                         
  -3  15   2       1906.61       2045.52        53.47 o                         
  -2  15   2          5.02        -18.93        18.93 o                         
  -1  15   2        561.29        584.38        27.52 o                         
   0  15   2       1179.48       1315.59        42.22 o                         
   1  15   2       2393.88       2448.56        54.36 o                         
   2  15   2        663.12        599.89        27.00 o                         
   3  15   2       1013.71       1058.21        40.01 o                         
   4  15   2        816.28        777.97        34.87 o                         
   5  15   2        116.79         63.45        25.00 o                         
  -4  16   2          6.44        -26.40        26.40 o                         
  -3  16   2       1051.50        977.83        42.31 o                         
  -2  16   2        270.85        250.11        24.95 o                         
  -1  16   2       1948.16       2017.00        47.95 o                         
   0  16   2        394.16        355.51        36.74 o                         
   1  16   2       1673.58       1751.46        43.78 o                         
   2  16   2         15.35         20.70        18.45 o                         
   3  16   2        602.35        554.02        28.86 o                         
   4  16   2       1004.17        991.21        45.33 o                         
  -3  17   2        362.22        349.04        31.46 o                         
  -2  17   2         37.43         52.69        23.49 o                         
  -1  17   2        484.74        509.03        36.59 o                         
   0  17   2       1247.88       1143.33        41.53 o                         
   1  17   2          2.11        -10.42        28.46 o                         
   2  17   2         77.65         44.93        21.91 o                         
  -9   0   3       5249.43       5383.91       112.09 o                         
  -7   0   3       5405.70       5307.14        85.61 o                         
  -5   0   3      16240.51      15755.29       173.18 o                         
  -3   0   3       4469.86       4419.71        64.76 o                         
  -1   0   3       6525.91       7001.82        75.13 o                         
   1   0   3      18078.92      18314.17       468.51 o                         
   3   0   3      34773.09      34934.39       895.24 o                         
   5   0   3       3585.28       3340.54        46.52 o                         
   7   0   3       1848.25       1816.71        60.25 o                         
   9   0   3       1356.89       1450.36        72.83 o                         
  -9   1   3         11.58         11.84        20.51 o                         
  -8   1   3        212.45        183.73        16.81 o                         
  -7   1   3        296.71        319.03        17.17 o                         
  -6   1   3       1661.99       1604.61        21.74 o                         
  -5   1   3       1181.36       1165.19        16.91 o                         
  -4   1   3       3181.27       3263.40        32.02 o                         
  -3   1   3       1085.61       1103.10        14.11 o                         
  -2   1   3       4207.41       4380.30        35.72 o                         
  -1   1   3      10300.98       9938.28        77.88 o                         
   0   1   3       2100.14       2184.21        27.57 o                         
   1   1   3       9894.19      10012.68        91.42 o                         
   2   1   3       5070.67       5153.40        49.06 o                         
   3   1   3         59.21         50.93         4.86 o                         
   4   1   3       3375.90       3432.74        36.92 o                         
   5   1   3       1684.02       1669.72        21.19 o                         
   6   1   3       4131.08       4189.53        50.61 o                         
   7   1   3        324.63        342.87        17.62 o                         
   8   1   3        303.72        253.38        26.25 o                         
   9   1   3       1030.19       1112.71        48.17 o                         
  -9   2   3         70.79         69.22        20.38 o                         
  -8   2   3       4184.05       4258.35       100.75 o                         
  -7   2   3          3.15          3.98        12.40 o                         
  -6   2   3         24.81         26.85         9.25 o                         
  -5   2   3         58.65         57.36         7.92 o                         
  -4   2   3      20910.18      20653.04       163.73 o                         
  -3   2   3        840.13        952.52        13.29 o                         
  -2   2   3      11984.85      11833.44        93.91 o                         
  -1   2   3       2625.41       2663.59        24.16 o                         
   0   2   3       7550.75       7925.71        68.43 o                         
   1   2   3       6489.04       6584.28        61.46 o                         
   2   2   3      39003.80      40070.24      1024.74 o                         
   3   2   3        929.25        893.24        28.18 o                         
   4   2   3       1073.84       1209.19        18.10 o                         
   5   2   3         63.59         56.01         8.34 o                         
   6   2   3       4214.75       4109.66        47.80 o                         
   7   2   3       3088.95       3139.28        48.51 o                         
   8   2   3        537.38        593.20        24.98 o                         
   9   2   3          5.95         46.23        25.51 o                         
  -9   3   3       3892.40       4053.10        70.51 o                         
  -8   3   3        396.83        373.13        21.31 o                         
  -7   3   3       4458.73       4457.40        53.56 o                         
  -6   3   3        629.24        595.71        16.82 o                         
  -5   3   3       1882.91       1885.03        25.88 o                         
  -4   3   3       1212.00       1401.49        18.65 o                         
  -3   3   3       8901.83       8401.77        69.63 o                         
  -2   3   3       2521.78       2273.38        22.87 o                         
  -1   3   3        341.66        303.19         5.73 o                         
   0   3   3        405.74        430.39         5.40 o                         
   1   3   3      19601.39      19469.71       225.19 o                         
   2   3   3         32.62         40.26         4.88 o                         
   3   3   3       2986.35       2799.47        31.12 o                         
   4   3   3       2080.50       2040.21        28.60 o                         
   5   3   3       4209.98       4236.10        44.99 o                         
   6   3   3       1001.18       1005.68        23.49 o                         
   7   3   3       4050.04       4017.07        72.35 o                         
   8   3   3       2300.65       2283.96        57.29 o                         
   9   3   3         34.01         24.56        34.07 o                         
  -9   4   3          1.53        -15.72        19.01 o                         
  -8   4   3         16.88          0.21        17.29 o                         
  -7   4   3         14.97         15.34        12.70 o                         
  -6   4   3        428.01        452.69        14.80 o                         
  -5   4   3         88.05        116.31         9.37 o                         
  -4   4   3       1154.62       1180.30        17.03 o                         
  -3   4   3       4149.09       4302.15        49.30 o                         
  -2   4   3        902.65        943.35        12.34 o                         
  -1   4   3       4699.28       4715.26        39.78 o                         
   0   4   3       3297.01       3328.83        26.35 o                         
   1   4   3       4641.48       4859.52        35.84 o                         
   2   4   3        222.68        227.33         5.49 o                         
   3   4   3        118.62        166.38         5.80 o                         
   4   4   3       4937.51       4851.92        51.92 o                         
   5   4   3       3032.94       3087.68        38.21 o                         
   6   4   3         47.78         66.62        12.32 o                         
   7   4   3         12.34          5.01        16.38 o                         
   8   4   3       1143.68       1161.80        38.49 o                         
   9   4   3        116.75        118.89        37.44 o                         
  -9   5   3          4.28        -13.42        24.73 o                         
  -8   5   3        389.81        417.76        43.04 o                         
  -7   5   3         11.71         31.84        17.22 o                         
  -6   5   3      19176.26      19099.17       163.52 o                         
  -5   5   3       1464.16       1446.82        21.78 o                         
  -4   5   3       2093.49       2108.69        23.66 o                         
  -3   5   3       3589.68       3789.61        35.83 o                         
  -2   5   3      13723.85      13143.05       105.38 o                         
  -1   5   3        217.50        256.26         7.77 o                         
   0   5   3      29332.63      29018.18       304.61 o                         
   1   5   3       2408.45       2427.80        20.30 o                         
   2   5   3       4009.60       4002.33        35.55 o                         
   3   5   3       1475.18       1428.63        18.03 o                         
   4   5   3      11385.38      11213.91        83.85 o                         
   5   5   3        959.33        939.93        19.26 o                         
   6   5   3        396.88        362.09        15.88 o                         
   7   5   3        762.80        726.49        25.72 o                         
   8   5   3       1966.29       1960.91        54.81 o                         
  -9   6   3          2.97        -15.75        20.88 o                         
  -8   6   3       1060.25       1140.80        39.05 o                         
  -7   6   3        226.74        226.62        19.54 o                         
  -6   6   3        169.50        134.30        12.75 o                         
  -5   6   3        350.85        327.06        11.66 o                         
  -4   6   3       2866.26       2785.56        30.50 o                         
  -3   6   3        512.13        505.52        12.01 o                         
  -2   6   3        483.06        474.59        12.94 o                         
  -1   6   3       5692.89       5690.49        48.85 o                         
   0   6   3       3057.80       2932.46        25.56 o                         
   1   6   3        772.46        722.06        10.17 o                         
   2   6   3        857.11        783.39        12.59 o                         
   3   6   3        505.56        472.28        10.50 o                         
   4   6   3       6469.13       6528.89        57.09 o                         
   5   6   3       7161.10       7117.98        72.08 o                         
   6   6   3       3796.80       3869.43        68.54 o                         
   7   6   3        765.30        781.39        29.47 o                         
   8   6   3       1317.31       1281.99        41.71 o                         
  -9   7   3       1283.58       1350.95        42.62 o                         
  -8   7   3         21.45          4.05        20.00 o                         
  -7   7   3       1581.94       1581.32        39.32 o                         
  -6   7   3        175.68        161.74        16.36 o                         
  -5   7   3       4569.62       4396.83        45.07 o                         
  -4   7   3        633.69        648.77        17.26 o                         
  -3   7   3      10517.32      10189.31        85.77 o                         
  -2   7   3       1114.46       1093.94        16.25 o                         
  -1   7   3        183.60        219.32         7.71 o                         
   0   7   3       1570.26       1581.62        16.36 o                         
   1   7   3      10340.58      10459.82        75.89 o                         
   2   7   3       1314.87       1347.04        16.69 o                         
   3   7   3       4723.92       4722.24        43.81 o                         
   4   7   3          1.09         11.03         7.12 o                         
   5   7   3       7787.79       7750.65        69.28 o                         
   6   7   3       1823.49       1733.04        45.59 o                         
   7   7   3        588.78        655.55        31.25 o                         
   8   7   3        450.06        423.65        26.93 o                         
  -8   8   3       3836.11       3984.50        72.29 o                         
  -7   8   3       2183.53       2299.45        47.97 o                         
  -6   8   3        127.09        111.95        16.89 o                         
  -5   8   3       4607.88       4406.19        59.17 o                         
  -4   8   3       4279.62       4214.01        45.44 o                         
  -3   8   3        263.96        237.45        10.26 o                         
  -2   8   3       5234.68       5112.65        45.17 o                         
  -1   8   3      11449.39      11196.18        88.74 o                         
   0   8   3       1129.30       1047.83        13.80 o                         
   1   8   3         12.72         22.19         5.98 o                         
   2   8   3       6556.22       6418.38        52.02 o                         
   3   8   3       2996.71       2936.30        29.76 o                         
   4   8   3          2.62          1.73         9.42 o                         
   5   8   3        189.69        210.74        10.85 o                         
   6   8   3       2655.38       2706.07        37.90 o                         
   7   8   3       1336.72       1217.58        37.93 o                         
   8   8   3       1487.61       1416.47       111.36 o                         
  -8   9   3         11.14        -19.64        27.99 o                         
  -7   9   3        110.20         86.90        20.28 o                         
  -6   9   3        871.80        823.54        30.55 o                         
  -5   9   3        143.16        131.97        26.03 o                         
  -4   9   3         15.56         21.65         9.91 o                         
  -3   9   3        246.38        279.37        12.43 o                         
  -2   9   3         66.97         84.31         9.55 o                         
  -1   9   3       1135.27       1161.99        15.86 o                         
   0   9   3         61.17         68.18         6.64 o                         
   1   9   3        347.25        348.71        10.95 o                         
   2   9   3        791.48        797.49        14.59 o                         
   3   9   3       4043.84       3892.52        37.78 o                         
   4   9   3          1.46         -9.44         9.65 o                         
   5   9   3       1181.17       1234.40        23.25 o                         
   6   9   3          3.19         -1.49        11.40 o                         
   7   9   3        243.58        272.46        23.48 o                         
   8   9   3          2.41         -2.29        26.72 o                         
  -8  10   3        573.56        595.05        31.11 o                         
  -7  10   3       2391.34       2521.97        52.57 o                         
  -6  10   3         38.01         30.81        18.43 o                         
  -5  10   3       5421.14       5442.21        76.28 o                         
  -4  10   3       1159.14       1174.75        31.87 o                         
  -3  10   3       2329.51       2332.11        33.85 o                         
  -2  10   3       1237.32       1214.93        18.32 o                         
  -1  10   3      10131.99       9902.96        73.14 o                         
   0  10   3       1111.03       1088.58        19.59 o                         
   1  10   3       1046.26       1088.74        24.60 o                         
   2  10   3       2637.16       2568.61        28.23 o                         
   3  10   3       8024.82       8084.81        79.01 o                         
   4  10   3        137.91        128.53        14.63 o                         
   5  10   3       3501.21       3625.29        45.28 o                         
   6  10   3        310.72        326.25        19.40 o                         
   7  10   3        564.74        549.30        29.82 o                         
  -7  11   3       2447.59       2381.91        48.32 o                         
  -6  11   3        594.18        727.92        49.66 o                         
  -5  11   3        464.11        494.65        28.07 o                         
  -4  11   3        167.66        202.83        21.17 o                         
  -3  11   3       4081.50       3864.04        50.30 o                         
  -2  11   3         41.67         39.77        11.06 o                         
  -1  11   3         99.96        105.95         9.29 o                         
   0  11   3       2004.71       1999.69        25.47 o                         
   1  11   3       3293.17       3293.17        37.80 o                         
   2  11   3        758.41        774.74        19.42 o                         
   3  11   3        631.74        622.99        23.06 o                         
   4  11   3       1031.98        972.10        21.94 o                         
   5  11   3       2437.38       2375.21        35.76 o                         
   6  11   3       1252.76       1269.52        33.77 o                         
   7  11   3         93.69        104.01        29.80 o                         
  -7  12   3          0.65         -3.77        32.34 o                         
  -6  12   3         69.72         60.06        22.72 o                         
  -5  12   3        842.60        694.09        30.40 o                         
  -4  12   3       2787.07       2706.48        50.94 o                         
  -3  12   3        187.99        179.50        21.08 o                         
  -2  12   3        414.76        468.29        17.71 o                         
  -1  12   3         88.17         72.97        13.20 o                         
   0  12   3       1521.05       1502.09        37.51 o                         
   1  12   3        896.17        899.92        20.96 o                         
   2  12   3       5385.68       5187.83        72.85 o                         
   3  12   3        988.09        931.24        23.44 o                         
   4  12   3         80.18         79.45        13.19 o                         
   5  12   3        514.76        479.26        18.99 o                         
   6  12   3       1274.85       1269.29        29.56 o                         
  -6  13   3       3266.67       3353.27        89.47 o                         
  -5  13   3        330.04        324.68        26.49 o                         
  -4  13   3        130.01        133.61        22.16 o                         
  -3  13   3       2911.34       3016.30        54.52 o                         
  -2  13   3       3440.27       3536.54        52.88 o                         
  -1  13   3        115.17         99.47        15.46 o                         
   0  13   3       2722.64       2750.27        46.39 o                         
   1  13   3       2025.11       2094.49        37.25 o                         
   2  13   3       1294.17       1380.46        33.17 o                         
   3  13   3        424.22        458.31        19.80 o                         
   4  13   3       4509.34       4564.24        68.02 o                         
   5  13   3         47.07         11.99        15.28 o                         
   6  13   3         77.62         79.55        22.27 o                         
  -6  14   3          2.08         24.34        26.84 o                         
  -5  14   3        274.27        248.02        26.81 o                         
  -4  14   3         45.12         28.24        21.66 o                         
  -3  14   3          5.16         16.92        19.53 o                         
  -2  14   3        378.04        437.01        29.24 o                         
  -1  14   3        300.67        302.92        29.31 o                         
   0  14   3        557.90        515.63        22.72 o                         
   1  14   3          2.63         -5.19        14.10 o                         
   2  14   3        253.37        266.19        20.03 o                         
   3  14   3         11.17         33.12        17.39 o                         
   4  14   3        861.78        846.63        27.78 o                         
   5  14   3        227.52        169.73        21.38 o                         
  -5  15   3         56.67         68.59        28.75 o                         
  -4  15   3        308.74        292.82        26.22 o                         
  -3  15   3       1759.47       1769.33        51.28 o                         
  -2  15   3       2027.83       2097.57        85.29 o                         
  -1  15   3         70.38         55.51        21.60 o                         
   0  15   3       2459.39       2425.16        48.42 o                         
   1  15   3       1613.08       1621.07        47.03 o                         
   2  15   3        618.20        565.49        26.71 o                         
   3  15   3        635.10        607.95        27.30 o                         
   4  15   3       3321.98       3413.70        71.87 o                         
  -4  16   3       2047.57       2126.74        61.33 o                         
  -3  16   3          1.01          6.53        23.39 o                         
  -2  16   3        621.66        600.55        33.90 o                         
  -1  16   3        294.44        333.67        25.50 o                         
   0  16   3        876.71        838.04        38.89 o                         
   1  16   3        262.02        250.83        25.43 o                         
   2  16   3       1263.84       1321.36        44.84 o                         
   3  16   3         14.54         29.38        24.35 o                         
  -2  17   3         56.52         56.48        25.05 o                         
  -1  17   3         21.49         -6.83        24.60 o                         
   0  17   3        365.16        352.94        29.56 o                         
   1  17   3        138.72        123.66        23.31 o                         
   2  17   3        270.05        308.36        34.69 o                         
  -8   0   4       1743.55       1832.01        47.67 o                         
  -6   0   4       1274.86       1274.34        49.77 o                         
  -4   0   4      35361.09      35209.96       371.30 o                         
  -2   0   4       2394.33       2335.55        30.35 o                         
   2   0   4       3980.84       3907.26        62.31 o                         
   4   0   4       3556.06       3386.84        50.60 o                         
   6   0   4      11634.64      11651.72       159.86 o                         
   8   0   4         91.93         78.17        30.77 o                         
  -9   1   4        168.87        132.85        22.61 o                         
  -8   1   4        161.73        129.57        16.75 o                         
  -7   1   4        321.34        323.32        20.96 o                         
  -6   1   4        338.30        375.40        12.55 o                         
  -5   1   4       2252.92       2345.39        25.80 o                         
  -4   1   4        625.01        563.25        11.33 o                         
  -3   1   4       1923.71       1781.70        19.79 o                         
  -2   1   4       4880.58       5090.85        41.26 o                         
  -1   1   4         25.89         25.89         2.50 o                         
   0   1   4       3869.94       3884.20        42.56 o                         
   1   1   4       7101.01       7225.69        77.76 o                         
   2   1   4       4824.77       4673.02        48.35 o                         
   3   1   4       2164.56       2043.26        23.05 o                         
   4   1   4       1040.04       1095.51        20.36 o                         
   5   1   4        213.75        240.34        10.80 o                         
   6   1   4       2561.31       2619.67        39.16 o                         
   7   1   4        866.50        882.24        24.07 o                         
   8   1   4         22.33         29.60        20.86 o                         
   9   1   4        190.93        198.60        29.08 o                         
  -9   2   4        288.07        257.56        23.69 o                         
  -8   2   4        851.69        885.81        43.30 o                         
  -7   2   4       6970.70       7083.35        85.55 o                         
  -6   2   4       2407.56       2378.22        35.36 o                         
  -5   2   4       3539.63       3608.32        36.87 o                         
  -4   2   4         79.50         90.30         7.44 o                         
  -3   2   4       4495.79       4153.06        37.63 o                         
  -2   2   4       6506.17       6396.34        52.98 o                         
  -1   2   4      28554.09      28197.16       321.41 o                         
   0   2   4       7718.93       7755.18        76.65 o                         
   1   2   4       8443.73       8614.30       101.74 o                         
   2   2   4         19.16         26.65         3.13 o                         
   3   2   4      12623.63      12434.45       116.02 o                         
   4   2   4       5415.41       5501.20        56.26 o                         
   5   2   4        146.76        165.69         9.67 o                         
   6   2   4       1026.69       1078.81        32.99 o                         
   7   2   4       1577.94       1586.75        32.67 o                         
   8   2   4        971.01        952.70        38.49 o                         
   9   2   4        871.36        892.32        44.20 o                         
  -9   3   4        815.20        828.05        32.18 o                         
  -8   3   4       2343.04       2419.34        46.24 o                         
  -7   3   4        399.15        426.62        19.15 o                         
  -6   3   4       6005.56       5978.37        71.06 o                         
  -5   3   4       7405.43       7487.83        66.27 o                         
  -4   3   4       2334.54       2432.31        26.65 o                         
  -3   3   4         33.23         51.81         5.28 o                         
  -2   3   4      41419.16      40490.52       516.43 o                         
  -1   3   4      16264.57      16432.71       127.99 o                         
   0   3   4       5478.71       5580.02        42.64 o                         
   1   3   4         14.05         14.63         3.17 o                         
   2   3   4       8412.21       8101.87        72.45 o                         
   3   3   4       3330.41       3290.97        35.39 o                         
   4   3   4       8584.33       8586.35        84.33 o                         
   5   3   4       3066.24       3044.93        37.16 o                         
   6   3   4        196.81        228.29        15.66 o                         
   7   3   4         58.45         90.48        29.82 o                         
   8   3   4       1039.02       1018.29        32.63 o                         
   9   3   4        580.70        612.01        77.69 o                         
  -9   4   4          4.56         10.50        19.83 o                         
  -8   4   4       1843.53       1819.03        42.23 o                         
  -7   4   4          4.73          8.97        14.18 o                         
  -6   4   4       1019.40       1051.16        21.39 o                         
  -5   4   4         46.95         64.01         8.46 o                         
  -4   4   4        439.66        463.83        12.63 o                         
  -3   4   4       5079.93       5184.49        63.05 o                         
  -2   4   4       2348.53       2292.21        22.74 o                         
  -1   4   4       2064.18       2057.91        20.82 o                         
   0   4   4         25.52         39.87         2.78 o                         
   1   4   4       5271.11       5194.39        50.98 o                         
   2   4   4       2066.82       1957.43        19.50 o                         
   3   4   4          0.82          2.49         4.14 o                         
   4   4   4       1476.97       1588.89        34.15 o                         
   5   4   4       3909.57       3927.71        49.00 o                         
   6   4   4        483.35        481.40        20.30 o                         
   7   4   4        494.69        526.11        22.73 o                         
   8   4   4       1354.60       1310.66        38.52 o                         
  -9   5   4       3355.02       3449.10        85.58 o                         
  -8   5   4          2.56         20.41        18.91 o                         
  -7   5   4        219.96        198.11        19.22 o                         
  -6   5   4       2090.88       1982.08        29.05 o                         
  -5   5   4       8199.08       8010.57        71.12 o                         
  -4   5   4        495.81        533.76        13.05 o                         
  -3   5   4       8825.72       8782.28        73.74 o                         
  -2   5   4        956.63        911.38        13.07 o                         
  -1   5   4      15200.38      15280.19       141.59 o                         
   0   5   4        181.82        199.61         5.45 o                         
   1   5   4      27165.11      27017.42       200.33 o                         
   2   5   4        603.83        547.67        11.22 o                         
   3   5   4       1554.40       1610.35        20.63 o                         
   4   5   4       1742.30       1773.16        26.71 o                         
   5   5   4       7976.28       7867.10       101.91 o                         
   6   5   4        361.03        354.05        17.43 o                         
   7   5   4        853.66        825.30        27.35 o                         
   8   5   4         46.32         48.73        17.08 o                         
  -9   6   4         91.55         75.18        22.18 o                         
  -8   6   4       1019.57       1016.57        35.11 o                         
  -7   6   4       2029.69       2062.51        41.96 o                         
  -6   6   4       1516.59       1529.71        41.04 o                         
  -5   6   4        653.12        662.50        16.12 o                         
  -4   6   4       2283.73       2277.27        27.03 o                         
  -3   6   4       3986.38       4041.96        38.61 o                         
  -2   6   4       5449.38       5556.24        54.12 o                         
  -1   6   4        445.18        448.17        11.21 o                         
   0   6   4       1478.02       1438.22        16.11 o                         
   1   6   4       5564.31       5523.09        43.37 o                         
   2   6   4      14973.21      15256.74       121.25 o                         
   3   6   4         16.53         30.79         6.42 o                         
   4   6   4          9.27          5.64         6.72 o                         
   5   6   4        420.81        425.78        19.56 o                         
   6   6   4        239.19        233.31        16.13 o                         
   7   6   4        202.68        223.29        18.38 o                         
   8   6   4       1270.27       1287.27        45.54 o                         
  -9   7   4        232.22        224.88        28.35 o                         
  -8   7   4       2683.67       2687.79        52.47 o                         
  -7   7   4        180.79        206.89        20.75 o                         
  -6   7   4       1845.56       1841.02        36.58 o                         
  -5   7   4        479.39        478.86        14.71 o                         
  -4   7   4        698.42        773.66        17.36 o                         
  -3   7   4        211.01        237.99         9.52 o                         
  -2   7   4      10479.86      10524.04        87.33 o                         
  -1   7   4       2393.90       2332.62        23.34 o                         
   0   7   4        216.00        236.63         6.89 o                         
   1   7   4       1395.80       1330.86        15.25 o                         
   2   7   4       5097.66       5027.33        43.14 o                         
   3   7   4       3325.75       3239.76        32.71 o                         
   4   7   4        350.49        328.75        12.01 o                         
   5   7   4          1.79          3.17         6.73 o                         
   6   7   4        104.85         72.48        14.56 o                         
   7   7   4       2388.90       2356.65        48.72 o                         
   8   7   4        276.41        357.61        37.79 o                         
  -8   8   4        785.17        843.04        55.15 o                         
  -7   8   4       3483.36       3515.29        59.11 o                         
  -6   8   4       1070.09       1138.39        33.72 o                         
  -5   8   4       3170.34       3207.51        44.04 o                         
  -4   8   4       1711.00       1652.78        24.87 o                         
  -3   8   4       8426.08       8364.04        81.57 o                         
  -2   8   4        822.10        837.27        15.27 o                         
  -1   8   4       6230.34       6296.28        52.89 o                         
   0   8   4       5281.48       5133.44        40.98 o                         
   1   8   4        720.32        715.39        11.60 o                         
   2   8   4        161.08        162.70         7.55 o                         
   3   8   4      10604.39      10884.24        87.34 o                         
   4   8   4       5892.18       5888.50        57.40 o                         
   5   8   4        189.01        195.20        10.40 o                         
   6   8   4        129.70        121.26        17.88 o                         
   7   8   4       3119.04       2962.89        57.25 o                         
   8   8   4        241.89        244.89        96.62 o                         
  -8   9   4         97.13         45.61        30.88 o                         
  -7   9   4         54.64         66.92        20.49 o                         
  -6   9   4         38.32         44.16        17.97 o                         
  -5   9   4        575.19        634.63        40.13 o                         
  -4   9   4        778.61        810.07        24.18 o                         
  -3   9   4        161.89        175.49        10.37 o                         
  -2   9   4          1.03         -1.11         8.36 o                         
  -1   9   4        452.60        497.60        11.71 o                         
   0   9   4       5342.75       5395.61        43.87 o                         
   1   9   4        143.64        179.52         9.76 o                         
   2   9   4        409.69        414.06        11.78 o                         
   3   9   4         29.78         43.44         7.54 o                         
   4   9   4       2341.61       2389.27        31.71 o                         
   5   9   4          9.24         12.22        13.50 o                         
   6   9   4       3625.52       3629.84        61.68 o                         
   7   9   4         29.38         35.82        23.86 o                         
  -8  10   4        698.38        643.29        33.94 o                         
  -7  10   4        362.85        361.12        26.03 o                         
  -6  10   4       1527.50       1544.47        40.20 o                         
  -5  10   4       1432.10       1436.48        40.87 o                         
  -4  10   4      12206.90      12235.18       157.23 o                         
  -3  10   4       3153.86       3087.70        42.26 o                         
  -2  10   4         13.55         13.37         7.68 o                         
  -1  10   4       1201.72       1226.80        18.17 o                         
   0  10   4      11936.38      11853.38        91.53 o                         
   1  10   4        248.19        282.99        10.74 o                         
   2  10   4        135.36        170.56         9.61 o                         
   3  10   4       1136.30       1136.99        19.35 o                         
   4  10   4       1879.85       1871.68        28.58 o                         
   5  10   4        625.99        610.81        26.01 o                         
   6  10   4       2206.73       2185.98        34.22 o                         
   7  10   4        220.24        137.48        32.33 o                         
  -7  11   4          2.33         -7.25        27.26 o                         
  -6  11   4       1059.98       1108.82        38.07 o                         
  -5  11   4        879.59        922.07        37.31 o                         
  -4  11   4        180.38        193.87        21.67 o                         
  -3  11   4       2101.77       2093.65        42.94 o                         
  -2  11   4       2282.49       2280.85        35.17 o                         
  -1  11   4         98.13         98.66         9.20 o                         
   0  11   4        714.52        708.72        16.81 o                         
   1  11   4       1703.67       1716.91        27.13 o                         
   2  11   4       2949.68       2989.21        35.12 o                         
   3  11   4       2125.54       2126.81        36.80 o                         
   4  11   4          2.92         36.40        11.32 o                         
   5  11   4        401.45        444.93        22.52 o                         
   6  11   4       1285.73       1242.99        27.99 o                         
   7  11   4       1622.97       1680.79        55.85 o                         
  -7  12   4       1256.43       1178.97        69.93 o                         
  -6  12   4        229.83        263.62        24.40 o                         
  -5  12   4          2.67         -5.91        22.76 o                         
  -4  12   4         90.93         71.58        22.30 o                         
  -3  12   4        751.65        778.99        30.35 o                         
  -2  12   4        179.43        202.76        16.00 o                         
  -1  12   4       1252.87       1244.60        27.09 o                         
   0  12   4        145.80        187.73        16.64 o                         
   1  12   4       2106.62       2099.93        34.98 o                         
   2  12   4       1232.56       1289.15        26.03 o                         
   3  12   4        332.68        383.08        19.27 o                         
   4  12   4        595.78        634.19        20.09 o                         
   5  12   4        356.01        283.86        13.81 o                         
   6  12   4       1484.97       1477.03        60.74 o                         
  -6  13   4       1437.63       1504.95        46.68 o                         
  -5  13   4       3218.46       3254.73        66.10 o                         
  -4  13   4        214.17        229.20        25.19 o                         
  -3  13   4       2532.27       2513.25        60.31 o                         
  -2  13   4       3758.07       3943.54        69.26 o                         
  -1  13   4       2604.97       2581.47        40.25 o                         
   0  13   4        883.65        827.80        31.20 o                         
   1  13   4       1796.98       1772.67        38.21 o                         
   2  13   4       3506.90       3472.00        46.35 o                         
   3  13   4         21.04          7.81        12.44 o                         
   4  13   4       1800.24       1782.06        35.75 o                         
   5  13   4       1253.55       1187.48        34.30 o                         
   6  13   4        449.27        459.18        28.06 o                         
  -6  14   4          0.99         39.87        25.22 o                         
  -5  14   4         21.06          1.11        33.17 o                         
  -4  14   4        147.59        168.57        23.47 o                         
  -3  14   4        274.17        271.77        23.37 o                         
  -2  14   4        152.98        166.39        18.53 o                         
  -1  14   4        613.30        640.04        24.22 o                         
   0  14   4         45.68         27.39        14.29 o                         
   1  14   4       1958.02       2058.35        38.12 o                         
   2  14   4          3.33          5.65        14.25 o                         
   3  14   4         31.94          5.93        16.90 o                         
   4  14   4         42.44         60.22        15.58 o                         
   5  14   4       3040.64       3142.34        87.20 o                         
  -5  15   4       2688.33       2577.33        97.32 o                         
  -4  15   4         28.89        -22.80        22.80 o                         
  -3  15   4        479.62        471.54        29.02 o                         
  -2  15   4       1240.31       1189.75        40.17 o                         
  -1  15   4       1911.53       1827.31        52.87 o                         
   0  15   4        371.14        385.49        26.88 o                         
   1  15   4       1757.40       1869.45        42.39 o                         
   2  15   4        802.52        819.41        31.94 o                         
   3  15   4        327.20        301.26        23.63 o                         
   4  15   4        595.27        669.48        30.49 o                         
  -4  16   4         69.84         76.07        36.00 o                         
  -3  16   4       1732.43       1792.01        54.14 o                         
  -2  16   4        272.23        287.12        27.87 o                         
  -1  16   4       1173.09       1190.97        48.59 o                         
   0  16   4         58.78         36.32        20.39 o                         
   1  16   4        540.36        498.39        27.69 o                         
   2  16   4       1372.58       1397.50        44.13 o                         
   3  16   4       1004.20        963.75        35.08 o                         
  -2  17   4        937.86        980.56        48.90 o                         
  -1  17   4         93.52         84.98        23.00 o                         
   0  17   4        191.20        185.71        23.96 o                         
   1  17   4        417.81        402.10        32.26 o                         
   2  17   4        540.14        554.51        28.44 o                         
  -9   0   5       2102.28       2136.18        67.72 o                         
  -7   0   5       8586.00       8528.80       148.09 o                         
  -5   0   5       4161.22       4180.12        56.03 o                         
  -3   0   5      35367.18      34367.07       412.37 o                         
  -1   0   5       3338.13       3530.06        44.10 o                         
   3   0   5        320.72        280.76         8.87 o                         
   5   0   5       5016.20       4997.78        72.78 o                         
   7   0   5       2911.59       2851.03       103.78 o                         
   9   0   5          8.13         37.42        36.10 o                         
  -9   1   5          0.29         48.09        22.27 o                         
  -8   1   5        578.09        623.92        26.98 o                         
  -7   1   5       2404.59       2460.84        47.73 o                         
  -6   1   5        234.39        225.13        11.08 o                         
  -5   1   5        435.81        458.58        12.48 o                         
  -4   1   5        288.77        359.86        10.54 o                         
  -3   1   5       3719.90       3672.59        32.76 o                         
  -2   1   5      15689.99      15806.19       119.36 o                         
  -1   1   5        402.51        396.64         6.29 o                         
   0   1   5        262.05        277.34         9.63 o                         
   1   1   5       2982.04       3066.35        35.78 o                         
   2   1   5       1019.61       1009.32        15.26 o                         
   3   1   5       6248.96       6320.09        64.91 o                         
   4   1   5       6488.13       6668.48        75.91 o                         
   5   1   5       1491.35       1452.54        22.16 o                         
   6   1   5         45.52         63.32         9.93 o                         
   7   1   5       5420.07       5327.15        69.28 o                         
   8   1   5       3143.75       3087.37        71.15 o                         
   9   1   5         27.04         71.87        24.83 o                         
  -9   2   5        345.31        321.87        26.34 o                         
  -8   2   5        207.47        209.69        20.70 o                         
  -7   2   5         31.44         25.64        14.28 o                         
  -6   2   5      12119.53      12037.98       107.51 o                         
  -5   2   5       1110.30       1077.09        18.51 o                         
  -4   2   5       6789.30       6785.26        62.55 o                         
  -3   2   5        187.94        179.01         7.05 o                         
  -2   2   5      11603.46      11813.83        94.60 o                         
  -1   2   5       4447.23       4336.62        42.97 o                         
   0   2   5      18223.82      18152.67       175.79 o                         
   1   2   5         26.11         40.83         4.20 o                         
   2   2   5          3.79         14.24         3.14 o                         
   3   2   5       1559.68       1628.64        19.85 o                         
   4   2   5       5999.99       5828.50        59.14 o                         
   5   2   5       5925.42       5848.60        61.30 o                         
   6   2   5        471.93        494.08        16.41 o                         
   7   2   5         86.37        112.25        14.88 o                         
   8   2   5        828.91        796.30        26.00 o                         
  -9   3   5       1941.46       2018.01        46.03 o                         
  -8   3   5       1516.01       1539.89        39.08 o                         
  -7   3   5       1408.14       1380.49        31.70 o                         
  -6   3   5        212.57        237.58        14.60 o                         
  -5   3   5       7361.36       7223.01        67.64 o                         
  -4   3   5        255.67        215.43         8.97 o                         
  -3   3   5         19.86         36.15         5.96 o                         
  -2   3   5       2067.47       2093.94        22.18 o                         
  -1   3   5      14339.33      14140.92       122.94 o                         
   0   3   5      11970.54      11733.54       108.03 o                         
   1   3   5       1248.44       1140.07        13.81 o                         
   2   3   5       1504.41       1461.45        19.03 o                         
   3   3   5       6554.57       6633.18        65.15 o                         
   4   3   5       5007.87       4967.57        52.23 o                         
   5   3   5       3900.47       3912.36        45.16 o                         
   6   3   5        973.68        924.23        25.97 o                         
   7   3   5          4.96         26.93        20.49 o                         
   8   3   5        296.35        255.19        30.47 o                         
  -9   4   5        197.77        165.70        23.64 o                         
  -8   4   5        442.37        455.46        24.79 o                         
  -7   4   5         76.19         96.21        18.66 o                         
  -6   4   5       1001.42        959.88        20.73 o                         
  -5   4   5        416.77        478.17        13.85 o                         
  -4   4   5       4299.27       4275.23        41.16 o                         
  -3   4   5       2882.01       2944.99        33.10 o                         
  -2   4   5        778.54        689.49        11.69 o                         
  -1   4   5         39.17         28.96         3.67 o                         
   0   4   5       1700.90       1667.50        15.00 o                         
   1   4   5        504.88        585.41        10.66 o                         
   2   4   5      15797.67      15917.15       132.57 o                         
   3   4   5       3643.48       3468.87        40.57 o                         
   4   4   5        107.57        107.44         8.74 o                         
   5   4   5        459.73        477.84        18.01 o                         
   6   4   5       5692.61       5637.07        78.11 o                         
   7   4   5        414.88        439.95        20.99 o                         
   8   4   5        647.85        609.60        26.39 o                         
  -9   5   5        224.74        193.78        47.51 o                         
  -8   5   5       8330.85       8603.78       189.19 o                         
  -7   5   5       2079.75       2032.37        41.96 o                         
  -6   5   5       2956.77       2945.12        41.50 o                         
  -5   5   5        977.75        960.90        19.04 o                         
  -4   5   5      16914.38      16331.07       132.83 o                         
  -3   5   5         17.73         25.54         6.39 o                         
  -2   5   5       3564.60       3321.23        31.30 o                         
  -1   5   5        700.13        663.28        10.35 o                         
   0   5   5       2657.91       2456.48        21.79 o                         
   1   5   5        808.07        790.56        12.20 o                         
   2   5   5      15807.01      15521.78       129.66 o                         
   3   5   5         22.77         28.32         4.97 o                         
   4   5   5          0.71         18.24         8.72 o                         
   5   5   5        308.63        331.56        14.28 o                         
   6   5   5       4051.91       3985.69        55.27 o                         
   7   5   5         34.36         53.63        15.13 o                         
   8   5   5        323.94        331.43        38.01 o                         
  -9   6   5        110.48         98.87        23.22 o                         
  -8   6   5        167.79        138.57        21.77 o                         
  -7   6   5        137.67        185.91        22.17 o                         
  -6   6   5        174.02        183.93        18.31 o                         
  -5   6   5         52.00         55.47         9.45 o                         
  -4   6   5        105.12        118.36         9.15 o                         
  -3   6   5       4577.88       4812.72        45.26 o                         
  -2   6   5       2680.87       2542.76        26.29 o                         
  -1   6   5       3062.02       3072.62        30.44 o                         
   0   6   5        149.44        164.46         5.48 o                         
   1   6   5         11.73         16.10         3.92 o                         
   2   6   5       4939.30       4967.33        52.85 o                         
   3   6   5       5488.08       5262.79        51.76 o                         
   4   6   5       4979.63       5035.01        55.03 o                         
   5   6   5       1258.32       1232.93        26.07 o                         
   6   6   5       1510.44       1468.46        31.18 o                         
   7   6   5       2087.81       2073.04        39.77 o                         
   8   6   5        778.85        734.40        36.53 o                         
  -9   7   5        286.64        269.22        27.21 o                         
  -8   7   5         47.40         48.35        21.03 o                         
  -7   7   5        275.85        303.09        22.36 o                         
  -6   7   5       1200.17       1251.27        33.45 o                         
  -5   7   5       5878.10       5803.77        65.93 o                         
  -4   7   5         93.83         93.57        10.17 o                         
  -3   7   5         38.16         63.47         7.63 o                         
  -2   7   5        509.71        476.68        13.51 o                         
  -1   7   5      10322.64      10344.73        84.89 o                         
   0   7   5       5489.94       5422.79        45.13 o                         
   1   7   5       1055.43       1029.97        12.77 o                         
   2   7   5        702.49        718.16        10.41 o                         
   3   7   5       7117.19       7311.50        62.98 o                         
   4   7   5       3224.86       3291.21        38.84 o                         
   5   7   5       2411.11       2376.53        38.00 o                         
   6   7   5          3.61         22.02        14.08 o                         
   7   7   5          6.54          2.08        16.98 o                         
   8   7   5        953.13       1029.48        49.99 o                         
  -8   8   5          7.62         11.99        20.29 o                         
  -7   8   5       2134.71       2135.15        48.05 o                         
  -6   8   5       4959.65       5060.07        72.80 o                         
  -5   8   5        629.53        600.54        23.12 o                         
  -4   8   5        824.43        810.88        20.10 o                         
  -3   8   5       3034.93       2985.92        32.61 o                         
  -2   8   5       3602.90       3501.96        37.00 o                         
  -1   8   5         45.05         58.20         6.36 o                         
   0   8   5       9770.79       9576.07        76.42 o                         
   1   8   5       2676.30       2722.59        25.67 o                         
   2   8   5        164.85        168.00         7.47 o                         
   3   8   5        767.49        760.99        16.21 o                         
   4   8   5       1860.59       1894.59        25.79 o                         
   5   8   5        944.42        937.51        17.20 o                         
   6   8   5        859.19        968.21        50.01 o                         
   7   8   5        335.78        295.66        22.51 o                         
  -8   9   5         82.28         77.00        37.56 o                         
  -7   9   5        611.86        579.59        28.12 o                         
  -6   9   5         45.43         43.22        18.28 o                         
  -5   9   5        770.57        786.38        58.21 o                         
  -4   9   5        358.36        368.39        19.46 o                         
  -3   9   5       3903.84       3850.68        40.10 o                         
  -2   9   5       2361.92       2308.55        28.55 o                         
  -1   9   5         78.42        102.79         7.86 o                         
   0   9   5          2.35         12.82         6.85 o                         
   1   9   5       5940.09       5886.55        46.93 o                         
   2   9   5        239.10        235.66         9.32 o                         
   3   9   5       2599.56       2655.13        27.73 o                         
   4   9   5        317.48        320.90        15.12 o                         
   5   9   5       2394.99       2331.36        37.29 o                         
   6   9   5        141.83        127.97        18.28 o                         
   7   9   5       2230.22       2296.26        80.01 o                         
  -8  10   5          6.01        -18.43        21.72 o                         
  -7  10   5       2250.39       2214.39        51.98 o                         
  -6  10   5       1445.47       1504.67        41.40 o                         
  -5  10   5       2694.80       2758.05        54.72 o                         
  -4  10   5        310.56        382.20        21.97 o                         
  -3  10   5       9105.82       8980.34       100.32 o                         
  -2  10   5         21.45         27.84         8.47 o                         
  -1  10   5         62.14         75.18         7.62 o                         
   0  10   5       2543.82       2487.98        25.39 o                         
   1  10   5       9277.97       9276.01        79.75 o                         
   2  10   5         39.82         51.75         8.89 o                         
   3  10   5       1788.92       1852.64        32.06 o                         
   4  10   5        684.61        670.68        22.16 o                         
   5  10   5       1467.33       1430.68        33.30 o                         
   6  10   5        312.56        314.18        25.12 o                         
   7  10   5        186.66        190.58        32.34 o                         
  -7  11   5        627.92        658.10        31.08 o                         
  -6  11   5        406.64        415.27        26.60 o                         
  -5  11   5       1448.41       1411.87        43.49 o                         
  -4  11   5        101.64        103.81        17.23 o                         
  -3  11   5        507.39        474.91        29.06 o                         
  -2  11   5       3979.12       3875.25        56.95 o                         
  -1  11   5       4275.59       4326.04        50.20 o                         
   0  11   5        238.46        234.99        12.23 o                         
   1  11   5        856.99        888.94        19.60 o                         
   2  11   5       1184.13       1222.36        22.44 o                         
   3  11   5       2223.57       2197.88        28.60 o                         
   4  11   5       2136.38       2093.82        35.25 o                         
   5  11   5        143.35        129.90        12.04 o                         
   6  11   5         15.30          4.18        11.08 o                         
  -7  12   5        578.88        504.67        31.97 o                         
  -6  12   5       1356.24       1334.11        48.61 o                         
  -5  12   5        540.18        582.09        32.04 o                         
  -4  12   5        646.86        666.58        30.49 o                         
  -3  12   5          4.01          4.08        17.13 o                         
  -2  12   5       3417.47       3404.57        83.41 o                         
  -1  12   5       2954.17       2960.40        40.90 o                         
   0  12   5       3190.44       3169.11        41.69 o                         
   1  12   5        677.25        714.10        20.25 o                         
   2  12   5        131.37        159.41        11.84 o                         
   3  12   5       2276.59       2336.08        32.38 o                         
   4  12   5       1205.75       1296.36        41.61 o                         
   5  12   5        810.44        847.88        22.19 o                         
   6  12   5         62.00         76.53        18.11 o                         
  -6  13   5         54.90         41.27        26.77 o                         
  -5  13   5       2022.52       2085.75        54.67 o                         
  -4  13   5       3070.19       3041.72        61.93 o                         
  -3  13   5        252.37        295.12        25.98 o                         
  -2  13   5       4470.16       4421.23        61.42 o                         
  -1  13   5       2500.47       2518.01        39.76 o                         
   0  13   5       2049.39       2171.39        41.03 o                         
   1  13   5        360.56        395.70        16.71 o                         
   2  13   5       2333.02       2407.74        51.91 o                         
   3  13   5        270.49        256.34        15.49 o                         
   4  13   5        199.50        183.70        16.59 o                         
   5  13   5       1018.54       1006.82        30.21 o                         
  -6  14   5        241.19        217.59        29.69 o                         
  -5  14   5          5.80         18.21        33.59 o                         
  -4  14   5       1561.92       1587.51        59.13 o                         
  -3  14   5          8.24         41.67        20.61 o                         
  -2  14   5       1271.50       1285.71        38.38 o                         
  -1  14   5         23.94         38.46        14.44 o                         
   0  14   5        296.50        306.65        18.70 o                         
   1  14   5         30.36         31.04        14.49 o                         
   2  14   5       1887.92       1859.31        33.19 o                         
   3  14   5        256.41        230.04        23.24 o                         
   4  14   5        195.82        188.31        15.36 o                         
   5  14   5        157.15        133.37        28.31 o                         
  -5  15   5       1134.15        871.05        45.15 o                         
  -4  15   5       3753.13       3897.55        79.55 o                         
  -3  15   5        113.41         93.04        28.05 o                         
  -2  15   5        526.65        480.15        32.07 o                         
  -1  15   5       1322.74       1392.82        39.53 o                         
   0  15   5        687.78        666.51        43.62 o                         
   1  15   5       1097.77       1121.84        32.47 o                         
   2  15   5       2379.25       2491.78        53.37 o                         
   3  15   5         41.03         48.05        16.15 o                         
   4  15   5        270.81        215.89        32.81 o                         
  -4  16   5        224.12        194.33        28.82 o                         
  -3  16   5        324.84        321.67        28.13 o                         
  -2  16   5        572.62        567.79        33.52 o                         
  -1  16   5        419.70        447.01        30.29 o                         
   0  16   5       1102.43       1104.63        64.56 o                         
   1  16   5         19.98         54.17        20.03 o                         
   2  16   5         65.95         79.29        24.44 o                         
   3  16   5        764.43        754.34        29.55 o                         
  -2  17   5        106.28        126.39        27.91 o                         
  -1  17   5        640.16        566.73        35.51 o                         
   0  17   5        740.04        774.93        49.67 o                         
   1  17   5         25.20         20.77        20.59 o                         
  -8   0   6       4501.78       4717.40       100.09 o                         
  -6   0   6       9294.33       9353.13       148.82 o                         
  -4   0   6       4743.15       4928.81        63.24 o                         
  -2   0   6      26907.42      26329.80       303.03 o                         
   0   0   6       1603.08       1493.62        27.57 o                         
   2   0   6       9705.39       9422.04       144.31 o                         
   4   0   6       8400.68       8655.65       105.32 o                         
   6   0   6        264.40        266.71        26.35 o                         
   8   0   6       1171.12       1304.23        65.14 o                         
  -9   1   6        332.64        314.99        27.78 o                         
  -8   1   6          3.47          1.41        17.87 o                         
  -7   1   6       1023.08       1017.99        29.39 o                         
  -6   1   6       1463.79       1502.03        23.80 o                         
  -5   1   6       3869.76       4045.40        45.85 o                         
  -4   1   6        887.85        923.04        14.94 o                         
  -3   1   6        207.19        238.14         7.68 o                         
  -2   1   6       6826.51       6592.39        54.95 o                         
  -1   1   6       6498.49       6506.65        58.55 o                         
   0   1   6       2265.03       2255.28        25.32 o                         
   1   1   6       5022.26       5079.72        57.13 o                         
   2   1   6       8553.08       8838.25        96.64 o                         
   3   1   6       2694.90       2775.65        35.80 o                         
   4   1   6       5064.52       4888.80        53.66 o                         
   5   1   6       2314.99       2251.59        29.83 o                         
   6   1   6        737.04        745.61        18.04 o                         
   7   1   6         57.09         78.70        17.21 o                         
   8   1   6       2494.42       2532.32        59.07 o                         
  -9   2   6       2761.53       2790.52        90.26 o                         
  -8   2   6        572.96        629.39        26.25 o                         
  -7   2   6        966.65       1010.53        29.81 o                         
  -6   2   6         98.14        122.77        11.16 o                         
  -5   2   6       7176.01       7146.30        67.88 o                         
  -4   2   6       3182.79       3158.49        32.59 o                         
  -3   2   6       5437.28       5383.39        50.03 o                         
  -2   2   6       4585.43       4773.92        41.45 o                         
  -1   2   6      10094.73      10394.75        91.51 o                         
   0   2   6       7656.14       7700.44        92.53 o                         
   1   2   6       4110.81       3876.07        41.37 o                         
   2   2   6       2696.65       2742.42        40.77 o                         
   3   2   6         26.71         21.57         4.38 o                         
   4   2   6        806.57        848.04        15.01 o                         
   5   2   6       1969.41       1936.91        26.77 o                         
   6   2   6       2040.94       2006.78        31.22 o                         
   7   2   6        570.70        616.38        21.97 o                         
   8   2   6          0.72         25.48        22.38 o                         
  -9   3   6        150.70        128.30        22.62 o                         
  -8   3   6       2621.61       2672.18        51.44 o                         
  -7   3   6        892.72        949.91        30.95 o                         
  -6   3   6       1746.54       1761.78        41.00 o                         
  -5   3   6        867.35        905.47        18.22 o                         
  -4   3   6      19630.80      19496.44       156.36 o                         
  -3   3   6       8155.12       8345.33        73.95 o                         
  -2   3   6       3968.31       4329.50        45.21 o                         
  -1   3   6        497.17        493.12         8.27 o                         
   0   3   6       7110.90       7051.58        71.64 o                         
   1   3   6       3928.19       3876.87        41.55 o                         
   2   3   6      10800.87      11417.11       106.55 o                         
   3   3   6       2509.37       2533.85        28.61 o                         
   4   3   6        366.67        404.91        18.84 o                         
   5   3   6       1969.76       1982.82        34.49 o                         
   6   3   6       3712.59       3661.06        50.35 o                         
   7   3   6        485.66        456.39        29.07 o                         
   8   3   6        209.51        159.13        21.28 o                         
  -9   4   6          4.42         -3.85        21.97 o                         
  -8   4   6         60.29         89.72        19.32 o                         
  -7   4   6        542.64        610.83        25.43 o                         
  -6   4   6        411.56        472.66        22.67 o                         
  -5   4   6       1152.14       1072.89        21.30 o                         
  -4   4   6         14.21         23.22         7.48 o                         
  -3   4   6        722.06        629.08        12.65 o                         
  -2   4   6        536.49        517.60        11.42 o                         
  -1   4   6       2974.10       2711.65        24.97 o                         
   0   4   6       1165.13       1077.93        14.57 o                         
   1   4   6        507.02        476.91         9.23 o                         
   2   4   6        850.27        861.94        12.88 o                         
   3   4   6       8434.51       8149.35        85.18 o                         
   4   4   6       2512.19       2546.41        56.83 o                         
   5   4   6         67.82         82.03        10.67 o                         
   6   4   6       1065.36       1081.40        27.60 o                         
   7   4   6       4922.14       4863.14        73.00 o                         
   8   4   6        236.66        257.22        25.27 o                         
  -9   5   6         29.94         -4.28        45.80 o                         
  -8   5   6        197.31        193.08        22.68 o                         
  -7   5   6       6806.08       7022.90       101.35 o                         
  -6   5   6        387.01        438.03        22.55 o                         
  -5   5   6       2627.96       2546.52        31.09 o                         
  -4   5   6        280.12        319.06        11.15 o                         
  -3   5   6      21632.45      21626.93       189.91 o                         
  -2   5   6       1323.99       1523.37        17.98 o                         
  -1   5   6      16393.51      16406.06       135.48 o                         
   0   5   6        352.97        327.90         6.53 o                         
   1   5   6       3897.14       4091.11        42.72 o                         
   2   5   6        632.96        715.33        12.49 o                         
   3   5   6       5671.77       5491.68        56.87 o                         
   4   5   6         42.09         51.01         7.67 o                         
   5   5   6        874.13        854.07        19.98 o                         
   6   5   6         17.97         45.61        13.08 o                         
   7   5   6       2678.60       2747.25        45.06 o                         
   8   5   6         54.36         50.03        24.27 o                         
  -9   6   6       1369.16       1326.20        50.46 o                         
  -8   6   6         38.39         48.94        20.70 o                         
  -7   6   6        358.36        307.54        22.01 o                         
  -6   6   6       4653.22       4785.01        81.77 o                         
  -5   6   6       4771.89       4700.26        48.01 o                         
  -4   6   6       2173.09       2122.47        29.46 o                         
  -3   6   6        490.24        533.06        12.76 o                         
  -2   6   6        745.64        676.75        12.49 o                         
  -1   6   6       7033.47       7181.96        63.34 o                         
   0   6   6       5336.39       5312.28        43.35 o                         
   1   6   6        117.30        123.13         7.68 o                         
   2   6   6        470.89        477.20        12.32 o                         
   3   6   6       1657.36       1660.60        24.15 o                         
   4   6   6       5340.39       5309.08        57.22 o                         
   5   6   6        456.49        470.55        16.99 o                         
   6   6   6       2395.34       2315.80        49.26 o                         
   7   6   6       1204.46       1183.87        39.76 o                         
   8   6   6        343.24        311.70        28.80 o                         
  -9   7   6         49.07         40.67        31.12 o                         
  -8   7   6       2605.02       2573.10        54.07 o                         
  -7   7   6         37.37         54.31        19.34 o                         
  -6   7   6       1771.05       1767.97        51.90 o                         
  -5   7   6        517.98        520.76        22.34 o                         
  -4   7   6      12351.49      12399.07       104.56 o                         
  -3   7   6       2458.59       2478.53        28.09 o                         
  -2   7   6         10.22         23.07         6.71 o                         
  -1   7   6       1447.49       1487.72        18.21 o                         
   0   7   6       3242.76       3172.61        27.69 o                         
   1   7   6       4089.70       4017.36        34.94 o                         
   2   7   6        367.61        351.59        10.85 o                         
   3   7   6         33.57         41.10         7.99 o                         
   4   7   6         17.84         29.85        15.84 o                         
   5   7   6       5156.41       5179.97        71.23 o                         
   6   7   6        733.34        757.57        23.48 o                         
   7   7   6        257.33        260.50        21.28 o                         
   8   7   6        920.69        906.48        47.68 o                         
  -8   8   6         76.51        110.10        24.28 o                         
  -7   8   6        315.57        303.23        25.16 o                         
  -6   8   6       2489.75       2533.01        64.51 o                         
  -5   8   6       2895.36       2965.92        48.87 o                         
  -4   8   6       1304.22       1392.96        34.30 o                         
  -3   8   6       2080.54       2000.26        25.44 o                         
  -2   8   6       7498.24       7531.24        69.36 o                         
  -1   8   6       1670.04       1684.73        20.53 o                         
   0   8   6        329.10        318.36         8.76 o                         
   1   8   6      12906.03      13042.72       101.03 o                         
   2   8   6       3362.68       3364.29        40.42 o                         
   3   8   6        618.70        590.26        17.25 o                         
   4   8   6         69.60         82.05        11.70 o                         
   5   8   6       2801.29       2669.48        48.81 o                         
   6   8   6       1463.98       1433.69        34.40 o                         
   7   8   6       1950.05       1784.45        51.83 o                         
  -8   9   6        334.96        264.12        64.00 o                         
  -7   9   6          1.62         22.44        23.92 o                         
  -6   9   6        499.33        478.06        24.78 o                         
  -5   9   6        108.04         72.82        19.50 o                         
  -4   9   6        296.43        286.97        16.13 o                         
  -3   9   6        307.28        305.74        12.00 o                         
  -2   9   6       3629.24       3562.45        36.78 o                         
  -1   9   6          3.71          3.75         6.83 o                         
   0   9   6        586.65        637.25        12.30 o                         
   1   9   6        501.43        512.02        10.87 o                         
   2   9   6       2922.86       2962.53        30.37 o                         
   3   9   6        335.10        314.41        15.36 o                         
   4   9   6       3629.50       3672.52        57.07 o                         
   5   9   6         61.99         52.91         8.55 o                         
   6   9   6        845.29        815.69        38.71 o                         
   7   9   6          2.37        -13.00        23.15 o                         
  -8  10   6       1670.05       1645.07        54.89 o                         
  -7  10   6        352.23        354.98        26.90 o                         
  -6  10   6       3102.57       3144.34        64.67 o                         
  -5  10   6        680.34        648.03        29.70 o                         
  -4  10   6        180.44        219.74        19.90 o                         
  -3  10   6       3225.53       3181.01        49.21 o                         
  -2  10   6       8061.43       8038.86        83.73 o                         
  -1  10   6       1757.65       1797.75        21.73 o                         
   0  10   6         23.25         40.13         7.44 o                         
   1  10   6       1999.06       2045.28        24.45 o                         
   2  10   6       4931.47       4955.15        54.89 o                         
   3  10   6        571.76        576.23        21.63 o                         
   4  10   6        797.68        820.85        41.90 o                         
   5  10   6        272.75        274.08        17.83 o                         
   6  10   6        340.22        346.92        35.26 o                         
   7  10   6        236.37        177.18        62.11 o                         
  -7  11   6        445.61        420.00        28.70 o                         
  -6  11   6        330.58        301.66        24.87 o                         
  -5  11   6        753.61        730.31        32.44 o                         
  -4  11   6        842.53        910.86        37.78 o                         
  -3  11   6         26.51         38.67        14.74 o                         
  -2  11   6       2950.07       2947.19        40.52 o                         
  -1  11   6       1798.28       1850.99        27.74 o                         
   0  11   6       4926.98       4939.49        56.84 o                         
   1  11   6       5100.42       5136.03        57.81 o                         
   2  11   6        357.30        387.85        13.63 o                         
   3  11   6       1223.37       1235.69        21.96 o                         
   4  11   6       1883.71       1879.07        41.88 o                         
   5  11   6       1972.71       2049.89        53.00 o                         
   6  11   6        264.39        248.24        29.46 o                         
  -7  12   6         26.49         25.98        24.15 o                         
  -6  12   6         20.55         15.34        23.21 o                         
  -5  12   6       1884.07       1927.54        52.89 o                         
  -4  12   6       1546.41       1620.15        49.69 o                         
  -3  12   6        128.56        132.05        18.96 o                         
  -2  12   6        512.23        528.33        21.12 o                         
  -1  12   6       4289.81       4220.81        46.54 o                         
   0  12   6       4666.85       4615.79        53.92 o                         
   1  12   6         32.58         28.28         9.95 o                         
   2  12   6         39.75         46.79        11.02 o                         
   3  12   6        401.26        415.92        13.99 o                         
   4  12   6       1180.95       1245.68        60.45 o                         
   5  12   6        870.26        918.81        39.65 o                         
   6  12   6       1527.61       1578.74        73.28 o                         
  -6  13   6        200.24        198.75        44.27 o                         
  -5  13   6        938.62        936.55        42.92 o                         
  -4  13   6       1327.24       1311.04        48.48 o                         
  -3  13   6       1398.07       1517.56        43.22 o                         
  -2  13   6        157.77        152.06        15.76 o                         
  -1  13   6        165.70        179.67        15.38 o                         
   0  13   6       2808.94       2820.21        38.67 o                         
   1  13   6        471.11        448.78        17.60 o                         
   2  13   6       1256.23       1227.57        29.97 o                         
   3  13   6       2134.86       2093.64        30.21 o                         
   4  13   6        409.16        449.75        31.71 o                         
   5  13   6         98.62         97.52        33.68 o                         
  -5  14   6          4.93        -18.02        27.89 o                         
  -4  14   6        182.44        137.51        24.10 o                         
  -3  14   6       2174.26       2267.08        50.30 o                         
  -2  14   6         42.17         39.35        16.13 o                         
  -1  14   6       1925.35       1986.42        38.91 o                         
   0  14   6        410.81        398.63        22.34 o                         
   1  14   6        385.07        376.31        19.50 o                         
   2  14   6        182.41        157.03        21.77 o                         
   3  14   6       4697.26       4844.27        60.95 o                         
   4  14   6         18.10          6.41        23.68 o                         
  -5  15   6        238.95        175.78        35.21 o                         
  -4  15   6        301.27        226.53        29.73 o                         
  -3  15   6        889.05        775.75        35.57 o                         
  -2  15   6        261.49        250.72        22.98 o                         
  -1  15   6        500.84        498.42        35.63 o                         
   0  15   6       1070.71       1096.64        30.93 o                         
   1  15   6       1505.55       1573.58        40.41 o                         
   2  15   6        755.25        804.93        26.25 o                         
   3  15   6        340.33        298.98        21.13 o                         
   4  15   6         39.62         72.99        41.18 o                         
  -3  16   6        957.75        915.22        71.86 o                         
  -2  16   6        336.76        307.42        39.82 o                         
  -1  16   6        934.64        922.20        42.29 o                         
   0  16   6       1195.11       1143.15        41.19 o                         
   1  16   6        527.77        510.45        32.97 o                         
   2  16   6         69.07         79.14        22.08 o                         
  -1  17   6       1017.78       1045.22        74.33 o                         
   0  17   6        623.79        580.50        28.41 o                         
  -9   0   7       4752.00       4660.40       103.38 o                         
  -7   0   7       3407.19       3567.53        71.08 o                         
  -5   0   7       9986.99      10500.31       156.98 o                         
  -3   0   7         25.79          3.11         7.31 o                         
  -1   0   7      16628.25      16351.87       190.14 o                         
   1   0   7       4888.55       4994.56        69.44 o                         
   3   0   7       4802.38       4866.65        61.60 o                         
   5   0   7       2199.99       2172.93        42.13 o                         
   7   0   7         37.62         50.14        21.15 o                         
  -9   1   7        548.47        553.24        28.02 o                         
  -8   1   7        344.53        336.46        25.17 o                         
  -7   1   7         10.42          2.87        15.29 o                         
  -6   1   7        448.24        497.44        19.65 o                         
  -5   1   7       2119.34       2021.21        28.97 o                         
  -4   1   7       2355.71       2260.92        28.34 o                         
  -3   1   7        539.11        687.74        13.18 o                         
  -2   1   7       1545.65       1509.69        16.06 o                         
  -1   1   7       9445.87       9445.61        83.90 o                         
   0   1   7       5772.18       5907.69        60.76 o                         
   1   1   7       7901.76       8033.85        88.13 o                         
   2   1   7       5999.51       5952.60        74.49 o                         
   3   1   7       3848.71       3735.35        36.44 o                         
   4   1   7       1141.20       1150.64        17.32 o                         
   5   1   7       6163.57       6000.92        62.22 o                         
   6   1   7       3408.95       3341.87        48.62 o                         
   7   1   7        197.44        186.58        18.24 o                         
   8   1   7         32.79         14.33        22.36 o                         
  -9   2   7         34.90         69.44        21.63 o                         
  -8   2   7       4285.40       4382.79        66.82 o                         
  -7   2   7        407.44        473.07        26.09 o                         
  -6   2   7        942.74        953.45        25.22 o                         
  -5   2   7         35.15         55.53         8.82 o                         
  -4   2   7       2765.25       2724.45        29.69 o                         
  -3   2   7       4884.66       4890.99        46.62 o                         
  -2   2   7       3233.75       2990.62        27.97 o                         
  -1   2   7       3995.76       3966.99        40.18 o                         
   0   2   7       1005.59       1196.98        20.32 o                         
   1   2   7       6491.49       6461.95        66.62 o                         
   2   2   7       9577.34       9691.46       115.45 o                         
   3   2   7       4909.15       4719.71        69.20 o                         
   4   2   7        200.06        215.39         8.89 o                         
   5   2   7       1290.65       1292.95        20.90 o                         
   6   2   7       1285.81       1274.87        24.43 o                         
   7   2   7       1845.28       1823.88        32.86 o                         
   8   2   7        450.14        466.57        29.16 o                         
  -9   3   7       1253.42       1292.78        41.28 o                         
  -8   3   7        122.42         99.73        19.77 o                         
  -7   3   7       4339.12       4503.93        90.94 o                         
  -6   3   7       1856.45       1848.53        33.20 o                         
  -5   3   7        140.19        167.07        11.30 o                         
  -4   3   7         28.62         38.19         7.65 o                         
  -3   3   7      11670.41      11628.65        91.56 o                         
  -2   3   7       4220.23       4042.76        38.84 o                         
  -1   3   7         49.76        108.64         5.34 o                         
   0   3   7       1916.68       1961.96        30.79 o                         
   1   3   7      11583.72      12177.43       112.82 o                         
   2   3   7       3978.12       4057.74        62.09 o                         
   3   3   7       4599.75       4521.02        50.12 o                         
   4   3   7        186.04        212.49        12.65 o                         
   5   3   7         48.04         70.38         9.82 o                         
   6   3   7       1341.90       1309.70        26.49 o                         
   7   3   7       1125.89       1170.32        50.96 o                         
   8   3   7        242.04        286.58        27.83 o                         
  -9   4   7        100.59        103.01        27.92 o                         
  -8   4   7         39.89         71.76        20.80 o                         
  -7   4   7        118.94        103.05        18.05 o                         
  -6   4   7       3374.04       3514.57        54.16 o                         
  -5   4   7       1840.00       1835.57        25.79 o                         
  -4   4   7       1633.62       1534.01        21.49 o                         
  -3   4   7       2174.26       2152.37        28.55 o                         
  -2   4   7       2342.34       2252.06        24.54 o                         
  -1   4   7        288.65        313.04         6.55 o                         
   0   4   7      31077.79      32036.06       335.68 o                         
   1   4   7       3658.76       3713.49        40.55 o                         
   2   4   7        360.78        382.78         9.13 o                         
   3   4   7       1779.03       1691.80        24.48 o                         
   4   4   7      11039.46      10810.71       134.28 o                         
   5   4   7        762.00        767.16        23.85 o                         
   6   4   7       1114.14       1118.67        27.57 o                         
   7   4   7       1315.48       1385.43        39.48 o                         
   8   4   7       2169.67       2124.81        63.11 o                         
  -9   5   7        138.10        164.58        33.84 o                         
  -8   5   7         14.12         11.22        18.90 o                         
  -7   5   7        109.02        118.79        18.86 o                         
  -6   5   7       9482.10       9531.07       123.60 o                         
  -5   5   7        218.58        248.54        13.58 o                         
  -4   5   7       2680.94       2639.23        32.36 o                         
  -3   5   7       2154.30       2152.44        26.51 o                         
  -2   5   7       7650.45       7774.42        68.79 o                         
  -1   5   7        109.25         79.34         4.98 o                         
   0   5   7      12877.12      12770.56       119.65 o                         
   1   5   7         56.29         92.30         5.60 o                         
   2   5   7        112.54        114.74         9.55 o                         
   3   5   7         85.46         57.33         6.37 o                         
   4   5   7       4506.24       4448.97        53.68 o                         
   5   5   7        107.60        140.20        11.69 o                         
   6   5   7         14.28         25.44        13.71 o                         
   7   5   7        199.30        171.44        16.62 o                         
   8   5   7        229.84        174.42        27.79 o                         
  -9   6   7        475.75        560.94        32.35 o                         
  -8   6   7        145.25        116.26        27.00 o                         
  -7   6   7        406.98        388.13        28.89 o                         
  -6   6   7        416.87        402.29        22.84 o                         
  -5   6   7       1471.81       1446.12        29.10 o                         
  -4   6   7       3973.85       3761.05        39.02 o                         
  -3   6   7       4186.22       4070.06        39.49 o                         
  -2   6   7        656.67        763.59        14.05 o                         
  -1   6   7         47.38         52.30         5.33 o                         
   0   6   7       3872.47       3777.84        38.20 o                         
   1   6   7       3024.05       2902.07        35.95 o                         
   2   6   7       2850.93       3005.97        33.35 o                         
   3   6   7        590.94        593.49        16.79 o                         
   4   6   7       4903.54       4759.66        61.85 o                         
   5   6   7       4136.27       4104.74        54.01 o                         
   6   6   7        538.61        523.78        21.98 o                         
   7   6   7       1292.06       1335.58        38.30 o                         
   8   6   7         67.65         97.96        28.00 o                         
  -9   7   7        286.49        232.22        28.29 o                         
  -8   7   7       1139.00       1132.68        39.85 o                         
  -7   7   7       1426.09       1378.24        40.02 o                         
  -6   7   7        259.15        244.55        20.28 o                         
  -5   7   7       2516.36       2480.67        50.09 o                         
  -4   7   7       3356.46       3327.02        36.23 o                         
  -3   7   7       1942.23       1846.17        26.32 o                         
  -2   7   7       1362.66       1295.17        18.43 o                         
  -1   7   7        384.65        395.84        10.20 o                         
   0   7   7       1015.75       1065.89        14.31 o                         
   1   7   7       5984.81       6024.99        62.47 o                         
   2   7   7       7786.87       7720.04        78.20 o                         
   3   7   7       3409.15       3484.36        41.49 o                         
   4   7   7        398.88        415.92        32.45 o                         
   5   7   7        831.45        759.36        26.29 o                         
   6   7   7       3891.68       3788.80        53.06 o                         
   7   7   7        363.88        361.60        20.83 o                         
  -8   8   7       3945.97       3939.33        82.68 o                         
  -7   8   7       1579.43       1557.82        47.08 o                         
  -6   8   7        895.62        902.47        32.28 o                         
  -5   8   7       1763.28       1793.26        40.21 o                         
  -4   8   7       3347.26       3221.51        51.05 o                         
  -3   8   7        159.81        189.25        10.08 o                         
  -2   8   7      10928.13      10887.08       101.13 o                         
  -1   8   7       6140.47       6156.42        56.72 o                         
   0   8   7        377.74        421.13         9.64 o                         
   1   8   7         23.29         26.67         6.60 o                         
   2   8   7        739.72        758.19        15.88 o                         
   3   8   7       1731.92       1720.84        28.41 o                         
   4   8   7        487.81        507.89        18.74 o                         
   5   8   7          5.78         15.01        18.78 o                         
   6   8   7        856.20        829.92        36.50 o                         
   7   8   7        477.85        471.64        30.53 o                         
  -8   9   7          1.82        -16.92        28.22 o                         
  -7   9   7        440.56        391.43        27.54 o                         
  -6   9   7        171.84        144.41        20.77 o                         
  -5   9   7       2742.18       2725.51        47.79 o                         
  -4   9   7          6.66         27.53        12.20 o                         
  -3   9   7       1074.05       1009.66        26.04 o                         
  -2   9   7         77.03         75.54         8.61 o                         
  -1   9   7      10109.49      10198.12       101.46 o                         
   0   9   7       1255.29       1263.48        16.25 o                         
   1   9   7       3400.32       3473.75        32.91 o                         
   2   9   7       1729.27       1665.22        26.87 o                         
   3   9   7       7816.12       7739.14        94.76 o                         
   4   9   7          8.14         32.59        13.68 o                         
   5   9   7       4039.79       3981.97        73.48 o                         
   6   9   7        181.77        180.06        24.15 o                         
   7   9   7        458.00        437.05        34.89 o                         
  -8  10   7        510.43        533.40        37.62 o                         
  -7  10   7       2023.93       2071.70        51.27 o                         
  -6  10   7        407.38        396.05        25.55 o                         
  -5  10   7       4664.40       4670.50        78.21 o                         
  -4  10   7        415.97        413.75        30.81 o                         
  -3  10   7        182.46        163.53        18.12 o                         
  -2  10   7       2438.47       2409.49        37.03 o                         
  -1  10   7       3482.97       3511.27        36.60 o                         
   0  10   7       3338.49       3398.25        36.41 o                         
   1  10   7        552.74        586.58        15.40 o                         
   2  10   7        808.08        803.26        27.57 o                         
   3  10   7       3610.76       3624.14        53.78 o                         
   4  10   7        682.52        683.21        42.16 o                         
   5  10   7        645.74        654.76        44.53 o                         
   6  10   7          0.39        -20.18        21.67 o                         
  -7  11   7        766.21        726.46        41.95 o                         
  -6  11   7         59.82         92.33        22.20 o                         
  -5  11   7        619.25        619.93        30.27 o                         
  -4  11   7       1314.85       1256.67        48.30 o                         
  -3  11   7        952.42        982.69        29.48 o                         
  -2  11   7        742.30        745.55        23.14 o                         
  -1  11   7        943.26        943.08        26.48 o                         
   0  11   7       1622.40       1629.29        26.54 o                         
   1  11   7        412.96        434.25        18.18 o                         
   2  11   7       3147.34       3151.52        69.55 o                         
   3  11   7          1.46          5.13        14.13 o                         
   4  11   7        243.92        196.27        19.14 o                         
   5  11   7        903.30        875.97        29.07 o                         
   6  11   7       2229.67       2155.94        80.60 o                         
  -7  12   7        346.00        336.17        29.97 o                         
  -6  12   7         11.29        -12.80        22.30 o                         
  -5  12   7        476.59        469.80        42.13 o                         
  -4  12   7       1659.26       1717.35        59.76 o                         
  -3  12   7       1660.27       1712.53        46.35 o                         
  -2  12   7        167.95        182.75        15.96 o                         
  -1  12   7          1.42        -10.71        10.71 o                         
   0  12   7         21.94         24.18         9.98 o                         
   1  12   7       4760.83       4806.07        52.55 o                         
   2  12   7       2125.84       2234.52        35.41 o                         
   3  12   7       1719.28       1732.99        38.99 o                         
   4  12   7        158.44        143.85        21.01 o                         
   5  12   7        678.36        684.14        34.96 o                         
  -6  13   7       1515.86       1453.83        47.01 o                         
  -5  13   7         22.78         58.65        30.31 o                         
  -4  13   7        558.84        556.58        58.07 o                         
  -3  13   7       3432.28       3337.86        58.45 o                         
  -2  13   7        439.29        437.93        19.96 o                         
  -1  13   7        365.75        400.63        30.58 o                         
   0  13   7       1345.15       1425.34        27.32 o                         
   1  13   7        429.54        431.55        18.57 o                         
   2  13   7        587.31        612.31        25.51 o                         
   3  13   7        859.45        928.06        32.78 o                         
   4  13   7        836.37        815.49        33.50 o                         
   5  13   7          2.25         10.22        46.85 o                         
  -5  14   7         99.66         47.33        33.65 o                         
  -4  14   7        355.99        357.20        32.92 o                         
  -3  14   7         13.90         18.03        21.30 o                         
  -2  14   7        274.17        263.19        19.81 o                         
  -1  14   7        184.15        182.47        17.80 o                         
   0  14   7       2641.89       2654.27        47.57 o                         
   1  14   7         25.02         14.40        13.67 o                         
   2  14   7        453.42        475.33        19.62 o                         
   3  14   7         32.03         44.53        40.01 o                         
   4  14   7       2505.42       2683.89        89.88 o                         
  -4  15   7        276.48        248.59        49.89 o                         
  -3  15   7       1709.52       1770.80        47.72 o                         
  -2  15   7       2125.90       2174.76        56.19 o                         
  -1  15   7        861.63        853.69        35.98 o                         
   0  15   7        839.60        833.66        28.16 o                         
   1  15   7         26.59         39.67        13.88 o                         
   2  15   7        771.97        733.07        29.87 o                         
   3  15   7        177.46        120.40        28.99 o                         
  -3  16   7        396.95        364.18        29.10 o                         
  -2  16   7        399.61        376.37        44.44 o                         
  -1  16   7         90.82         26.11        26.68 o                         
   0  16   7        185.01        182.35        28.84 o                         
   1  16   7       1613.44       1623.55        44.60 o                         
   2  16   7       1532.05       1520.18        58.40 o                         
  -8   0   8       3840.92       4025.73        79.27 o                         
  -6   0   8       1338.34       1337.33        34.86 o                         
  -4   0   8      16875.46      16613.85       182.38 o                         
  -2   0   8        907.11        930.25        17.59 o                         
   0   0   8       7830.46       7977.85       123.59 o                         
   2   0   8      11218.15      11452.28       175.69 o                         
   4   0   8       1199.60       1205.88        18.43 o                         
   6   0   8        854.90        835.04        32.31 o                         
   8   0   8        143.97        150.97        34.01 o                         
  -9   1   8        296.23        293.39        25.24 o                         
  -8   1   8        635.69        665.80        28.19 o                         
  -7   1   8       1831.11       1850.94        40.14 o                         
  -6   1   8         72.48        113.56        14.98 o                         
  -5   1   8        128.97        139.58        10.05 o                         
  -4   1   8       8186.09       7941.47        66.56 o                         
  -3   1   8       1616.56       1478.99        18.74 o                         
  -2   1   8       5240.21       5762.81        74.13 o                         
  -1   1   8       2743.49       2609.23        26.89 o                         
   0   1   8       8956.09       9141.41        92.13 o                         
   1   1   8        827.96        803.20        13.91 o                         
   2   1   8       4470.45       4416.68        57.34 o                         
   3   1   8       5612.45       5445.13        63.04 o                         
   4   1   8        925.43        943.66        14.76 o                         
   5   1   8          5.71          4.22         8.64 o                         
   6   1   8       2896.68       2976.26        44.73 o                         
   7   1   8       1826.77       1792.45        39.66 o                         
   8   1   8         11.89         12.22        20.27 o                         
  -9   2   8        125.18        109.20        22.75 o                         
  -8   2   8         82.61         86.61        20.05 o                         
  -7   2   8       3807.89       3941.04        60.77 o                         
  -6   2   8       2558.58       2587.26        40.72 o                         
  -5   2   8       2871.65       2876.74        33.36 o                         
  -4   2   8        313.18        373.24        11.65 o                         
  -3   2   8       4232.53       4349.02        40.77 o                         
  -2   2   8       6494.95       6527.93        54.87 o                         
  -1   2   8      11488.41      11913.34       105.17 o                         
   0   2   8       5389.46       5396.68        61.38 o                         
   1   2   8        343.25        447.81        11.32 o                         
   2   2   8       4647.97       4875.17        62.05 o                         
   3   2   8       4110.73       4273.82        57.24 o                         
   4   2   8       2506.18       2553.21        28.64 o                         
   5   2   8       1482.66       1468.81        24.33 o                         
   6   2   8        328.23        359.13        16.03 o                         
   7   2   8          5.45         15.91        18.94 o                         
   8   2   8       1796.40       1811.14        48.30 o                         
  -9   3   8        347.29        306.18        28.76 o                         
  -8   3   8        984.86        967.17        35.35 o                         
  -7   3   8          7.83         17.50        18.52 o                         
  -6   3   8       5579.18       5600.55        75.01 o                         
  -5   3   8       5356.25       5357.07        73.79 o                         
  -4   3   8         74.54         87.13         8.90 o                         
  -3   3   8        197.13        174.70         7.86 o                         
  -2   3   8       3906.19       3578.81        33.40 o                         
  -1   3   8       4591.56       4730.11        47.79 o                         
   0   3   8       6896.08       7166.27        79.26 o                         
   1   3   8          5.12         10.75         4.52 o                         
   2   3   8        271.00        257.55        11.14 o                         
   3   3   8       1812.81       1814.85        25.42 o                         
   4   3   8       2040.13       1901.65        27.01 o                         
   5   3   8       1301.08       1310.15        22.70 o                         
   6   3   8         32.99         24.89        15.50 o                         
   7   3   8        834.71        845.83        47.20 o                         
   8   3   8        174.74        151.63        23.36 o                         
  -9   4   8        592.76        609.26        46.47 o                         
  -8   4   8        328.99        336.28        25.73 o                         
  -7   4   8        792.74        783.88        34.98 o                         
  -6   4   8        313.34        325.16        20.04 o                         
  -5   4   8       2024.84       1969.72        27.24 o                         
  -4   4   8        142.32        152.18        10.10 o                         
  -3   4   8       6252.74       6162.22        65.66 o                         
  -2   4   8       8121.48       8022.52        74.83 o                         
  -1   4   8       8895.52       9138.69        82.12 o                         
   0   4   8         31.36         53.74         8.58 o                         
   1   4   8       9531.21       9059.82        92.94 o                         
   2   4   8       2072.47       2120.50        24.68 o                         
   3   4   8         56.69         80.87        13.19 o                         
   4   4   8        640.35        665.43        23.34 o                         
   5   4   8       5845.12       5861.51        78.94 o                         
   6   4   8        211.26        218.49        18.43 o                         
   7   4   8       1027.06       1060.91        29.06 o                         
   8   4   8        789.28        720.12        41.39 o                         
  -9   5   8       3564.33       3494.01       101.08 o                         
  -8   5   8        156.70        141.69        22.14 o                         
  -7   5   8         82.63         78.94        18.23 o                         
  -6   5   8       1025.58       1045.21        37.92 o                         
  -5   5   8       5296.98       5390.61        59.42 o                         
  -4   5   8         27.69         39.07         9.40 o                         
  -3   5   8       6161.37       6120.00        55.35 o                         
  -2   5   8        152.34        222.98         8.45 o                         
  -1   5   8       4795.43       4965.86        48.20 o                         
   0   5   8         91.85         97.48         7.63 o                         
   1   5   8       5448.40       5314.47        66.24 o                         
   2   5   8          0.63          1.50         5.53 o                         
   3   5   8        424.34        455.77        15.12 o                         
   4   5   8       1048.99       1018.03        21.67 o                         
   5   5   8       2521.99       2521.88        47.37 o                         
   6   5   8        578.67        550.68        21.43 o                         
   7   5   8        319.04        333.48        18.32 o                         
  -9   6   8        680.14        646.00        36.03 o                         
  -8   6   8        814.23        776.25        32.24 o                         
  -7   6   8       1597.91       1512.98        41.62 o                         
  -6   6   8        464.28        455.22        27.12 o                         
  -5   6   8         23.35         33.20        15.20 o                         
  -4   6   8       1037.14       1032.97        19.83 o                         
  -3   6   8       2939.95       2887.42        32.71 o                         
  -2   6   8      10394.89      10417.82        86.29 o                         
  -1   6   8         28.40         35.56         4.97 o                         
   0   6   8        405.85        409.00        11.84 o                         
   1   6   8       8613.45       8592.12        99.00 o                         
   2   6   8       8394.57       8688.26        92.37 o                         
   3   6   8         18.12         25.99         6.94 o                         
   4   6   8       3708.48       3753.44        55.26 o                         
   5   6   8       2493.92       2489.05        58.10 o                         
   6   6   8        194.97        214.15        22.26 o                         
   7   6   8       1300.18       1304.52        30.74 o                         
  -8   7   8       1699.25       1652.14        46.66 o                         
  -7   7   8        888.77        881.62        32.68 o                         
  -6   7   8       3151.31       3154.33        57.29 o                         
  -5   7   8       2674.55       2679.42        42.89 o                         
  -4   7   8        457.50        469.39        16.19 o                         
  -3   7   8       3894.37       3782.13        38.31 o                         
  -2   7   8       3183.34       3056.58        32.87 o                         
  -1   7   8       6059.16       5917.60        51.57 o                         
   0   7   8         22.14         40.50         7.07 o                         
   1   7   8        625.55        561.07        17.85 o                         
   2   7   8       2503.66       2516.17        32.26 o                         
   3   7   8       7011.97       7031.09        83.70 o                         
   4   7   8        280.50        304.38        16.77 o                         
   5   7   8        199.13        262.67        33.51 o                         
   6   7   8        467.09        469.66        26.46 o                         
   7   7   8       1634.43       1575.31        47.86 o                         
  -8   8   8        471.29        429.53        33.05 o                         
  -7   8   8       2517.58       2583.19        53.13 o                         
  -6   8   8        654.42        687.92        29.08 o                         
  -5   8   8       1025.71       1085.99        29.07 o                         
  -4   8   8       1429.94       1492.25        31.19 o                         
  -3   8   8       1707.37       1746.31        25.10 o                         
  -2   8   8       1184.54       1118.47        21.30 o                         
  -1   8   8       3694.57       3726.78        36.04 o                         
   0   8   8       3399.81       3334.11        32.48 o                         
   1   8   8       1917.48       1952.07        27.88 o                         
   2   8   8       1384.65       1446.95        25.50 o                         
   3   8   8       2915.94       2897.17        39.84 o                         
   4   8   8       1911.70       1932.96        31.81 o                         
   5   8   8        972.74        928.15        38.14 o                         
   6   8   8         99.18         81.04        20.37 o                         
   7   8   8          1.08        -21.58        21.58 o                         
  -8   9   8        432.84        371.50        39.72 o                         
  -7   9   8        191.71        190.51        23.69 o                         
  -6   9   8        180.44        210.93        22.44 o                         
  -5   9   8          1.76          5.59        15.51 o                         
  -4   9   8       6409.02       6397.39       115.13 o                         
  -3   9   8        164.65        160.85        14.38 o                         
  -2   9   8        191.14        177.78        10.39 o                         
  -1   9   8        307.16        311.47        10.33 o                         
   0   9   8       8226.15       8112.35        66.52 o                         
   1   9   8         54.36         58.37         7.89 o                         
   2   9   8       1872.71       1874.54        28.47 o                         
   3   9   8         23.28         24.46        11.99 o                         
   4   9   8       2333.90       2367.24        41.45 o                         
   5   9   8          1.02         35.36        23.39 o                         
   6   9   8       4061.69       4051.76        77.84 o                         
  -7  10   8        262.63        208.89        24.84 o                         
  -6  10   8        881.26        920.14        47.56 o                         
  -5  10   8        796.23        805.03        34.45 o                         
  -4  10   8       5784.98       5852.34        78.81 o                         
  -3  10   8         53.37         59.33        13.50 o                         
  -2  10   8        387.65        400.07        16.13 o                         
  -1  10   8         19.61         15.32         8.57 o                         
   0  10   8       2710.90       2681.35        28.96 o                         
   1  10   8       2238.53       2211.01        33.41 o                         
   2  10   8        874.67        872.65        25.65 o                         
   3  10   8        199.11        207.33        16.97 o                         
   4  10   8        553.76        633.67        30.39 o                         
   5  10   8        285.20        290.70        24.05 o                         
   6  10   8        441.07        488.69        31.96 o                         
  -7  11   8        813.11        834.82        51.59 o                         
  -6  11   8        637.91        641.05        31.15 o                         
  -5  11   8         25.03         31.50        22.03 o                         
  -4  11   8        846.28        840.88        32.74 o                         
  -3  11   8       3004.08       3022.83        49.78 o                         
  -2  11   8       5194.29       5147.86        63.29 o                         
  -1  11   8       4263.40       4290.24        53.39 o                         
   0  11   8        486.65        515.84        22.45 o                         
   1  11   8       2936.09       2922.45        40.56 o                         
   2  11   8       1592.12       1563.12        58.41 o                         
   3  11   8       3035.03       3120.20        65.57 o                         
   4  11   8          0.93        -16.63        16.80 o                         
   5  11   8         25.07         11.42        21.55 o                         
   6  11   8        496.01        424.50        34.00 o                         
  -6  12   8       1078.58       1012.28        45.29 o                         
  -5  12   8         16.00         31.31        24.62 o                         
  -4  12   8        305.55        288.61        23.53 o                         
  -3  12   8       2008.24       1959.45        62.09 o                         
  -2  12   8       1276.58       1278.38        30.03 o                         
  -1  12   8       2121.27       2141.36        39.03 o                         
   0  12   8       1311.97       1304.53        26.83 o                         
   1  12   8       1167.72       1190.09        22.85 o                         
   2  12   8       1777.75       1753.20        49.93 o                         
   3  12   8        173.58        154.63        18.66 o                         
   4  12   8       1941.82       2024.15        44.94 o                         
   5  12   8        121.23        120.25        29.90 o                         
  -6  13   8        967.41        933.32        50.92 o                         
  -5  13   8       1798.80       1878.74        59.41 o                         
  -4  13   8         49.89          9.71        26.32 o                         
  -3  13   8        413.81        375.86        30.04 o                         
  -2  13   8       1034.04       1042.41        31.07 o                         
  -1  13   8        669.14        650.35        24.66 o                         
   0  13   8        739.75        744.25        19.87 o                         
   1  13   8       1699.55       1708.41        33.03 o                         
   2  13   8        223.34        203.62        22.96 o                         
   3  13   8          5.86         26.12        17.37 o                         
   4  13   8        907.26        968.65        46.58 o                         
  -5  14   8       1892.11       2012.92        64.47 o                         
  -4  14   8         99.92        109.03        28.88 o                         
  -3  14   8       2998.21       3098.99        56.62 o                         
  -2  14   8        118.59        119.34        21.88 o                         
  -1  14   8       1479.33       1426.97        34.31 o                         
   0  14   8         70.87         82.31        14.26 o                         
   1  14   8       2047.09       2147.65        36.22 o                         
   2  14   8          5.56        -14.73        21.23 o                         
   3  14   8          0.92        -13.62        29.11 o                         
   4  14   8         13.07        -13.47        24.43 o                         
  -4  15   8         24.66         69.13        23.02 o                         
  -3  15   8        261.54        237.02        28.03 o                         
  -2  15   8        638.57        550.67        27.50 o                         
  -1  15   8       1499.73       1529.18        46.40 o                         
   0  15   8        997.71       1025.96        28.79 o                         
   1  15   8        567.32        545.73        38.85 o                         
   2  15   8        134.54        146.44        39.47 o                         
   3  15   8         36.37         40.14        24.71 o                         
  -3  16   8        749.58        715.36        67.05 o                         
  -2  16   8       1623.74       1690.50       102.64 o                         
  -1  16   8        464.85        408.95        31.45 o                         
   0  16   8         20.31         12.20        18.71 o                         
   1  16   8        770.72        832.91        50.16 o                         
  -9   0   9       2716.09       2737.45        76.47 o                         
  -7   0   9       4598.15       4693.91        99.58 o                         
  -5   0   9        167.46        160.75        14.41 o                         
  -3   0   9      17206.71      17127.56       203.84 o                         
  -1   0   9         80.64         64.55         6.77 o                         
   1   0   9       5837.76       6125.07        85.44 o                         
   3   0   9         31.26         49.95        10.80 o                         
   5   0   9        312.57        273.48        32.38 o                         
   7   0   9        375.80        403.10        36.89 o                         
  -9   1   9        259.72        205.63        24.21 o                         
  -8   1   9         62.14         23.52        19.59 o                         
  -7   1   9       3012.42       3100.43        86.33 o                         
  -6   1   9       3166.36       3251.33        51.41 o                         
  -5   1   9         34.71         50.66         9.29 o                         
  -4   1   9       1225.98       1306.40        20.14 o                         
  -3   1   9       7821.19       7926.87        70.85 o                         
  -2   1   9       8964.78       9061.85        78.83 o                         
  -1   1   9       2479.67       2405.80        24.36 o                         
   0   1   9       4719.99       4863.32        56.06 o                         
   1   1   9      10014.36       9901.44       100.73 o                         
   2   1   9         53.71         71.22         7.18 o                         
   3   1   9      10338.37      10448.36       115.19 o                         
   4   1   9       9428.66       9506.80        90.97 o                         
   5   1   9        917.75        885.26        16.18 o                         
   6   1   9        119.89        111.67        13.41 o                         
   7   1   9       4090.85       3981.57        75.05 o                         
   8   1   9        784.80        742.71        36.24 o                         
  -9   2   9        566.46        536.39        31.20 o                         
  -8   2   9        102.13         88.10        19.67 o                         
  -7   2   9         23.94          5.58        20.82 o                         
  -6   2   9       1950.14       1962.13        40.87 o                         
  -5   2   9       4957.17       4926.06        62.36 o                         
  -4   2   9       3169.58       3043.09        33.22 o                         
  -3   2   9         16.30         17.44         6.52 o                         
  -2   2   9        438.59        404.25        14.16 o                         
  -1   2   9       1752.34       1571.41        19.25 o                         
   0   2   9       6139.99       6154.40        65.36 o                         
   1   2   9       2092.92       1978.44        27.72 o                         
   2   2   9        256.82        295.60        12.43 o                         
   3   2   9       2369.30       2325.71        34.47 o                         
   4   2   9        811.15        798.33        15.98 o                         
   5   2   9       5651.93       5663.16        63.46 o                         
   6   2   9        347.45        390.68        14.12 o                         
   7   2   9          1.83         11.40        24.34 o                         
   8   2   9          5.25         80.58        29.98 o                         
  -9   3   9       1205.89       1191.12        93.29 o                         
  -8   3   9       1137.87       1181.18        37.92 o                         
  -7   3   9        245.60        280.56        20.60 o                         
  -6   3   9         64.99         67.16        16.17 o                         
  -5   3   9       4941.50       4753.63        51.68 o                         
  -4   3   9       2758.25       2770.86        34.48 o                         
  -3   3   9       1142.91       1114.95        16.27 o                         
  -2   3   9         76.45        124.47         6.31 o                         
  -1   3   9       4559.70       4574.14        46.89 o                         
   0   3   9       6980.69       6746.43        70.23 o                         
   1   3   9       3012.09       2905.29        33.25 o                         
   2   3   9        147.90        189.88         7.92 o                         
   3   3   9         63.63         54.61         5.27 o                         
   4   3   9       1422.20       1423.80        24.10 o                         
   5   3   9        845.43        847.91        19.34 o                         
   6   3   9       1478.82       1488.00        32.51 o                         
   7   3   9        280.09        259.69        26.78 o                         
  -9   4   9          5.25          3.94        22.76 o                         
  -8   4   9       2434.07       2511.79        53.69 o                         
  -7   4   9       1348.91       1341.50        47.43 o                         
  -6   4   9        873.58        948.15        43.72 o                         
  -5   4   9        993.71       1011.09        26.43 o                         
  -4   4   9       4557.05       4540.34        49.92 o                         
  -3   4   9         38.47         43.57         7.38 o                         
  -2   4   9      13459.85      13489.54       104.13 o                         
  -1   4   9       3305.59       3068.22        37.35 o                         
   0   4   9        748.17        748.43        14.37 o                         
   1   4   9        166.02        164.71        13.62 o                         
   2   4   9      15524.50      15405.94       143.25 o                         
   3   4   9       2695.35       2649.40        32.19 o                         
   4   4   9       1115.52       1095.97        43.27 o                         
   5   4   9       1517.64       1583.98        56.00 o                         
   6   4   9       5985.43       5967.82       128.90 o                         
   7   4   9        233.33        219.81        16.83 o                         
  -9   5   9        264.16        262.19        34.61 o                         
  -8   5   9       5083.64       5250.14        79.95 o                         
  -7   5   9          0.47         17.93        19.83 o                         
  -6   5   9        613.42        618.92        25.98 o                         
  -5   5   9        426.58        405.76        19.99 o                         
  -4   5   9       2936.64       2875.37        35.65 o                         
  -3   5   9        389.22        398.85        12.44 o                         
  -2   5   9       6600.57       6708.58        57.70 o                         
  -1   5   9        442.70        462.39        12.53 o                         
   0   5   9         19.12         31.98         7.98 o                         
   1   5   9       1310.63       1302.03        21.82 o                         
   2   5   9       4470.64       4457.79        43.75 o                         
   3   5   9         50.22         53.31         9.13 o                         
   4   5   9        780.34        742.68        21.66 o                         
   5   5   9        186.33        188.38        17.46 o                         
   6   5   9        109.45        123.21        15.67 o                         
   7   5   9         13.24         20.43        19.01 o                         
  -9   6   9        454.00        351.93        28.97 o                         
  -8   6   9        307.72        339.25        27.22 o                         
  -7   6   9        487.26        422.65        25.16 o                         
  -6   6   9       1655.13       1638.27        39.65 o                         
  -5   6   9       1987.84       1986.35        40.04 o                         
  -4   6   9       2467.58       2483.67        28.86 o                         
  -3   6   9        109.09        106.72         9.71 o                         
  -2   6   9       4219.73       4069.58        41.10 o                         
  -1   6   9       5610.50       5300.89        56.22 o                         
   0   6   9         31.00         44.91         7.96 o                         
   1   6   9        263.59        272.51        13.20 o                         
   2   6   9       4225.55       4204.64        53.39 o                         
   3   6   9       6778.82       6768.02        69.70 o                         
   4   6   9         29.45          6.26        11.99 o                         
   5   6   9       2000.59       1888.30        41.38 o                         
   6   6   9        615.65        606.77        46.26 o                         
   7   6   9        764.72        723.55        34.55 o                         
  -8   7   9         99.28         40.95        23.17 o                         
  -7   7   9        727.53        676.96        29.82 o                         
  -6   7   9       1762.86       1765.65        65.13 o                         
  -5   7   9       1752.97       1733.47        41.81 o                         
  -4   7   9       1114.97       1102.81        24.50 o                         
  -3   7   9         88.17         99.86         9.15 o                         
  -2   7   9       1527.80       1505.95        20.82 o                         
  -1   7   9       4016.48       3959.01        38.13 o                         
   0   7   9      12783.51      13061.40       125.31 o                         
   1   7   9        332.21        336.57        14.09 o                         
   2   7   9        119.67        141.80         9.40 o                         
   3   7   9          9.66          1.94         8.26 o                         
   4   7   9       2652.04       2632.69        48.76 o                         
   5   7   9         10.37         30.18        15.07 o                         
   6   7   9       1018.21        967.33        31.52 o                         
   7   7   9        506.61        515.57        31.00 o                         
  -8   8   9        735.15        598.04        34.86 o                         
  -7   8   9        545.83        519.02        33.73 o                         
  -6   8   9        710.11        726.71        36.31 o                         
  -5   8   9        315.94        306.49        18.74 o                         
  -4   8   9       4531.03       4475.92        58.53 o                         
  -3   8   9       1392.42       1389.28        25.45 o                         
  -2   8   9        316.81        329.56        11.05 o                         
  -1   8   9         58.69         65.73         6.48 o                         
   0   8   9       3319.84       3285.64        37.57 o                         
   1   8   9        703.75        723.27        20.88 o                         
   2   8   9        160.92        180.05        10.73 o                         
   3   8   9          0.73         12.85         9.82 o                         
   4   8   9       1096.17       1076.90        33.05 o                         
   5   8   9        527.58        551.70        70.42 o                         
   6   8   9        278.52        257.76        25.13 o                         
  -8   9   9          7.44         10.02        25.29 o                         
  -7   9   9       1947.60       2057.53        50.61 o                         
  -6   9   9        627.59        608.62        28.67 o                         
  -5   9   9        171.76        194.08        18.00 o                         
  -4   9   9         30.36         13.02        17.22 o                         
  -3   9   9       7080.47       7186.70        97.94 o                         
  -2   9   9       3213.68       3101.48        37.74 o                         
  -1   9   9       1543.64       1620.70        27.89 o                         
   0   9   9       1055.62       1039.90        22.04 o                         
   1   9   9       6149.05       6225.19        79.93 o                         
   2   9   9       1664.69       1586.95        37.39 o                         
   3   9   9       5614.87       5733.28        74.25 o                         
   4   9   9        571.42        569.57        20.05 o                         
   5   9   9       1535.59       1515.16        44.10 o                         
   6   9   9         93.82        101.41        24.06 o                         
  -7  10   9       1321.99       1324.53        48.06 o                         
  -6  10   9        232.04        201.00        25.19 o                         
  -5  10   9        516.91        484.25        32.90 o                         
  -4  10   9       1578.11       1568.28        40.12 o                         
  -3  10   9       3060.68       3056.17        45.79 o                         
  -2  10   9         18.51          0.54        10.61 o                         
  -1  10   9          4.85         -2.41         8.68 o                         
   0  10   9        957.74        890.82        23.61 o                         
   1  10   9       5975.11       5905.71        76.57 o                         
   2  10   9        959.87        916.03        21.75 o                         
   3  10   9        436.07        435.92        20.00 o                         
   4  10   9         11.97         15.26        13.50 o                         
   5  10   9         84.44         22.79        21.61 o                         
   6  10   9        237.60        262.97        30.79 o                         
  -7  11   9        331.48        260.25        29.98 o                         
  -6  11   9       2217.30       2211.16        50.85 o                         
  -5  11   9        522.39        527.65        29.86 o                         
  -4  11   9        190.55        210.70        29.04 o                         
  -3  11   9        400.51        329.14        19.45 o                         
  -2  11   9       1634.02       1583.60        33.16 o                         
  -1  11   9        552.98        576.31        17.82 o                         
   0  11   9        482.32        505.64        17.45 o                         
   1  11   9        314.89        328.91        30.83 o                         
   2  11   9         15.26         -1.13        13.37 o                         
   3  11   9        793.08        825.53        27.07 o                         
   4  11   9       5024.65       5196.74        77.74 o                         
   5  11   9          0.10         11.90        21.27 o                         
  -6  12   9       1203.67       1178.06        51.25 o                         
  -5  12   9       2271.46       2308.42        61.82 o                         
  -4  12   9         69.89         42.55        23.27 o                         
  -3  12   9          9.31         10.53        17.92 o                         
  -2  12   9        471.55        459.58        18.47 o                         
  -1  12   9       7998.08       7989.04        85.17 o                         
   0  12   9        341.44        334.27        15.06 o                         
   1  12   9       2525.79       2603.84        42.32 o                         
   2  12   9        556.66        540.05        25.09 o                         
   3  12   9       1177.87       1121.11        41.04 o                         
   4  12   9         22.35         15.73        19.40 o                         
   5  12   9       1954.87       1970.86        54.81 o                         
  -6  13   9         49.56         60.87        28.68 o                         
  -5  13   9       1431.99       1226.10       111.67 o                         
  -4  13   9       1659.12       1630.12        53.33 o                         
  -3  13   9        533.35        502.05        29.16 o                         
  -2  13   9        696.65        704.51        31.60 o                         
  -1  13   9       1279.61       1277.59        32.42 o                         
   0  13   9       1923.87       1864.06        32.93 o                         
   1  13   9       1307.79       1260.05        33.08 o                         
   2  13   9        225.67        199.94        38.57 o                         
   3  13   9        261.90        228.17        20.69 o                         
   4  13   9         46.89         26.40        21.76 o                         
  -5  14   9         27.99          3.97        32.97 o                         
  -4  14   9        485.45        449.80        36.50 o                         
  -3  14   9         23.48        -12.77        20.98 o                         
  -2  14   9       2097.22       2109.14        43.87 o                         
  -1  14   9        108.94         97.16        17.61 o                         
   0  14   9        168.19        131.81        15.94 o                         
   1  14   9         26.92        -16.29        18.35 o                         
   2  14   9       5586.92       5685.82       112.78 o                         
   3  14   9         21.98          2.36        21.80 o                         
  -4  15   9       1510.41       1611.55        71.05 o                         
  -3  15   9        665.97        592.67        37.89 o                         
  -2  15   9        324.33        351.52        36.52 o                         
  -1  15   9        125.77         67.63        17.04 o                         
   0  15   9        354.79        295.18        20.98 o                         
   1  15   9        559.90        539.33        34.48 o                         
   2  15   9       1310.32       1359.96        47.32 o                         
  -2  16   9        137.08        105.54        26.25 o                         
  -1  16   9       1563.32       1634.56        52.46 o                         
   0  16   9        312.65        310.94        37.88 o                         
  -8   0  10        820.12        768.86        59.46 o                         
  -6   0  10       4740.00       4918.47        96.64 o                         
  -4   0  10        419.77        456.72        19.43 o                         
  -2   0  10       6863.09       7073.91       100.57 o                         
   0   0  10        163.77        177.52        17.20 o                         
   2   0  10        203.77        184.01        22.70 o                         
   4   0  10        109.15        114.80         8.92 o                         
   6   0  10          2.20         -6.64        20.08 o                         
  -9   1  10       1169.55       1201.05        44.43 o                         
  -8   1  10        135.74        134.55        20.23 o                         
  -7   1  10        184.25        146.62        23.24 o                         
  -6   1  10       6968.48       7269.04       104.89 o                         
  -5   1  10       3203.34       3216.01        36.17 o                         
  -4   1  10       1348.02       1436.07        21.95 o                         
  -3   1  10       1634.69       1542.55        19.65 o                         
  -2   1  10       9795.35       9800.05        96.00 o                         
  -1   1  10       4702.81       4789.94        43.60 o                         
   0   1  10       2601.64       2585.60        37.58 o                         
   1   1  10       5101.73       5178.94        57.12 o                         
   2   1  10       2840.35       2910.96        38.30 o                         
   3   1  10        332.30        377.36        13.19 o                         
   4   1  10       3782.01       3735.05        47.81 o                         
   5   1  10       2725.78       2686.37        46.13 o                         
   6   1  10        601.57        632.97        23.72 o                         
   7   1  10       2392.21       2289.32        79.99 o                         
  -9   2  10       1033.43       1070.51        37.75 o                         
  -8   2  10       1426.34       1423.96        46.61 o                         
  -7   2  10        453.03        511.40        25.33 o                         
  -6   2  10        352.93        357.10        21.39 o                         
  -5   2  10       5244.35       5254.99        60.96 o                         
  -4   2  10       9246.59       9073.42        88.07 o                         
  -3   2  10       4930.84       5045.17        46.38 o                         
  -2   2  10        395.29        403.83        11.22 o                         
  -1   2  10        220.24        293.01        10.30 o                         
   0   2  10       5532.02       5564.09        60.08 o                         
   1   2  10       1041.38        967.03        18.43 o                         
   2   2  10       5571.00       5804.81        73.95 o                         
   3   2  10       2509.62       2515.78        37.36 o                         
   4   2  10        692.34        690.21        15.43 o                         
   5   2  10         13.10         -8.63         8.63 o                         
   6   2  10       4363.72       4367.69        53.95 o                         
   7   2  10         42.94         32.67        25.09 o                         
  -9   3  10         57.02         58.98        23.64 o                         
  -8   3  10       3038.12       3123.83        58.20 o                         
  -7   3  10       1233.72       1271.06        42.29 o                         
  -6   3  10         53.11         62.71        18.39 o                         
  -5   3  10       1056.87       1011.54        30.48 o                         
  -4   3  10       3777.87       3741.48        47.05 o                         
  -3   3  10       3516.52       3522.26        32.43 o                         
  -2   3  10       2188.36       2224.24        26.77 o                         
  -1   3  10          4.66          1.93         4.62 o                         
   0   3  10       1182.94       1232.90        20.70 o                         
   1   3  10       5682.59       5744.47        57.74 o                         
   2   3  10       1643.10       1653.86        25.04 o                         
   3   3  10        714.60        719.50        15.91 o                         
   4   3  10        301.76        290.96        11.50 o                         
   5   3  10       6599.99       6540.52        77.44 o                         
   6   3  10        273.47        302.33        19.08 o                         
   7   3  10        133.60        139.10        19.87 o                         
  -9   4  10        209.29        267.79        28.42 o                         
  -8   4  10        629.99        640.96        29.45 o                         
  -7   4  10       3757.46       3928.45        63.76 o                         
  -6   4  10        831.21        799.61        32.11 o                         
  -5   4  10       4748.43       4835.98        66.95 o                         
  -4   4  10        837.71        808.73        19.01 o                         
  -3   4  10       3961.58       3891.08        39.97 o                         
  -2   4  10         14.26         14.48         6.69 o                         
  -1   4  10      10728.21      10558.17       108.86 o                         
   0   4  10       2841.54       2916.19        42.86 o                         
   1   4  10          3.71         11.56         4.04 o                         
   2   4  10        873.30        890.12        15.04 o                         
   3   4  10       9825.20       9969.92       112.31 o                         
   4   4  10         68.19         78.50        11.30 o                         
   5   4  10        117.00        116.26        13.28 o                         
   6   4  10         89.09         94.11        15.22 o                         
   7   4  10       3166.02       3168.70        71.10 o                         
  -9   5  10         77.32         59.76        30.63 o                         
  -8   5  10         78.53         84.53        22.75 o                         
  -7   5  10       1842.97       1782.17        43.38 o                         
  -6   5  10        290.11        272.28        23.00 o                         
  -5   5  10       1417.10       1438.77        34.64 o                         
  -4   5  10         27.82         26.72         9.85 o                         
  -3   5  10       6154.39       6101.84        59.10 o                         
  -2   5  10        480.17        507.40        10.61 o                         
  -1   5  10       1754.93       1751.68        26.10 o                         
   0   5  10         15.81         26.84         7.62 o                         
   1   5  10         31.07         44.61         8.20 o                         
   2   5  10        335.95        334.00         9.20 o                         
   3   5  10        873.60        901.08        15.83 o                         
   4   5  10        899.15        890.26        21.09 o                         
   5   5  10       1852.68       1757.85        31.61 o                         
   6   5  10        124.88        101.21        15.96 o                         
   7   5  10        317.53        323.01        26.15 o                         
  -8   6  10         70.13         78.93        23.46 o                         
  -7   6  10         17.64         10.67        19.53 o                         
  -6   6  10       3957.20       4006.12        82.57 o                         
  -5   6  10       1484.95       1566.91        39.56 o                         
  -4   6  10       4373.63       4462.23        47.75 o                         
  -3   6  10         42.45         63.52        10.64 o                         
  -2   6  10         42.27         61.54         6.52 o                         
  -1   6  10       5334.46       5316.22        56.85 o                         
   0   6  10       9164.56       9220.75        98.23 o                         
   1   6  10         65.41         72.76        17.19 o                         
   2   6  10       2574.17       2605.43        35.92 o                         
   3   6  10       1899.09       1936.21        29.87 o                         
   4   6  10       1695.62       1701.38        44.55 o                         
   5   6  10       1755.86       1763.06        36.95 o                         
   6   6  10       2699.00       2593.54        60.87 o                         
   7   6  10       1726.46       1758.59        48.89 o                         
  -8   7  10       1221.53       1229.56        51.81 o                         
  -7   7  10       1244.53       1210.75        42.93 o                         
  -6   7  10         53.80         69.64        20.08 o                         
  -5   7  10       3057.47       3062.01        61.92 o                         
  -4   7  10       4610.28       4627.21        64.95 o                         
  -3   7  10       4784.98       4734.56        46.87 o                         
  -2   7  10          2.15          0.36         6.58 o                         
  -1   7  10        403.55        460.53        16.83 o                         
   0   7  10       1274.61       1277.84        24.07 o                         
   1   7  10       6367.24       6435.75        73.29 o                         
   2   7  10       1428.09       1384.88        19.01 o                         
   3   7  10        275.84        289.69        12.26 o                         
   4   7  10          1.22         -6.21        14.64 o                         
   5   7  10       3721.56       3686.85        58.26 o                         
   6   7  10         44.71         33.74        20.35 o                         
  -8   8  10        104.69         65.83        26.35 o                         
  -7   8  10        377.77        331.87        26.76 o                         
  -6   8  10        646.96        620.91        28.91 o                         
  -5   8  10        874.61        902.92        30.36 o                         
  -4   8  10       3320.41       3175.62        46.69 o                         
  -3   8  10       1665.62       1654.41        29.35 o                         
  -2   8  10        569.63        578.21        14.17 o                         
  -1   8  10         90.49        109.47        10.56 o                         
   0   8  10        232.55        229.87        12.15 o                         
   1   8  10       1330.15       1373.13        36.42 o                         
   2   8  10       1344.81       1339.83        38.46 o                         
   3   8  10         43.70         53.33        14.34 o                         
   4   8  10        166.67        190.11        24.22 o                         
   5   8  10         35.30         18.92        26.03 o                         
   6   8  10        526.11        570.07        30.44 o                         
  -8   9  10        340.60        338.94        30.52 o                         
  -7   9  10          7.04         -0.61        21.96 o                         
  -6   9  10       3853.93       3958.65        71.58 o                         
  -5   9  10          6.78         14.69        16.02 o                         
  -4   9  10        130.18         84.73        16.72 o                         
  -3   9  10        129.47        114.37        15.98 o                         
  -2   9  10       8957.98       8875.77        95.65 o                         
  -1   9  10         24.09         21.21         7.14 o                         
   0   9  10       2673.00       2594.45        43.92 o                         
   1   9  10         26.86         13.39        22.38 o                         
   2   9  10       6162.38       6265.96        99.42 o                         
   3   9  10        199.93        201.16        14.19 o                         
   4   9  10       5314.23       5320.47       133.63 o                         
   5   9  10        668.27        660.34        33.55 o                         
   6   9  10        468.58        462.59        30.02 o                         
  -7  10  10        422.54        339.34        38.12 o                         
  -6  10  10       2032.23       2111.32        50.17 o                         
  -5  10  10          4.98         -2.82        16.37 o                         
  -4  10  10         40.54         65.32        18.43 o                         
  -3  10  10        574.65        588.02        20.77 o                         
  -2  10  10       4095.55       3978.04        50.43 o                         
  -1  10  10        971.93        949.21        33.81 o                         
   0  10  10          9.23          3.40        12.07 o                         
   1  10  10        718.80        717.83        29.99 o                         
   2  10  10        372.94        435.68        23.26 o                         
   3  10  10        226.06        233.93        18.57 o                         
   4  10  10          3.19        -15.39        17.84 o                         
   5  10  10        404.59        389.60        26.22 o                         
  -7  11  10         10.20         23.67        25.26 o                         
  -6  11  10        459.50        463.57        29.09 o                         
  -5  11  10       1719.95       1907.34        50.01 o                         
  -4  11  10        465.41        464.34        28.43 o                         
  -3  11  10       1589.10       1568.05        32.30 o                         
  -2  11  10        899.90        900.63        24.17 o                         
  -1  11  10       3685.88       3645.92        48.04 o                         
   0  11  10        539.28        510.47        27.01 o                         
   1  11  10       4420.58       4513.92        82.55 o                         
   2  11  10        198.45        197.96        14.90 o                         
   3  11  10          9.59         -0.62        13.75 o                         
   4  11  10       1869.15       1898.56        52.03 o                         
   5  11  10       1710.47       1739.33        50.32 o                         
  -6  12  10          9.96         14.12        22.65 o                         
  -5  12  10       1130.07       1088.24       101.75 o                         
  -4  12  10       3219.36       3286.86        68.22 o                         
  -3  12  10        317.41        278.00        21.35 o                         
  -2  12  10         30.13         25.08        14.86 o                         
  -1  12  10       1205.04       1169.70        23.56 o                         
   0  12  10       2830.10       2831.25        76.96 o                         
   1  12  10          4.58         -3.03        21.27 o                         
   2  12  10       1204.29       1262.72        35.16 o                         
   3  12  10         94.60         97.09        16.75 o                         
   4  12  10       1100.65       1091.94        43.22 o                         
  -5  13  10        185.15        188.47        32.21 o                         
  -4  13  10        554.19        426.79        32.39 o                         
  -3  13  10         57.83         49.65        22.18 o                         
  -2  13  10         19.31         -0.06        15.45 o                         
  -1  13  10         90.34         98.01        17.15 o                         
   0  13  10        168.04        133.21        23.09 o                         
   1  13  10        159.25        181.18        28.62 o                         
   2  13  10        112.80        117.10        24.55 o                         
   3  13  10        101.02        100.36        19.69 o                         
   4  13  10         22.87          3.35        36.95 o                         
  -4  14  10         72.31         77.83        32.51 o                         
  -3  14  10       3352.82       3377.20        78.25 o                         
  -2  14  10        127.97        146.70        19.21 o                         
  -1  14  10       3653.82       3535.73        90.67 o                         
   0  14  10         18.53         43.87        25.90 o                         
   1  14  10        691.16        665.98        46.27 o                         
   2  14  10        130.11        110.78        20.02 o                         
   3  14  10       5666.95       6111.79       233.51 o                         
  -3  15  10       1365.75       1161.53        55.90 o                         
  -2  15  10        278.94        248.57        25.95 o                         
  -1  15  10         86.05        105.68        30.64 o                         
   0  15  10        104.79         98.88        26.71 o                         
   1  15  10        812.04        832.74        53.78 o                         
  -9   0  11       2276.61       2337.37        94.17 o                         
  -7   0  11        187.60        219.43        30.32 o                         
  -5   0  11       3339.06       3360.22        62.86 o                         
  -3   0  11       1635.20       1704.50        31.36 o                         
  -1   0  11       2400.49       2416.82        39.10 o                         
   1   0  11       2566.83       2738.69        52.59 o                         
   3   0  11        929.23        930.26        28.36 o                         
   5   0  11        217.77        236.12        18.16 o                         
   7   0  11        102.28        135.30        51.15 o                         
  -9   1  11        923.03        927.21        71.01 o                         
  -8   1  11        606.01        683.03        29.31 o                         
  -7   1  11        371.93        377.43        24.43 o                         
  -6   1  11        601.15        629.39        27.57 o                         
  -5   1  11       3941.42       3940.50        56.08 o                         
  -4   1  11       5412.72       5356.00        50.57 o                         
  -3   1  11        119.37        116.81         6.92 o                         
  -2   1  11       5967.70       5942.70        55.59 o                         
  -1   1  11      11681.08      11701.93       104.20 o                         
   0   1  11        516.00        493.79        14.81 o                         
   1   1  11       9200.26       9282.75        96.91 o                         
   2   1  11       5179.76       5146.27        67.49 o                         
   3   1  11       3813.86       3907.65        49.52 o                         
   4   1  11        789.48        751.39        19.21 o                         
   5   1  11       4151.56       4089.33        60.10 o                         
   6   1  11       2517.19       2533.78        65.02 o                         
   7   1  11        236.02        200.04        28.52 o                         
  -9   2  11        173.66        232.08        26.46 o                         
  -8   2  11       1089.77       1178.63        38.63 o                         
  -7   2  11       2061.26       2171.21        74.61 o                         
  -6   2  11        940.86        965.23        31.05 o                         
  -5   2  11        565.71        628.56        23.64 o                         
  -4   2  11        131.37        134.35        10.82 o                         
  -3   2  11       3863.07       3796.58        41.21 o                         
  -2   2  11       1243.58       1211.49        18.87 o                         
  -1   2  11       4310.23       4334.18        43.21 o                         
   0   2  11          1.08          4.27         5.74 o                         
   1   2  11       8289.00       8508.62        95.99 o                         
   2   2  11        246.53        312.21        13.17 o                         
   3   2  11       2321.22       2316.58        32.93 o                         
   4   2  11        178.16        202.80         8.53 o                         
   5   2  11        187.12        190.49        12.09 o                         
   6   2  11        196.71        191.45        19.52 o                         
   7   2  11        792.36        763.44        46.44 o                         
  -9   3  11        215.64        225.30        24.32 o                         
  -8   3  11       1844.73       1826.59        45.98 o                         
  -7   3  11       2144.58       2254.07        45.99 o                         
  -6   3  11         97.16        125.62        22.47 o                         
  -5   3  11        275.17        335.92        19.78 o                         
  -4   3  11        848.76        866.09        16.91 o                         
  -3   3  11       2094.27       2060.72        25.64 o                         
  -2   3  11       3888.52       3899.28        41.24 o                         
  -1   3  11        774.28        719.34        12.97 o                         
   0   3  11         18.92         11.59         5.63 o                         
   1   3  11         73.61        103.53         6.45 o                         
   2   3  11       3981.31       4131.65        46.77 o                         
   3   3  11       1678.75       1812.99        30.08 o                         
   4   3  11          3.88          8.39         7.33 o                         
   5   3  11        253.48        245.40        12.70 o                         
   6   3  11         41.67         51.05        10.53 o                         
   7   3  11        112.80        185.55        23.81 o                         
  -9   4  11        178.12        177.05        34.60 o                         
  -8   4  11         50.99         38.10        23.37 o                         
  -7   4  11        178.31        166.05        22.16 o                         
  -6   4  11       2886.34       2902.96        50.41 o                         
  -5   4  11          4.30         -2.33        15.76 o                         
  -4   4  11       4591.03       4677.18        55.27 o                         
  -3   4  11       2250.03       2175.35        25.75 o                         
  -2   4  11       2234.59       2293.84        32.60 o                         
  -1   4  11        151.55        142.48        13.41 o                         
   0   4  11      17457.74      17579.99       189.63 o                         
   1   4  11       2258.57       2245.05        24.78 o                         
   2   4  11         13.76         11.18         7.70 o                         
   3   4  11       5308.11       5174.63        56.90 o                         
   4   4  11       9273.66       8949.85       111.65 o                         
   5   4  11       1119.04       1075.39        26.38 o                         
   6   4  11       1577.68       1612.07        41.72 o                         
   7   4  11       2410.06       2340.37        69.65 o                         
  -8   5  11        809.66        768.21        37.65 o                         
  -7   5  11         39.20         49.89        20.95 o                         
  -6   5  11       4706.74       4696.65        84.97 o                         
  -5   5  11       1189.60       1219.79        39.01 o                         
  -4   5  11       2101.99       2128.82        42.05 o                         
  -3   5  11        196.62        216.77        10.12 o                         
  -2   5  11        937.47        918.32        15.74 o                         
  -1   5  11        568.41        570.25        17.52 o                         
   0   5  11        878.60        884.52        19.19 o                         
   1   5  11        285.20        311.06        12.46 o                         
   2   5  11        297.88        290.74         7.99 o                         
   3   5  11         12.15         19.23         6.65 o                         
   4   5  11        445.28        428.61        18.52 o                         
   5   5  11        211.02        231.07        14.88 o                         
   6   5  11        135.44        122.15        16.26 o                         
  -8   6  11       1385.47       1368.40        44.62 o                         
  -7   6  11       1193.26       1258.93        41.34 o                         
  -6   6  11       2238.86       2354.78        47.27 o                         
  -5   6  11        157.49        173.21        20.59 o                         
  -4   6  11       2556.89       2526.79        44.26 o                         
  -3   6  11       5121.55       4923.30        45.10 o                         
  -2   6  11        249.86        263.50         9.38 o                         
  -1   6  11        246.91        262.86        14.33 o                         
   0   6  11       5600.45       5624.10        59.80 o                         
   1   6  11       4797.81       5028.37        71.64 o                         
   2   6  11        119.41        140.19        13.45 o                         
   3   6  11       4995.38       4866.80        54.64 o                         
   4   6  11       4215.60       4101.32        58.06 o                         
   5   6  11        851.12        829.20        24.46 o                         
   6   6  11        529.56        434.63        27.38 o                         
  -8   7  11       2929.07       2963.75        85.02 o                         
  -7   7  11       1695.01       1668.43        45.80 o                         
  -6   7  11        680.49        726.89        30.70 o                         
  -5   7  11        685.38        642.95        23.52 o                         
  -4   7  11       1250.87       1366.87        41.84 o                         
  -3   7  11        977.82        957.83        19.50 o                         
  -2   7  11       5328.45       5328.72        52.07 o                         
  -1   7  11        228.77        218.12        20.42 o                         
   0   7  11        285.19        288.44        12.49 o                         
   1   7  11        288.14        332.94        16.86 o                         
   2   7  11       8661.36       8651.55       101.51 o                         
   3   7  11          4.47         -3.60         7.80 o                         
   4   7  11        289.89        298.03        15.81 o                         
   5   7  11          6.28         18.82        14.75 o                         
   6   7  11       2693.75       2682.91        70.05 o                         
  -8   8  11        113.68         82.38        26.88 o                         
  -7   8  11        563.02        485.96        28.07 o                         
  -6   8  11       1300.39       1323.50        58.99 o                         
  -5   8  11        941.93        986.83        33.90 o                         
  -4   8  11        388.69        386.97        18.99 o                         
  -3   8  11         11.04         -4.23        12.47 o                         
  -2   8  11       2030.98       1992.51        25.26 o                         
  -1   8  11       1187.40       1219.24        38.12 o                         
   0   8  11        329.64        339.64        13.79 o                         
   1   8  11       1126.63       1122.87        28.89 o                         
   2   8  11        139.31        151.43        15.48 o                         
   3   8  11        744.88        731.15        16.42 o                         
   4   8  11        902.43        886.23        34.17 o                         
   5   8  11        352.77        387.26        23.83 o                         
   6   8  11         16.06          7.67        19.89 o                         
  -7   9  11        734.46        718.11        39.79 o                         
  -6   9  11         16.64         51.63        20.68 o                         
  -5   9  11       4646.63       4648.75        66.01 o                         
  -4   9  11        685.01        595.69        23.79 o                         
  -3   9  11        802.54        742.51        24.41 o                         
  -2   9  11        317.09        294.61        14.17 o                         
  -1   9  11       8178.73       8154.41        91.31 o                         
   0   9  11         12.36         14.73        10.43 o                         
   1   9  11       3558.91       3565.20        68.55 o                         
   2   9  11        403.37        413.81        21.38 o                         
   3   9  11       2794.16       2828.34        45.13 o                         
   4   9  11          1.16         -2.54        24.01 o                         
   5   9  11       4611.15       4607.08        81.13 o                         
  -7  10  11        917.95        771.49        44.19 o                         
  -6  10  11       1049.44       1064.82        54.89 o                         
  -5  10  11       1747.44       1661.65        41.15 o                         
  -4  10  11         76.29         54.55        17.23 o                         
  -3  10  11         21.45         13.92        12.74 o                         
  -2  10  11        640.10        646.27        19.68 o                         
  -1  10  11       1593.90       1589.61        37.90 o                         
   0  10  11        254.11        234.06        23.52 o                         
   1  10  11        130.09        118.41        18.36 o                         
   2  10  11          5.34         -2.92        16.39 o                         
   3  10  11        107.65         97.55        12.72 o                         
   4  10  11        903.87        924.76        63.82 o                         
   5  10  11         15.62          8.44        20.71 o                         
  -6  11  11        133.34        117.36        29.98 o                         
  -5  11  11        709.22        671.62        34.13 o                         
  -4  11  11       1367.27       1402.14        44.63 o                         
  -3  11  11        275.95        248.35        17.89 o                         
  -2  11  11       2204.15       2250.42        34.88 o                         
  -1  11  11        153.64        193.13        24.98 o                         
   0  11  11        258.33        260.42        31.62 o                         
   1  11  11        972.10        999.77        39.94 o                         
   2  11  11       4135.06       4244.40        79.52 o                         
   3  11  11        702.47        695.58        34.32 o                         
   4  11  11         19.30         21.47        18.73 o                         
  -6  12  11         67.29         83.94        28.29 o                         
  -5  12  11         31.62         22.23        24.13 o                         
  -4  12  11        693.04        617.74        30.49 o                         
  -3  12  11       4834.65       4846.44        68.82 o                         
  -2  12  11         11.60        -17.59        17.59 o                         
  -1  12  11        572.93        576.44        26.87 o                         
   0  12  11        410.14        351.61        27.89 o                         
   1  12  11       2090.52       2228.48        68.43 o                         
   2  12  11        147.66        104.36        24.91 o                         
   3  12  11       1932.30       1992.56        50.21 o                         
   4  12  11        141.55        130.25        19.76 o                         
  -5  13  11        189.61        218.84        33.93 o                         
  -4  13  11        135.29        112.56        23.56 o                         
  -3  13  11        989.53        939.33        33.10 o                         
  -2  13  11        470.62        471.40        20.38 o                         
  -1  13  11        609.04        601.34        30.96 o                         
   0  13  11        547.64        518.87        34.19 o                         
   1  13  11          1.12          6.46        24.29 o                         
   2  13  11          9.92         26.08        31.53 o                         
   3  13  11        390.15        411.22        41.95 o                         
  -4  14  11       1259.65       1371.74        68.23 o                         
  -3  14  11        104.83        120.03        28.21 o                         
  -2  14  11        540.39        505.51        34.66 o                         
  -1  14  11         38.10         31.87        17.27 o                         
   0  14  11       4658.30       4842.46       110.68 o                         
   1  14  11         33.69         64.24        65.23 o                         
   2  14  11         14.58         63.89        41.06 o                         
  -2  15  11        477.39        447.82        30.80 o                         
  -1  15  11        476.73        438.31        32.33 o                         
   0  15  11         74.76         17.94        23.38 o                         
  -8   0  12       2280.89       2356.78        71.79 o                         
  -6   0  12        627.86        590.27        34.93 o                         
  -4   0  12        302.32        323.21        18.32 o                         
  -2   0  12        532.20        521.83        21.00 o                         
   0   0  12         76.74        132.23        20.28 o                         
   2   0  12         10.05         13.72        14.86 o                         
   4   0  12          6.60         -3.42         8.63 o                         
   6   0  12         58.62         91.88        21.92 o                         
  -9   1  12          0.39        -13.49        24.39 o                         
  -8   1  12       2799.47       2836.95        53.92 o                         
  -7   1  12       2363.85       2474.10        48.26 o                         
  -6   1  12        203.03        174.21        18.35 o                         
  -5   1  12        125.96        129.37        15.35 o                         
  -4   1  12       6220.40       6216.10        67.14 o                         
  -3   1  12       2106.19       2044.60        28.76 o                         
  -2   1  12       1271.49       1294.15        19.07 o                         
  -1   1  12       7196.59       7351.81        68.29 o                         
   0   1  12       4573.90       4725.49        56.98 o                         
   1   1  12       1441.51       1519.66        23.98 o                         
   2   1  12       3185.74       3163.48        47.39 o                         
   3   1  12       5320.17       5395.77        65.44 o                         
   4   1  12       1150.95       1184.29        23.45 o                         
   5   1  12        504.52        490.62        12.15 o                         
   6   1  12       3379.95       3417.89        58.09 o                         
   7   1  12        322.51        307.62        52.85 o                         
  -9   2  12         26.98        -17.90        25.92 o                         
  -8   2  12         88.40         62.52        21.67 o                         
  -7   2  12       1824.76       1822.20        42.54 o                         
  -6   2  12       2201.08       2297.22        43.50 o                         
  -5   2  12       1976.50       2030.43        54.08 o                         
  -4   2  12       2333.77       2337.15        29.79 o                         
  -3   2  12        178.04        181.90        11.12 o                         
  -2   2  12       7847.29       7908.07        75.18 o                         
  -1   2  12        391.22        371.32        11.65 o                         
   0   2  12       2940.56       2960.66        47.87 o                         
   1   2  12       1495.87       1474.57        24.99 o                         
   2   2  12       1673.45       1736.33        28.58 o                         
   3   2  12        202.62        215.54        13.81 o                         
   4   2  12       4168.49       4065.15        52.77 o                         
   5   2  12        157.59        159.28        14.60 o                         
   6   2  12        138.17        152.44        27.05 o                         
   7   2  12        164.52        151.83        47.86 o                         
  -9   3  12         93.48        115.81        31.42 o                         
  -8   3  12         11.69         23.89        22.40 o                         
  -7   3  12         18.22         34.84        21.21 o                         
  -6   3  12       1584.35       1679.96        36.21 o                         
  -5   3  12       2981.39       3078.98        49.15 o                         
  -4   3  12        118.17        129.35        22.61 o                         
  -3   3  12        658.43        663.36        16.20 o                         
  -2   3  12        808.96        839.96        16.62 o                         
  -1   3  12       3272.24       3286.67        41.04 o                         
   0   3  12       1824.90       1841.49        24.59 o                         
   1   3  12         29.83         28.88         8.74 o                         
   2   3  12        577.57        592.11        18.70 o                         
   3   3  12       4637.00       4566.71        61.86 o                         
   4   3  12          1.87          8.71         9.05 o                         
   5   3  12        850.19        854.31        19.70 o                         
   6   3  12        113.30        112.28        12.08 o                         
  -8   4  12        709.78        659.45        31.03 o                         
  -7   4  12       3148.28       3375.98        72.98 o                         
  -6   4  12       3897.14       3975.16        57.25 o                         
  -5   4  12       2903.52       2966.10        67.21 o                         
  -4   4  12        207.84        208.83        12.20 o                         
  -3   4  12       7600.97       7599.91        79.30 o                         
  -2   4  12       2170.67       2190.17        28.03 o                         
  -1   4  12       1203.89       1167.53        25.06 o                         
   0   4  12        651.53        615.14        18.88 o                         
   1   4  12      12290.49      12604.01       112.52 o                         
   2   4  12        693.47        678.41        11.98 o                         
   3   4  12        101.65        101.13         7.59 o                         
   4   4  12        229.00        266.20        12.05 o                         
   5   4  12       4723.04       4713.62        71.62 o                         
   6   4  12        213.97        228.61        18.52 o                         
  -8   5  12          7.64         -9.13        22.26 o                         
  -7   5  12        109.30        113.90        22.38 o                         
  -6   5  12        581.63        593.07        25.95 o                         
  -5   5  12       1892.38       2063.27        52.89 o                         
  -4   5  12        761.01        744.35        27.29 o                         
  -3   5  12        438.07        442.21        14.29 o                         
  -2   5  12        257.07        272.94         9.45 o                         
  -1   5  12        376.69        395.61        14.24 o                         
   0   5  12         38.45         33.09         9.04 o                         
   1   5  12        127.63        156.78        10.43 o                         
   2   5  12        289.23        315.65        13.66 o                         
   3   5  12        104.84         84.68         7.75 o                         
   4   5  12        125.10        101.43        11.77 o                         
   5   5  12          5.63          9.92        11.57 o                         
   6   5  12        138.00        103.47        19.31 o                         
  -8   6  12        944.78        888.17        56.13 o                         
  -7   6  12        434.41        477.70        44.35 o                         
  -6   6  12       4474.27       4469.20        68.22 o                         
  -5   6  12        339.11        254.21        20.56 o                         
  -4   6  12        437.48        377.11        22.28 o                         
  -3   6  12       5077.47       5035.96        45.62 o                         
  -2   6  12       7927.16       8034.82        89.27 o                         
  -1   6  12        396.80        388.74        15.90 o                         
   0   6  12       1433.74       1422.88        23.28 o                         
   1   6  12       4161.99       4140.84        51.58 o                         
   2   6  12       3265.28       3277.12        50.25 o                         
   3   6  12         52.03         48.55         8.28 o                         
   4   6  12       3763.76       3805.61        51.37 o                         
   5   6  12       2468.29       2398.15        50.02 o                         
   6   6  12         32.60         37.00        18.33 o                         
  -8   7  12        401.03        379.93        29.58 o                         
  -7   7  12       1906.41       1901.94        47.68 o                         
  -6   7  12       1096.85       1045.06        35.97 o                         
  -5   7  12       3265.57       3281.39        53.23 o                         
  -4   7  12          8.57         17.89        14.51 o                         
  -3   7  12       2144.41       2122.91        30.40 o                         
  -2   7  12        143.77        146.63        17.75 o                         
  -1   7  12       4984.77       4862.29        77.13 o                         
   0   7  12         87.18         57.07         9.64 o                         
   1   7  12         64.47         58.20        12.91 o                         
   2   7  12         50.71         56.40        12.77 o                         
   3   7  12       4535.77       4670.96        53.57 o                         
   4   7  12         47.40         21.52        13.91 o                         
   5   7  12        764.07        788.95        27.48 o                         
   6   7  12         32.10         81.38        21.10 o                         
  -7   8  12        771.60        730.16        33.20 o                         
  -6   8  12        814.73        763.05        30.71 o                         
  -5   8  12        387.71        368.54        20.14 o                         
  -4   8  12        512.07        494.25        20.36 o                         
  -3   8  12         13.47         23.90        13.57 o                         
  -2   8  12       1653.03       1584.36        45.00 o                         
  -1   8  12        967.92       1031.75        32.94 o                         
   0   8  12        753.65        697.99        19.17 o                         
   1   8  12        269.22        301.74        22.92 o                         
   2   8  12        372.83        467.80        19.33 o                         
   3   8  12         95.07        127.29        18.38 o                         
   4   8  12        337.05        320.40        20.58 o                         
   5   8  12        552.56        560.42        27.94 o                         
  -7   9  12         83.14         49.24        24.66 o                         
  -6   9  12         20.32        -27.66        27.66 o                         
  -5   9  12          0.85        -24.09        24.09 o                         
  -4   9  12       9417.61       9646.87       134.98 o                         
  -3   9  12          4.35        -10.60        10.60 o                         
  -2   9  12       1156.22       1069.78        38.28 o                         
  -1   9  12        468.22        456.49        20.06 o                         
   0   9  12       8549.92       8581.52       120.11 o                         
   1   9  12        336.89        302.76        22.10 o                         
   2   9  12       5219.63       5332.99        72.44 o                         
   3   9  12        322.16        339.46        19.79 o                         
   4   9  12       1182.93       1139.43        30.09 o                         
   5   9  12         28.97         41.21        19.19 o                         
  -7  10  12        126.26        136.33        31.31 o                         
  -6  10  12        341.54        287.94        26.07 o                         
  -5  10  12        262.67        257.63        23.62 o                         
  -4  10  12        524.71        487.48        22.98 o                         
  -3  10  12        126.65        156.23        16.79 o                         
  -2  10  12         89.68         95.31        19.46 o                         
  -1  10  12        187.73        166.61        20.08 o                         
   0  10  12        114.53         96.23        27.42 o                         
   1  10  12        431.81        432.50        27.39 o                         
   2  10  12         62.28         39.55        20.21 o                         
   3  10  12        495.28        443.14        33.45 o                         
   4  10  12        340.45        375.91        23.45 o                         
  -6  11  12          2.76          3.45        25.25 o                         
  -5  11  12        715.57        665.92        32.80 o                         
  -4  11  12        609.42        545.53        27.47 o                         
  -3  11  12       2516.95       2442.35        43.80 o                         
  -2  11  12        477.67        513.17        19.35 o                         
  -1  11  12       4093.88       4201.04        79.15 o                         
   0  11  12        685.38        701.93        43.19 o                         
   1  11  12        237.07        214.17        26.23 o                         
   2  11  12        661.96        633.02        29.70 o                         
   3  11  12       2689.47       2930.16        68.71 o                         
   4  11  12          6.65         79.06        31.45 o                         
  -5  12  12          0.22         34.27        30.16 o                         
  -4  12  12          3.96         13.06        20.33 o                         
  -3  12  12       1072.58       1095.00        67.55 o                         
  -2  12  12       3038.66       2930.56        67.36 o                         
  -1  12  12         49.98          7.12        17.77 o                         
   0  12  12       1551.14       1557.47        65.19 o                         
   1  12  12         63.12         77.89        28.57 o                         
   2  12  12       2027.04       2033.00        75.86 o                         
   3  12  12        106.92         83.46        42.22 o                         
  -5  13  12         44.89         69.23        29.22 o                         
  -4  13  12          3.20         -7.38        30.03 o                         
  -3  13  12         13.74         21.38        17.30 o                         
  -2  13  12         40.49         19.78        11.68 o                         
  -1  13  12         90.40         83.79        27.11 o                         
   0  13  12        465.36        525.20        39.22 o                         
   1  13  12         38.82         36.70        25.53 o                         
   2  13  12          5.62         32.54        33.21 o                         
  -3  14  12       2715.21       2766.28        66.83 o                         
  -2  14  12          3.16          3.66        19.91 o                         
  -1  14  12        362.10        308.13        41.71 o                         
   0  14  12         46.84         12.34        27.50 o                         
   1  14  12       3457.32       3593.91       111.48 o                         
  -7   0  13        705.03        687.01        41.87 o                         
  -5   0  13        121.01        159.07        34.42 o                         
  -3   0  13       4172.60       4165.11        83.45 o                         
  -1   0  13       2353.69       2402.30        42.30 o                         
   1   0  13        108.86        105.45        14.73 o                         
   3   0  13          5.23        -10.49        13.94 o                         
   5   0  13         40.53         31.38        16.06 o                         
  -8   1  13         60.55         52.43        22.07 o                         
  -7   1  13       3068.56       3159.16        54.74 o                         
  -6   1  13       2860.19       2723.90        51.68 o                         
  -5   1  13         83.10         62.53        31.67 o                         
  -4   1  13       2042.62       2049.06        27.97 o                         
  -3   1  13       8343.81       8177.38       130.07 o                         
  -2   1  13        188.81        208.16        10.17 o                         
  -1   1  13       2787.12       2846.85        33.37 o                         
   0   1  13       4805.26       4811.82        58.36 o                         
   1   1  13       7990.70       8070.19        86.68 o                         
   2   1  13        665.00        668.89        18.76 o                         
   3   1  13       5451.51       5492.56        73.69 o                         
   4   1  13       3064.38       3068.74        37.25 o                         
   5   1  13        422.09        429.83        18.36 o                         
   6   1  13        433.33        448.88        21.86 o                         
  -8   2  13        310.55        344.73        24.99 o                         
  -7   2  13        411.21        376.47        23.64 o                         
  -6   2  13         38.58         10.99        17.17 o                         
  -5   2  13       5715.28       5683.14        94.04 o                         
  -4   2  13       1271.33       1217.07        21.58 o                         
  -3   2  13        919.34        962.02        20.25 o                         
  -2   2  13          3.65         -0.42         7.72 o                         
  -1   2  13       6025.65       6134.12        59.60 o                         
   0   2  13        129.56        155.21         7.69 o                         
   1   2  13       2214.59       2251.58        29.12 o                         
   2   2  13         23.18         35.84         9.21 o                         
   3   2  13       1875.69       1908.78        30.65 o                         
   4   2  13        535.66        558.00        19.61 o                         
   5   2  13       2040.01       1973.02        38.75 o                         
   6   2  13         26.11          2.97        16.46 o                         
  -8   3  13        660.98        635.33        29.28 o                         
  -7   3  13         26.25         10.94        19.06 o                         
  -6   3  13       1176.20       1128.37        33.22 o                         
  -5   3  13        154.06        136.19        15.66 o                         
  -4   3  13       7123.52       6919.81        73.84 o                         
  -3   3  13       1009.35       1050.17        20.89 o                         
  -2   3  13        447.84        443.88        13.51 o                         
  -1   3  13         21.03          5.05         8.32 o                         
   0   3  13       2022.84       2005.19        32.81 o                         
   1   3  13        401.03        462.13        17.63 o                         
   2   3  13        116.14        149.49         8.68 o                         
   3   3  13        140.31        161.87        11.57 o                         
   4   3  13        416.14        402.34        13.85 o                         
   5   3  13         11.53          6.17        11.99 o                         
   6   3  13        183.94        157.10        15.55 o                         
  -8   4  13       2055.04       2300.47        63.03 o                         
  -7   4  13         62.58         80.53        18.82 o                         
  -6   4  13       1808.05       1838.69        40.90 o                         
  -5   4  13        877.35        941.44        27.84 o                         
  -4   4  13       4648.39       4695.41        56.14 o                         
  -3   4  13         60.14         81.02        10.46 o                         
  -2   4  13      12105.60      12026.23       110.73 o                         
  -1   4  13       5114.04       4964.59        54.55 o                         
   0   4  13        490.08        504.77        16.40 o                         
   1   4  13       1661.44       1625.96        21.73 o                         
   2   4  13      10828.56      10857.14       131.85 o                         
   3   4  13        799.79        786.12        16.99 o                         
   4   4  13        958.56        956.31        23.41 o                         
   5   4  13       1937.06       1932.84        36.14 o                         
   6   4  13       2675.47       2736.17        80.64 o                         
  -8   5  13        525.81        447.54        34.06 o                         
  -7   5  13        276.55        261.12        27.19 o                         
  -6   5  13        155.46        113.56        18.41 o                         
  -5   5  13         24.58          2.59        15.13 o                         
  -4   5  13         23.90         11.47        11.46 o                         
  -3   5  13        127.53        160.91        11.78 o                         
  -2   5  13       1274.79       1215.38        23.81 o                         
  -1   5  13         88.91        137.29        12.90 o                         
   0   5  13        836.87        802.97        23.74 o                         
   1   5  13         30.54         34.28         9.48 o                         
   2   5  13         34.05         21.45         9.67 o                         
   3   5  13        280.46        301.04        11.08 o                         
   4   5  13        339.59        311.85        21.78 o                         
   5   5  13        147.04        143.08        15.92 o                         
   6   5  13        734.14        903.19        52.75 o                         
  -8   6  13        962.73        852.23        40.01 o                         
  -7   6  13        198.19        202.94        29.51 o                         
  -6   6  13        354.11        379.10        24.61 o                         
  -5   6  13       3950.61       4203.83        61.79 o                         
  -4   6  13       1438.50       1341.72        26.10 o                         
  -3   6  13        514.96        519.53        16.80 o                         
  -2   6  13       4203.51       4034.23        52.54 o                         
  -1   6  13       3995.23       4093.83        51.07 o                         
   0   6  13         41.83         52.60         9.00 o                         
   1   6  13       2233.91       2208.80        35.96 o                         
   2   6  13       3654.93       3713.83        76.18 o                         
   3   6  13        714.74        737.66        17.03 o                         
   4   6  13         97.00         69.48        16.35 o                         
   5   6  13       1501.10       1458.83        34.20 o                         
  -7   7  13          1.74         10.84        22.27 o                         
  -6   7  13       1100.30       1119.47        46.29 o                         
  -5   7  13         38.21         39.67        17.56 o                         
  -4   7  13       3932.50       3996.49        53.09 o                         
  -3   7  13         30.95         16.55        10.11 o                         
  -2   7  13       3441.26       3206.21        55.28 o                         
  -1   7  13        274.32        261.67        14.34 o                         
   0   7  13       9155.70       8754.99       126.22 o                         
   1   7  13          7.24         -3.13        12.12 o                         
   2   7  13         35.08         50.49        12.18 o                         
   3   7  13         26.47         31.72        13.39 o                         
   4   7  13       2978.96       3048.22        47.20 o                         
   5   7  13        154.91        153.95        31.11 o                         
  -7   8  13         61.05         56.11        26.42 o                         
  -6   8  13         84.30         67.87        27.97 o                         
  -5   8  13        265.06        204.84        19.84 o                         
  -4   8  13        706.03        683.26        21.97 o                         
  -3   8  13        132.02        171.64        13.74 o                         
  -2   8  13        114.99         87.80        20.94 o                         
  -1   8  13       1509.70       1373.98        47.67 o                         
   0   8  13        286.88        296.52        14.03 o                         
   1   8  13        293.93        279.58        19.00 o                         
   2   8  13        676.24        723.31        23.90 o                         
   3   8  13        941.46        895.44        34.50 o                         
   4   8  13         25.25         23.83        14.80 o                         
   5   8  13         22.34        -14.40        23.39 o                         
  -7   9  13       3031.63       3063.83        76.22 o                         
  -6   9  13        525.47        478.60        29.47 o                         
  -5   9  13         42.30         35.76        18.54 o                         
  -4   9  13          2.88         -3.75        14.01 o                         
  -3   9  13       6863.99       6739.36        98.33 o                         
  -2   9  13         82.78         81.89        19.60 o                         
  -1   9  13       2359.97       2523.46        54.22 o                         
   0   9  13       1045.28       1001.89        34.79 o                         
   1   9  13       3959.25       4023.82       126.33 o                         
   2   9  13        103.77        100.70        15.63 o                         
   3   9  13       4049.03       3984.55        68.51 o                         
   4   9  13        311.21        323.17        30.46 o                         
  -6  10  13        117.33         94.45        36.79 o                         
  -5  10  13         48.36         77.03        23.37 o                         
  -4  10  13        192.78        173.25        21.47 o                         
  -3  10  13        545.55        532.86        31.27 o                         
  -2  10  13        718.62        714.86        47.48 o                         
  -1  10  13         60.00         41.94        25.23 o                         
   0  10  13        153.72        154.54        28.03 o                         
   1  10  13        218.38        200.77        38.69 o                         
   2  10  13        809.10        804.79        30.88 o                         
   3  10  13        133.21        117.39        19.01 o                         
   4  10  13        152.21        164.92        29.04 o                         
  -6  11  13       1908.55       2007.09        55.39 o                         
  -5  11  13        423.38        357.14        29.92 o                         
  -4  11  13        942.99       1058.24        63.09 o                         
  -3  11  13        776.35        781.61        23.22 o                         
  -2  11  13        261.07        255.75        23.77 o                         
  -1  11  13        271.50        264.39        23.77 o                         
   0  11  13       3593.40       3624.36       114.37 o                         
   1  11  13        441.87        450.26        34.84 o                         
   2  11  13        170.96        227.14        34.63 o                         
   3  11  13        215.21        202.80        29.79 o                         
  -5  12  13       1873.46       1883.68        54.56 o                         
  -4  12  13        101.86         72.68        23.25 o                         
  -3  12  13        239.54        274.37        27.59 o                         
  -2  12  13         46.74         50.88        21.08 o                         
  -1  12  13       2159.38       2020.93        73.71 o                         
   0  12  13         85.84         42.23        28.95 o                         
   1  12  13       3372.79       3381.66        87.35 o                         
   2  12  13        366.38        410.37        64.29 o                         
   3  12  13        539.90        603.22        36.60 o                         
  -4  13  13        491.45        433.23        33.89 o                         
  -3  13  13        452.23        515.01        49.41 o                         
  -2  13  13         21.26         17.92        24.78 o                         
  -1  13  13        267.61        242.84        79.26 o                         
   0  13  13          7.36        -31.31        31.31 o                         
   1  13  13         88.67         65.24        26.50 o                         
   2  13  13         21.93         39.10        33.48 o                         
  -2  14  13       3933.64       4054.38        87.75 o                         
  -1  14  13        256.20        215.84        38.45 o                         
   0  14  13        179.60        156.20        36.31 o                         
  -8   0  14         50.79         37.92        29.64 o                         
  -6   0  14        777.91        827.29        77.37 o                         
  -4   0  14         57.98         28.10        20.53 o                         
  -2   0  14        896.63        864.76        26.89 o                         
   0   0  14       5290.04       5619.10        97.02 o                         
   2   0  14        790.59        749.37        29.68 o                         
   4   0  14        321.04        320.62        16.28 o                         
   6   0  14         13.64         29.87        20.38 o                         
  -8   1  14         48.91         28.11        23.03 o                         
  -7   1  14        366.00        350.91        24.04 o                         
  -6   1  14       5517.96       5582.49        83.33 o                         
  -5   1  14       2479.28       2491.69        50.65 o                         
  -4   1  14         63.30         83.20        16.05 o                         
  -3   1  14       8262.13       8262.63        86.41 o                         
  -2   1  14       8426.54       8439.76        80.86 o                         
  -1   1  14       3009.90       3106.95        38.83 o                         
   0   1  14       4268.29       4327.58        50.89 o                         
   1   1  14       4779.46       5006.27        58.04 o                         
   2   1  14       1066.59       1126.14        24.04 o                         
   3   1  14        465.77        448.78        16.80 o                         
   4   1  14       3511.00       3500.33        41.73 o                         
   5   1  14       1454.43       1451.55        54.41 o                         
   6   1  14        186.67        187.32        16.92 o                         
  -8   2  14       1880.39       1888.74        46.14 o                         
  -7   2  14        213.77        158.18        21.42 o                         
  -6   2  14         41.13         85.48        17.91 o                         
  -5   2  14         44.06         26.68        13.86 o                         
  -4   2  14       4492.48       4489.90        74.80 o                         
  -3   2  14         53.00         45.01        11.42 o                         
  -2   2  14         19.07         17.55         8.36 o                         
  -1   2  14          3.18          6.26         8.19 o                         
   0   2  14        415.67        463.65        14.95 o                         
   1   2  14        149.05        168.64         9.71 o                         
   2   2  14       6427.69       6440.90        77.19 o                         
   3   2  14        264.84        303.28        13.97 o                         
   4   2  14        810.79        799.64        21.75 o                         
   5   2  14        736.33        685.21        24.98 o                         
   6   2  14       1340.93       1350.11        33.85 o                         
  -8   3  14        947.30        816.47        35.05 o                         
  -7   3  14        625.93        634.82        27.45 o                         
  -6   3  14        512.69        522.84        24.15 o                         
  -5   3  14       2086.29       1978.79        36.81 o                         
  -4   3  14        166.01        179.83        17.79 o                         
  -3   3  14       1072.31       1111.77        25.09 o                         
  -2   3  14        915.22        899.65        18.46 o                         
  -1   3  14         22.54         22.28        11.53 o                         
   0   3  14        925.64        967.76        23.80 o                         
   1   3  14       4029.84       4132.54        53.81 o                         
   2   3  14         25.22         24.87         8.30 o                         
   3   3  14         53.72         48.66        14.51 o                         
   4   3  14        617.10        606.18        21.28 o                         
   5   3  14       1631.19       1636.40        51.40 o                         
   6   3  14        264.30        287.80        26.27 o                         
  -8   4  14       1273.15       1206.11        43.58 o                         
  -7   4  14       3629.78       3513.16        59.68 o                         
  -6   4  14         14.22        -16.58        16.58 o                         
  -5   4  14       3937.00       3912.26        61.59 o                         
  -4   4  14        766.56        764.74        31.27 o                         
  -3   4  14       2487.44       2545.48        57.92 o                         
  -2   4  14        863.94        853.19        17.58 o                         
  -1   4  14       9872.62       9685.07       109.39 o                         
   0   4  14       2763.45       2605.74        33.36 o                         
   1   4  14         64.54         52.87         6.99 o                         
   2   4  14        142.36        165.97         9.35 o                         
   3   4  14       5084.11       5137.19        61.05 o                         
   4   4  14          8.01         22.09        11.37 o                         
   5   4  14       1208.05       1131.60        29.87 o                         
  -8   5  14         13.79          8.30        23.23 o                         
  -7   5  14        645.84        580.21        27.83 o                         
  -6   5  14         26.37         16.36        26.38 o                         
  -5   5  14        411.66        380.88        28.10 o                         
  -4   5  14        250.65        256.75        74.29 o                         
  -3   5  14        495.69        432.89        25.44 o                         
  -2   5  14         27.85          8.70        11.43 o                         
  -1   5  14         84.72         71.47        10.49 o                         
   0   5  14         28.70         46.47         8.72 o                         
   1   5  14        148.18        154.95        12.46 o                         
   2   5  14        412.26        405.25        17.22 o                         
   3   5  14        484.73        436.00        12.16 o                         
   4   5  14        134.84        137.15        13.42 o                         
   5   5  14        318.45        363.59        20.66 o                         
  -7   6  14        350.00        348.28        29.81 o                         
  -6   6  14        218.50        202.56        20.49 o                         
  -5   6  14       2686.09       2605.69        54.27 o                         
  -4   6  14       5101.53       4971.04       149.62 o                         
  -3   6  14        952.61        938.40        23.26 o                         
  -2   6  14       1570.94       1555.50        51.99 o                         
  -1   6  14       1813.30       1835.46        43.10 o                         
   0   6  14       5627.23       5381.91        63.35 o                         
   1   6  14        180.48        193.20        13.85 o                         
   2   6  14       1361.63       1542.77        34.63 o                         
   3   6  14       2718.83       2734.28        75.76 o                         
   4   6  14        173.02        194.77        12.79 o                         
   5   6  14        196.15        219.65        21.30 o                         
  -7   7  14        946.41        947.59        49.18 o                         
  -6   7  14          1.53         11.81        18.48 o                         
  -5   7  14       1596.34       1548.79        38.03 o                         
  -4   7  14        306.15        283.67        17.58 o                         
  -3   7  14       3118.43       3316.20        47.03 o                         
  -2   7  14         19.98         28.70        13.43 o                         
  -1   7  14         40.39         42.57        12.53 o                         
   0   7  14          0.15         13.77         9.16 o                         
   1   7  14       4493.20       4687.16        77.16 o                         
   2   7  14        158.60        175.57        15.21 o                         
   3   7  14        391.06        387.80        20.08 o                         
   4   7  14        107.81        103.42         9.72 o                         
   5   7  14       1600.15       1793.49       111.93 o                         
  -7   8  14        176.61        143.85        28.26 o                         
  -6   8  14          0.54          4.64        23.66 o                         
  -5   8  14          0.58         17.46        17.84 o                         
  -4   8  14        890.57        907.24        22.61 o                         
  -3   8  14        916.17        871.81        20.41 o                         
  -2   8  14         53.24         27.90        22.07 o                         
  -1   8  14        548.42        566.11        22.72 o                         
   0   8  14         16.91         -9.86        20.24 o                         
   1   8  14        115.21         99.71        19.03 o                         
   2   8  14        434.51        432.90        19.68 o                         
   3   8  14        226.55        223.82        33.75 o                         
   4   8  14        479.75        473.79        70.60 o                         
  -6   9  14       5504.65       5574.81       123.04 o                         
  -5   9  14        511.16        495.19        30.33 o                         
  -4   9  14        179.73        198.51        14.53 o                         
  -3   9  14        632.45        563.95        28.82 o                         
  -2   9  14       6357.89       6543.14       145.79 o                         
  -1   9  14        193.89        147.96        20.71 o                         
   0   9  14       2067.44       2005.54        44.28 o                         
   1   9  14        194.41        190.20        17.78 o                         
   2   9  14       1784.09       1747.42        57.60 o                         
   3   9  14        168.72        205.05        38.85 o                         
   4   9  14       3950.60       3899.04        91.57 o                         
  -6  10  14        174.42        160.46        29.67 o                         
  -5  10  14        324.17        335.64        21.11 o                         
  -4  10  14        150.82        143.76        15.78 o                         
  -3  10  14          1.75         19.48        23.15 o                         
  -2  10  14        399.27        340.04        30.53 o                         
  -1  10  14        647.59        645.12        37.10 o                         
   0  10  14        290.86        315.72        34.98 o                         
   1  10  14        163.06        144.92        24.86 o                         
   2  10  14         35.57         41.59        42.64 o                         
   3  10  14        321.15        293.09        28.26 o                         
  -5  11  14       1604.35       1633.46        55.18 o                         
  -4  11  14         72.63         31.33        18.22 o                         
  -3  11  14       1222.88       1144.43        59.74 o                         
  -2  11  14        710.27        506.32        56.10 o                         
  -1  11  14        522.70        499.30        38.27 o                         
   0  11  14        249.79        202.37        31.08 o                         
   1  11  14       2384.07       2546.51        85.16 o                         
   2  11  14        452.95        460.48        31.11 o                         
   3  11  14        960.39       1100.35        47.39 o                         
  -4  12  14       4419.20       4515.95       209.43 o                         
  -3  12  14          0.75          1.39        39.42 o                         
  -2  12  14        836.57        815.52        34.85 o                         
  -1  12  14        364.46        356.53        40.18 o                         
   0  12  14       2786.86       2960.46       115.19 o                         
   1  12  14          1.85        -25.18        32.87 o                         
   2  12  14       2429.02       2372.53        75.43 o                         
  -3  13  14        207.16        193.92        59.78 o                         
  -2  13  14        163.21         88.71        39.55 o                         
  -1  13  14        546.29        504.65        45.55 o                         
   0  13  14         72.81         61.69        34.01 o                         
   1  13  14        702.76        711.99        40.32 o                         
  -7   0  15         16.74         39.65        25.81 o                         
  -5   0  15         23.90         12.16        27.92 o                         
  -3   0  15         61.99         42.23        16.60 o                         
  -1   0  15        879.21        889.83        22.65 o                         
   1   0  15         18.56         11.17        15.19 o                         
   3   0  15         12.07         22.33        15.19 o                         
   5   0  15       1188.22       1202.30        37.80 o                         
  -8   1  15       1028.19        917.49        67.86 o                         
  -7   1  15        263.22        229.99        22.70 o                         
  -6   1  15       1354.43       1350.90        35.31 o                         
  -5   1  15       4727.20       4753.30        84.61 o                         
  -4   1  15       1733.55       1789.49        37.91 o                         
  -3   1  15        176.10        190.86        13.89 o                         
  -2   1  15        690.51        734.06        17.65 o                         
  -1   1  15       9661.33       9693.63        95.60 o                         
   0   1  15         98.72        110.02         7.00 o                         
   1   1  15       3990.92       3935.56        52.63 o                         
   2   1  15       2974.41       3068.73        50.87 o                         
   3   1  15       1489.75       1460.75        33.79 o                         
   4   1  15        982.78        937.03        21.05 o                         
   5   1  15       2410.68       2423.03        66.66 o                         
  -8   2  15         22.31        -13.65        24.23 o                         
  -7   2  15       1646.48       1695.20        44.37 o                         
  -6   2  15        263.30        231.44        19.23 o                         
  -5   2  15        213.34        230.04        17.79 o                         
  -4   2  15        116.47        154.16        20.70 o                         
  -3   2  15       5293.18       5234.32        68.54 o                         
  -2   2  15        900.44        907.26        23.96 o                         
  -1   2  15       4009.95       3988.35        45.80 o                         
   0   2  15         10.34         14.94         7.44 o                         
   1   2  15       4730.77       4847.57        53.42 o                         
   2   2  15       1641.28       1646.36        28.90 o                         
   3   2  15       1324.58       1353.82        25.66 o                         
   4   2  15          2.49          4.52        15.05 o                         
   5   2  15         26.96         28.04        13.36 o                         
  -8   3  15       1351.16       1342.77        42.83 o                         
  -7   3  15        115.49        102.56        23.97 o                         
  -6   3  15        413.42        403.09        22.72 o                         
  -5   3  15        265.26        340.30        40.30 o                         
  -4   3  15         24.23         50.47        17.92 o                         
  -3   3  15         60.22         78.50        15.22 o                         
  -2   3  15       3386.84       3364.63        41.26 o                         
  -1   3  15        243.89        280.42        17.46 o                         
   0   3  15        693.49        732.72        18.24 o                         
   1   3  15        163.87        158.60        12.12 o                         
   2   3  15       3636.57       3627.23        43.78 o                         
   3   3  15         26.67         23.50        17.02 o                         
   4   3  15          0.99         -3.19         8.44 o                         
   5   3  15        738.70        728.59        43.45 o                         
  -8   4  15        433.35        481.73        38.72 o                         
  -7   4  15        919.09        937.46        35.73 o                         
  -6   4  15       2744.02       2824.60        51.44 o                         
  -5   4  15        444.96        406.08        22.14 o                         
  -4   4  15       5319.23       5541.44        93.12 o                         
  -3   4  15       3266.99       3113.40        41.62 o                         
  -2   4  15        653.65        633.94        21.42 o                         
  -1   4  15       1068.71       1089.50        22.17 o                         
   0   4  15      11376.13      11465.68       151.93 o                         
   1   4  15         12.61         17.75         6.98 o                         
   2   4  15        297.32        293.28        12.48 o                         
   3   4  15       2507.30       2421.18        30.20 o                         
   4   4  15       4196.79       4150.41        95.44 o                         
   5   4  15          5.83          7.94        15.97 o                         
  -7   5  15          4.24         20.17        22.68 o                         
  -6   5  15        548.13        494.68        25.35 o                         
  -5   5  15        373.30        349.03        25.29 o                         
  -4   5  15         82.14         57.71        22.59 o                         
  -3   5  15        281.02        284.74        15.74 o                         
  -2   5  15          8.22          7.35        12.13 o                         
  -1   5  15         14.36         22.15        10.77 o                         
   0   5  15        179.67        178.41        10.79 o                         
   1   5  15        201.50        220.45        16.18 o                         
   2   5  15         12.85         17.39        10.66 o                         
   3   5  15        312.79        293.52        16.39 o                         
   4   5  15        311.71        292.29        13.19 o                         
   5   5  15        121.85        107.21        22.73 o                         
  -7   6  15       2269.03       2426.74        51.86 o                         
  -6   6  15       1370.18       1375.58        38.55 o                         
  -5   6  15         14.73         40.83        17.22 o                         
  -4   6  15       2245.84       2160.61        64.06 o                         
  -3   6  15       1944.70       1943.58        36.80 o                         
  -2   6  15        137.65        178.96        16.17 o                         
  -1   6  15        716.47        797.78        32.20 o                         
   0   6  15       3013.00       2872.93        39.58 o                         
   1   6  15        791.39        861.34        37.77 o                         
   2   6  15         11.24         26.81        12.90 o                         
   3   6  15       3744.23       3684.21        60.25 o                         
   4   6  15       1397.29       1375.38        30.78 o                         
  -7   7  15        152.59        162.80        22.65 o                         
  -6   7  15       1508.11       1559.31        37.94 o                         
  -5   7  15         17.92         16.07        16.35 o                         
  -4   7  15        861.12        929.27        31.93 o                         
  -3   7  15        108.21         88.32        21.55 o                         
  -2   7  15       8259.05       7863.63       151.86 o                         
  -1   7  15         52.11        106.55        19.43 o                         
   0   7  15          6.02         -8.01        14.34 o                         
   1   7  15        368.33        357.87        25.79 o                         
   2   7  15       4218.92       4349.02        95.95 o                         
   3   7  15         73.46         74.41        14.76 o                         
   4   7  15        542.26        555.64        31.71 o                         
  -6   8  15        389.20        369.64        27.52 o                         
  -5   8  15         94.74         70.55        13.97 o                         
  -4   8  15         90.91        103.77        25.10 o                         
  -3   8  15        872.47        876.35        46.69 o                         
  -2   8  15        122.36         69.82        21.04 o                         
  -1   8  15        197.33        177.16        15.85 o                         
   0   8  15        289.67        319.95        25.92 o                         
   1   8  15       1633.18       1505.46        38.82 o                         
   2   8  15        234.77        253.82        19.18 o                         
   3   8  15          7.79         -9.68        20.94 o                         
   4   8  15          2.21        -12.99        43.68 o                         
  -6   9  15         19.29         20.12        21.65 o                         
  -5   9  15       3618.65       3619.48        70.00 o                         
  -4   9  15        368.56        328.36        32.43 o                         
  -3   9  15       1506.43       1515.52        50.90 o                         
  -2   9  15        147.43        156.28        23.95 o                         
  -1   9  15       3620.62       3797.39        92.45 o                         
   0   9  15          1.39         -7.27        26.18 o                         
   1   9  15       4360.03       4167.29       121.27 o                         
   2   9  15        609.95        581.00        27.17 o                         
   3   9  15       1175.16       1220.94        47.20 o                         
  -5  10  15        233.32        229.79        42.30 o                         
  -4  10  15        486.17        467.34        21.15 o                         
  -3  10  15        115.75        101.76        24.03 o                         
  -2  10  15        134.60        134.32        25.55 o                         
  -1  10  15         29.38         45.22        32.64 o                         
   0  10  15        353.25        302.91        36.10 o                         
   1  10  15        319.70        335.16        34.74 o                         
   2  10  15         40.65         42.81        24.47 o                         
   3  10  15          1.22         -1.07        28.21 o                         
  -5  11  15        553.56        505.77        33.44 o                         
  -4  11  15        674.06        636.34        38.90 o                         
  -3  11  15         35.62         43.15        41.11 o                         
  -2  11  15       3023.21       3030.60        95.07 o                         
  -1  11  15        963.06        913.93        53.14 o                         
   0  11  15         13.94          3.66        29.12 o                         
   1  11  15         30.99        -22.21        27.55 o                         
   2  11  15       1654.16       1726.56        72.99 o                         
  -3  12  15       2392.95       2559.43        87.27 o                         
  -2  12  15         82.68        105.35        48.97 o                         
  -1  12  15       1041.45       1014.92        64.50 o                         
   0  12  15        203.22        195.72        40.80 o                         
   1  12  15        906.64        981.15        78.72 o                         
  -8   0  16         19.38         24.79        36.94 o                         
  -6   0  16         74.31         24.47        36.76 o                         
  -4   0  16         65.01         38.60        38.19 o                         
  -2   0  16         89.07        103.84        19.49 o                         
   0   0  16       1048.03       1032.17        28.46 o                         
   2   0  16       1138.41       1113.48        35.58 o                         
   4   0  16          5.94         -7.36        14.66 o                         
  -8   1  16       2785.71       2977.26       130.83 o                         
  -7   1  16        956.80        935.08        33.47 o                         
  -6   1  16         28.80         12.55        23.51 o                         
  -5   1  16       1951.54       1963.72        51.89 o                         
  -4   1  16       4413.63       4540.22        80.91 o                         
  -3   1  16        294.54        311.94        26.75 o                         
  -2   1  16       2530.29       2495.92        34.98 o                         
  -1   1  16       4405.48       4468.28        59.31 o                         
   0   1  16        996.05        979.42        17.24 o                         
   1   1  16         73.37         93.87        11.94 o                         
   2   1  16       1534.21       1571.58        29.93 o                         
   3   1  16       2035.04       2053.71        38.98 o                         
   4   1  16       1193.14       1193.28        23.51 o                         
   5   1  16        846.60        827.73        61.74 o                         
  -7   2  16        151.09        112.00        21.04 o                         
  -6   2  16       3304.71       3235.48        54.60 o                         
  -5   2  16         59.78         63.72        23.67 o                         
  -4   2  16         49.04         61.35        20.10 o                         
  -3   2  16        315.32        318.10        17.02 o                         
  -2   2  16       2649.42       2704.09        37.94 o                         
  -1   2  16         78.80         59.95        10.29 o                         
   0   2  16        700.19        696.08        17.33 o                         
   1   2  16       1104.59       1151.41        22.79 o                         
   2   2  16       1210.59       1277.54        25.82 o                         
   3   2  16       1102.16       1133.65        24.77 o                         
   4   2  16       1350.47       1296.01        27.93 o                         
   5   2  16        163.61        177.74        21.59 o                         
  -7   3  16        919.72        868.07        35.41 o                         
  -6   3  16          1.67         -7.09        16.34 o                         
  -5   3  16        490.33        562.01        45.03 o                         
  -4   3  16          6.08          8.49        17.44 o                         
  -3   3  16       1375.76       1357.34        28.62 o                         
  -2   3  16        975.74        985.96        20.85 o                         
  -1   3  16        891.30        883.61        21.87 o                         
   0   3  16         86.71         94.42        10.08 o                         
   1   3  16        304.13        315.02        11.06 o                         
   2   3  16        919.10        897.02        21.68 o                         
   3   3  16       1671.40       1611.32        34.69 o                         
   4   3  16        392.62        385.45        14.06 o                         
  -7   4  16       2114.32       1986.52        85.79 o                         
  -6   4  16        635.93        629.89        29.00 o                         
  -5   4  16       1854.44       1825.37        50.49 o                         
  -4   4  16        622.63        626.23        32.30 o                         
  -3   4  16       7380.49       7460.47       110.04 o                         
  -2   4  16        888.38        872.04        25.02 o                         
  -1   4  16        194.58        221.04        17.15 o                         
   0   4  16       2438.39       2278.24        39.84 o                         
   1   4  16       5727.72       5866.51        58.57 o                         
   2   4  16        461.90        478.00        26.36 o                         
   3   4  16        361.09        342.11        27.59 o                         
   4   4  16       1279.16       1204.59        57.46 o                         
  -7   5  16         31.01         10.42        20.60 o                         
  -6   5  16         17.33         12.83        20.14 o                         
  -5   5  16         60.47         88.73        22.62 o                         
  -4   5  16         78.41         86.94        20.14 o                         
  -3   5  16        217.22        234.07        16.86 o                         
  -2   5  16         30.85         46.72        18.78 o                         
  -1   5  16         27.53         15.93        12.66 o                         
   0   5  16         69.28         57.48        11.16 o                         
   1   5  16        836.70        814.47        34.32 o                         
   2   5  16        542.20        529.50        22.41 o                         
   3   5  16        634.59        647.04        30.52 o                         
   4   5  16        130.16        123.57        14.44 o                         
  -7   6  16        658.42        645.48        37.57 o                         
  -6   6  16       1703.77       1797.72        66.43 o                         
  -5   6  16       1490.43       1461.47        39.60 o                         
  -4   6  16        146.66        181.49        22.39 o                         
  -3   6  16       1242.12       1234.18        43.85 o                         
  -2   6  16       2911.14       2786.04        51.62 o                         
  -1   6  16        600.97        553.41        21.90 o                         
   0   6  16       2661.01       2631.69        47.09 o                         
   1   6  16       4099.01       3960.46        65.81 o                         
   2   6  16       1111.91       1103.49        30.92 o                         
   3   6  16        236.65        243.16        19.14 o                         
   4   6  16       2495.84       2634.90        62.17 o                         
  -6   7  16          3.73        -15.15        28.58 o                         
  -5   7  16       2149.90       2143.28        51.03 o                         
  -4   7  16         53.42         16.78        13.76 o                         
  -3   7  16        480.42        447.88        29.04 o                         
  -2   7  16        136.95        114.99        23.01 o                         
  -1   7  16       3665.67       3734.45        59.65 o                         
   0   7  16         30.26         50.79        15.24 o                         
   1   7  16        434.00        425.28        29.79 o                         
   2   7  16          5.25        -14.48        15.11 o                         
   3   7  16       2008.36       2056.37        61.51 o                         
  -6   8  16        420.12        387.62        34.68 o                         
  -5   8  16        105.75         58.25        18.46 o                         
  -4   8  16         42.40         31.97        12.17 o                         
  -3   8  16        312.95        314.47        36.08 o                         
  -2   8  16       1290.29       1250.30        42.62 o                         
  -1   8  16        689.07        576.80        25.97 o                         
   0   8  16         49.66         45.23        17.07 o                         
   1   8  16        128.01        116.66        25.73 o                         
   2   8  16        928.12        988.47        37.47 o                         
   3   8  16        696.75        718.77        32.55 o                         
  -5   9  16        152.54        167.68        46.72 o                         
  -4   9  16       6874.90       7087.36       114.58 o                         
  -3   9  16         20.49         28.32        24.31 o                         
  -2   9  16        830.74        868.63        38.01 o                         
  -1   9  16        646.43        620.53        42.10 o                         
   0   9  16       3974.48       3900.41       129.80 o                         
   1   9  16          3.47         36.89        40.13 o                         
   2   9  16       3409.57       3419.51        95.48 o                         
   3   9  16         32.23        -35.11        35.11 o                         
  -5  10  16         30.71        -16.47        31.26 o                         
  -4  10  16          9.37         31.44        37.18 o                         
  -3  10  16         70.41          4.80        31.46 o                         
  -2  10  16        164.49        152.06        25.18 o                         
  -1  10  16        207.56        174.88        29.30 o                         
   0  10  16         15.99         39.35        31.16 o                         
   1  10  16        107.83         82.61        32.95 o                         
   2  10  16        203.24        209.55        94.95 o                         
  -4  11  16        269.81        270.09        48.41 o                         
  -3  11  16        364.94        309.06        56.85 o                         
  -2  11  16         37.67          7.34        35.16 o                         
  -1  11  16       2665.56       2674.61        96.28 o                         
   0  11  16        675.92        582.90        56.64 o                         
   1  11  16         40.76         81.65        36.43 o                         
  -2  12  16       2313.05       2408.07        85.16 o                         
  -1  12  16          8.42        -21.93        33.91 o                         
  -7   0  17         92.25         32.36        34.98 o                         
  -5   0  17        193.19        194.36        66.42 o                         
  -3   0  17        395.01        410.43        31.52 o                         
  -1   0  17        208.49        238.97        15.66 o                         
   1   0  17          9.66         15.35        19.14 o                         
   3   0  17       1605.64       1568.11        42.62 o                         
  -7   1  17       2476.53       2479.83        66.74 o                         
  -6   1  17        691.83        575.23        43.15 o                         
  -5   1  17         69.38         37.99        23.21 o                         
  -4   1  17       1992.38       1945.53        51.51 o                         
  -3   1  17       5981.93       5946.55       112.82 o                         
  -2   1  17         78.74         85.96        12.79 o                         
  -1   1  17       1557.21       1611.11        24.72 o                         
   0   1  17       4958.85       4972.56        54.41 o                         
   1   1  17       2576.76       2605.22        42.20 o                         
   2   1  17        144.51        159.12        13.62 o                         
   3   1  17       2068.25       2072.69        34.89 o                         
   4   1  17         68.58         71.18        13.29 o                         
  -7   2  17         17.39         14.96        26.69 o                         
  -6   2  17        272.23        303.45        30.65 o                         
  -5   2  17       2530.26       2500.53        68.93 o                         
  -4   2  17        335.31        337.88        26.11 o                         
  -3   2  17       1842.23       1849.67        36.00 o                         
  -2   2  17         52.59         44.49        10.74 o                         
  -1   2  17       3860.81       3810.77        49.57 o                         
   0   2  17        558.53        587.49        16.41 o                         
   1   2  17       1359.67       1387.00        25.12 o                         
   2   2  17          0.41          3.60         9.29 o                         
   3   2  17        114.58        102.70        14.02 o                         
   4   2  17        633.47        560.63        26.31 o                         
  -7   3  17         62.69        106.68        24.80 o                         
  -6   3  17        448.45        458.36        34.44 o                         
  -5   3  17         40.30         61.91        22.62 o                         
  -4   3  17       2715.81       2705.44        78.95 o                         
  -3   3  17        296.54        288.52        22.07 o                         
  -2   3  17        627.73        608.04        16.67 o                         
  -1   3  17       1023.89       1031.31        24.16 o                         
   0   3  17       1909.42       1814.50        29.81 o                         
   1   3  17        370.27        374.96        12.19 o                         
   2   3  17        172.74        140.49        11.83 o                         
   3   3  17        567.99        558.03        24.87 o                         
   4   3  17        842.28        764.86        28.82 o                         
  -7   4  17         48.79         19.07        28.36 o                         
  -6   4  17       2066.17       2078.51        78.05 o                         
  -5   4  17       2175.13       2065.13        54.34 o                         
  -4   4  17       1194.63       1206.31        52.43 o                         
  -3   4  17          7.06         -0.48        13.65 o                         
  -2   4  17       6440.62       6628.71       125.15 o                         
  -1   4  17        687.37        672.56        21.43 o                         
   0   4  17          5.78         10.38        10.54 o                         
   1   4  17        656.41        656.28        19.72 o                         
   2   4  17       2889.06       2948.27        77.04 o                         
   3   4  17        235.11        211.19        12.45 o                         
   4   4  17        420.39        440.01        26.76 o                         
  -6   5  17        379.71        355.93        68.88 o                         
  -5   5  17        149.35        103.18        25.45 o                         
  -4   5  17          6.55          8.86        18.25 o                         
  -3   5  17         28.21         13.64        21.39 o                         
  -2   5  17        523.85        539.66        23.25 o                         
  -1   5  17        254.83        230.01        17.50 o                         
   0   5  17        288.73        260.28        19.38 o                         
   1   5  17          7.85        -14.77        14.77 o                         
   2   5  17       1708.05       1659.03        33.59 o                         
   3   5  17        634.72        672.06        26.80 o                         
  -6   6  17        750.66        671.54        38.78 o                         
  -5   6  17       3387.87       3223.90        59.42 o                         
  -4   6  17        625.82        664.97        25.84 o                         
  -3   6  17        593.00        553.83        37.38 o                         
  -2   6  17       3390.69       3315.35        67.96 o                         
  -1   6  17       1211.77       1231.06        58.86 o                         
   0   6  17        489.14        499.80        21.49 o                         
   1   6  17       2285.64       2236.08        54.62 o                         
   2   6  17       2641.29       2764.82        44.80 o                         
   3   6  17         11.42         40.98        14.75 o                         
  -6   7  17       1182.98       1216.56        55.77 o                         
  -5   7  17          6.07          8.10        23.99 o                         
  -4   7  17       2553.32       2569.54        55.38 o                         
  -3   7  17         10.63         10.32        22.66 o                         
  -2   7  17        344.76        353.41        26.40 o                         
  -1   7  17        255.19        259.15        16.86 o                         
   0   7  17       2679.92       2732.69        67.02 o                         
   1   7  17        466.59        472.74        24.12 o                         
   2   7  17        362.62        379.58        22.53 o                         
   3   7  17        155.13        136.43        34.70 o                         
  -5   8  17        484.23        508.99        45.41 o                         
  -4   8  17         34.29        -10.19        33.77 o                         
  -3   8  17         10.58          8.84        24.54 o                         
  -2   8  17        229.03        235.83        24.21 o                         
  -1   8  17       2013.98       2025.88        58.26 o                         
   0   8  17         97.58        102.86        21.22 o                         
   1   8  17         19.92         23.74        16.58 o                         
   2   8  17         75.51         89.29        25.71 o                         
  -5   9  17        208.28        216.81        61.32 o                         
  -4   9  17        232.25        205.15        38.97 o                         
  -3   9  17       3389.81       3571.17       117.78 o                         
  -2   9  17         39.07        -14.63        22.07 o                         
  -1   9  17       2001.93       2103.67        58.95 o                         
   0   9  17        611.22        532.44        42.45 o                         
   1   9  17       1652.84       1770.63        62.38 o                         
   2   9  17          1.91          9.40        23.58 o                         
  -4  10  17         99.66         73.45        37.41 o                         
  -3  10  17        162.65         82.62        38.46 o                         
  -2  10  17        772.63        703.07        48.16 o                         
  -1  10  17        201.12        113.25        39.84 o                         
   0  10  17        771.51        813.77        56.01 o                         
   1  10  17        106.84         54.26        42.94 o                         
  -2  11  17        151.61         76.51        30.44 o                         
  -1  11  17         73.59         19.58        33.03 o                         
  -6   0  18         31.09         -8.42        51.09 o                         
  -4   0  18        317.59        323.08        37.74 o                         
  -2   0  18       1360.96       1422.59        59.57 o                         
   0   0  18       2438.50       2370.19        41.28 o                         
   2   0  18         89.96        102.29        19.53 o                         
  -7   1  18        746.71        675.09        40.89 o                         
  -6   1  18       2386.59       2389.95        85.64 o                         
  -5   1  18        452.92        437.72        30.73 o                         
  -4   1  18        226.52        250.53        24.68 o                         
  -3   1  18       2368.83       2272.10        55.63 o                         
  -2   1  18       2969.34       2963.12        68.83 o                         
  -1   1  18          3.12          4.16        11.18 o                         
   0   1  18       1211.16       1151.05        22.73 o                         
   1   1  18       1297.59       1288.07        29.11 o                         
   2   1  18       1303.13       1295.48        25.73 o                         
   3   1  18       1617.01       1666.37        38.38 o                         
  -6   2  18        185.00        124.32        37.01 o                         
  -5   2  18        271.33        295.06        27.82 o                         
  -4   2  18       1405.31       1513.35        45.46 o                         
  -3   2  18         20.53         17.08        16.93 o                         
  -2   2  18        248.99        229.15        13.44 o                         
  -1   2  18         74.55         60.99        11.83 o                         
   0   2  18       1281.96       1324.43        24.45 o                         
   1   2  18       1899.40       1846.03        39.30 o                         
   2   2  18       2021.52       1985.03        31.56 o                         
   3   2  18        330.74        288.92        17.29 o                         
  -6   3  18         74.76         67.99        31.15 o                         
  -5   3  18       1956.80       1830.39        62.90 o                         
  -4   3  18       1130.02       1153.87        41.05 o                         
  -3   3  18        753.94        820.09        31.05 o                         
  -2   3  18         22.72         32.96        17.15 o                         
  -1   3  18        660.43        678.76        21.86 o                         
   0   3  18        533.30        521.42        23.81 o                         
   1   3  18       1953.47       1897.79        34.69 o                         
   2   3  18        431.41        434.71        17.99 o                         
   3   3  18          3.14        -29.44        29.44 o                         
  -6   4  18        594.02        534.08        35.52 o                         
  -5   4  18       3798.23       3992.68       131.81 o                         
  -4   4  18        989.63       1074.00        40.01 o                         
  -3   4  18        973.81       1022.39        30.80 o                         
  -2   4  18        433.15        357.51        20.69 o                         
  -1   4  18       3978.18       3989.89        93.54 o                         
   0   4  18        351.01        386.53        17.25 o                         
   1   4  18        306.60        329.93        14.48 o                         
   2   4  18        171.15        205.18        18.76 o                         
   3   4  18       2877.39       3068.42        90.38 o                         
  -6   5  18         15.97         30.91        24.93 o                         
  -5   5  18        219.04        258.30        30.55 o                         
  -4   5  18         63.35         72.16        18.65 o                         
  -3   5  18         28.88         39.13        27.35 o                         
  -2   5  18          3.83         45.10        17.57 o                         
  -1   5  18        929.48        950.61        27.89 o                         
   0   5  18        127.85        127.74        13.61 o                         
   1   5  18        132.96        164.88        14.69 o                         
   2   5  18        180.75        198.67        19.27 o                         
   3   5  18       1347.77       1264.76        72.56 o                         
  -6   6  18         59.00         30.98        45.58 o                         
  -5   6  18        288.16        257.86        34.43 o                         
  -4   6  18       2937.97       2931.35        52.98 o                         
  -3   6  18        755.77        736.67       101.96 o                         
  -2   6  18       1007.90       1005.82        51.87 o                         
  -1   6  18       1493.31       1447.71        59.79 o                         
   0   6  18        665.04        611.93        18.08 o                         
   1   6  18         79.81         97.31        14.96 o                         
   2   6  18       1138.04       1192.34        37.16 o                         
  -5   7  18        326.01        361.74        43.46 o                         
  -4   7  18        209.35        108.09        70.87 o                         
  -3   7  18       2584.09       2744.47        78.24 o                         
  -2   7  18         93.86         94.22        22.97 o                         
  -1   7  18         10.98        -11.47        19.43 o                         
   0   7  18        131.27         92.94        18.71 o                         
   1   7  18       1569.31       1653.33        55.97 o                         
   2   7  18        241.51        233.83        26.03 o                         
  -4   8  18        664.07        566.46        54.79 o                         
  -3   8  18        139.58         40.04        43.59 o                         
  -2   8  18         52.73         79.52        22.24 o                         
  -1   8  18        426.65        493.45        37.21 o                         
   0   8  18        729.23        882.01        50.41 o                         
   1   8  18        542.44        494.34        33.59 o                         
  -4   9  18        190.69        310.85        68.49 o                         
  -3   9  18        212.48        233.74        41.76 o                         
  -2   9  18       2148.39       2193.73       123.47 o                         
  -1   9  18          3.78          2.82        35.16 o                         
   0   9  18       2235.18       2349.45        74.33 o                         
  -2  10  18         59.27         65.94        36.24 o                         
  -1  10  18        235.79        268.14        60.29 o                         
  -5   0  19        380.60        438.72        48.70 o                         
  -3   0  19        800.60        763.01        48.88 o                         
  -1   0  19        185.03        176.59        48.14 o                         
   1   0  19       3032.93       2980.91        57.03 o                         
   3   0  19        965.97       1001.53        44.71 o                         
  -6   1  19       1726.41       1716.02        82.46 o                         
  -5   1  19       3379.55       3504.13       103.23 o                         
  -4   1  19        158.97        178.20        24.16 o                         
  -3   1  19        190.39        212.58        23.32 o                         
  -2   1  19       1543.60       1483.70        50.44 o                         
  -1   1  19       2589.16       2561.60        38.64 o                         
   0   1  19        256.50        238.60        11.95 o                         
   1   1  19       1383.29       1332.42        28.29 o                         
   2   1  19        455.45        453.45        24.36 o                         
   3   1  19        343.00        371.81        20.70 o                         
  -6   2  19        116.27        104.25        35.75 o                         
  -5   2  19        324.80        270.76        30.52 o                         
  -4   2  19         89.84         57.35        23.24 o                         
  -3   2  19       3264.31       3366.67        66.35 o                         
  -2   2  19       1624.45       1713.12        56.98 o                         
  -1   2  19        586.42        566.89        31.77 o                         
   0   2  19          0.17          0.85        16.62 o                         
   1   2  19        238.08        214.29        10.91 o                         
   2   2  19       1393.59       1316.34        47.39 o                         
  -6   3  19        806.26        756.22        61.83 o                         
  -5   3  19        167.19        148.77        32.77 o                         
  -4   3  19        269.09        249.34        25.18 o                         
  -3   3  19        570.26        593.75        27.73 o                         
  -2   3  19       1688.95       1563.66        46.93 o                         
  -1   3  19        507.25        506.52        22.34 o                         
   0   3  19        440.59        433.71        15.76 o                         
   1   3  19       1043.20       1077.40        24.21 o                         
   2   3  19        835.40        786.87        26.30 o                         
  -5   4  19        118.37        115.10        28.11 o                         
  -4   4  19       1609.58       1540.51        45.52 o                         
  -3   4  19        356.83        313.98        34.55 o                         
  -2   4  19        227.71        197.96        18.54 o                         
  -1   4  19       1397.65       1347.02        55.99 o                         
   0   4  19       3210.29       3166.39        66.20 o                         
   1   4  19         12.95         11.20        11.37 o                         
   2   4  19          8.28          4.10        21.36 o                         
  -5   5  19        310.29        287.48        42.93 o                         
  -4   5  19        808.13        803.69        69.34 o                         
  -3   5  19        648.07        671.34        41.17 o                         
  -2   5  19          0.33         38.84        23.63 o                         
  -1   5  19         30.49         26.94        20.24 o                         
   0   5  19       1575.76       1533.60        33.78 o                         
   1   5  19        509.87        558.76        47.98 o                         
   2   5  19        409.36        369.51        23.48 o                         
  -5   6  19        312.05        303.84        39.99 o                         
  -4   6  19       1800.21       1732.04        69.16 o                         
  -3   6  19        406.05        398.06        45.04 o                         
  -2   6  19        746.94        762.21        51.10 o                         
  -1   6  19       1402.47       1363.39        50.60 o                         
   0   6  19       1376.29       1322.22        35.47 o                         
   1   6  19        142.66        165.14        32.07 o                         
  -4   7  19        129.78         83.30        42.90 o                         
  -3   7  19        407.97        371.03        43.84 o                         
  -2   7  19       2691.33       2787.39        78.62 o                         
  -1   7  19        597.59        597.01        35.88 o                         
   0   7  19          7.55         41.19        24.54 o                         
   1   7  19        378.04        366.65        40.66 o                         
  -3   8  19       1021.19        876.61        53.17 o                         
  -2   8  19         91.80         35.25        31.16 o                         
  -1   8  19        135.54        112.72        36.91 o                         
   0   8  19          1.21         41.25        30.21 o                         
  -4   0  20       1210.47       1261.38        68.15 o                         
  -2   0  20        868.12        919.95        49.07 o                         
   0   0  20       1308.54       1369.08        61.29 o                         
   2   0  20       2114.81       2248.88        71.99 o                         
  -5   1  20        700.30        692.07        37.35 o                         
  -4   1  20       2216.73       2302.44        58.15 o                         
  -3   1  20          0.80         19.12        26.70 o                         
  -2   1  20        396.35        391.24        18.71 o                         
  -1   1  20        902.12        980.87        30.31 o                         
   0   1  20       1188.20       1147.02        49.54 o                         
   1   1  20        593.90        556.96        29.68 o                         
   2   1  20        582.04        632.38        33.77 o                         
  -5   2  20        621.66        618.05        35.24 o                         
  -4   2  20         44.69         30.93        25.13 o                         
  -3   2  20        215.63        179.44        23.62 o                         
  -2   2  20        503.62        545.87        32.63 o                         
  -1   2  20       2284.02       2242.91        55.52 o                         
   0   2  20        442.45        450.96        21.20 o                         
   1   2  20          4.42         10.89        28.36 o                         
  -5   3  20         66.21         65.59        26.79 o                         
  -4   3  20         33.71         20.90        35.30 o                         
  -3   3  20        394.97        420.36        22.52 o                         
  -2   3  20        531.73        475.19        27.32 o                         
  -1   3  20        627.99        619.65        24.62 o                         
   0   3  20        338.73        335.87        29.63 o                         
   1   3  20         98.00        142.40        35.64 o                         
  -4   4  20        701.15        664.36        32.47 o                         
  -3   4  20       3004.29       3285.91        86.63 o                         
  -2   4  20        386.68        402.37        45.52 o                         
  -1   4  20         77.75         91.49        28.67 o                         
   0   4  20        397.91        350.37        23.54 o                         
   1   4  20       2286.37       2274.38        77.00 o                         
  -4   5  20          1.02        -29.31        29.31 o                         
  -3   5  20       1390.80       1488.04        73.61 o                         
  -2   5  20         31.68         25.14        30.98 o                         
  -1   5  20         16.47         44.36        23.97 o                         
   0   5  20         80.36         94.73        17.93 o                         
  -3   6  20        674.18        521.06        43.32 o                         
  -2   6  20        354.98        327.46        52.02 o                         
  -1   6  20        166.79        141.52        28.66 o                         
   0   6  20        838.37        820.43        40.30 o                         
  -2   7  20        267.35        279.09        37.92 o                         
  -3   0  21       1554.30       1627.66        65.14 o                         
  -1   0  21       1304.81       1446.84       104.53 o                         
  -4   1  21       1034.80       1025.00        52.48 o                         
  -3   1  21       1431.20       1483.99        44.98 o                         
  -2   1  21         24.46         59.92        41.04 o                         
  -1   1  21        692.45        698.20        38.02 o                         
   0   1  21        191.94        220.27        25.52 o                         
  -4   2  21        645.32        658.08        43.89 o                         
  -3   2  21        279.92        200.77        21.21 o                         
  -2   2  21         73.04         87.67        34.98 o                         
  -1   2  21       1280.44       1445.10        54.92 o                         
   0   2  21        540.68        536.02        37.27 o                         
  -3   3  21        706.00        663.89        42.93 o                         
  -2   3  21        486.75        471.93        39.37 o                         
  -1   3  21       1763.29       1791.51        54.01 o                         
   0   3  21        909.26        875.86        34.43 o                         
  -3   4  21        434.21        463.36        68.46 o                         
  -2   4  21       2806.92       2751.47        94.92 o                         
  -1   4  21         75.96         68.15        26.46 o                         
                                                                                
